# Supplementary material for: Systems-wide analysis of manganese deficiency-induced changes in gene activity of Arabidopsis roots
Source: Sci Rep. 2016 Nov 2;6:35846. doi: 10.1038/srep35846 (PMC5090222; doi:10.1038/srep35846)
Supplement: Supplementary Table S2 [file srep35846-s3.xls]

## Sheet: Title
ONLINE DATA SUPPLEMENT
Systems-wide analysis of manganese deficiency-induced changes in gene activity of Arabidopsis roots
Jorge Rodríguez-Celma1, Yi-Hsiu Tsai1, Tuan-Nan Wen1, Yu-Ching Wu1, Catherine Curie2 and Wolfgang Schmidt1,3,4,5*
1Institute of Plant and Microbial Biology, Academia Sinica, 128 Academia Road, Taipei, Taiwan
2Biochimie et Physiologie Moléculaire des Plantes, Centre National de la Recherche Scientifique, Institut National pour la Recherche Agronomique, Laboratoire de Biochimie et Physiologie Moléculaire des Plantes, INRA/SupAgro, Université Montpellier 2, Montpellier, France
3Graduate Institute of Biotechnology, National Chung Hsing University, Taichung, Taiwan
4Genome and Systems Biology Degree Program, College of Life Science, National Taiwan University, Taipei, Taiwan
*corresponding author
Correspondence to wosh@gate.sinica.edu.tw

## Sheet: RPKM
Table S1. RNA-seq data (RPKM), iTRAQ ratios and protein/peptide identification information.
#GeneID	+Mn (1)	+Mn (2)	+Mn (3)	-Mn (1)	-Mn (2)	-Mn (3)
AT1G01010	14.1596	18.4761	19.2111	19.3166	23.1116	20.7196
AT1G01020	10.3083	11.4417	12.3099	11.2756	10.3873	12.366
AT1G01030	0.294719	0.244583	0.301669	0.768311	0.305005	0.614714
AT1G01040	9.24942	9.70095	10.5414	10.4934	9.98623	10.4941
AT1G01046	0.804935	4.05771	4.07294	3.59694	2.71849	2.80157
AT1G01050	116.093	98.653	96.0355	79.8773	94.6401	93.7384
AT1G01060	21.0063	15.0796	16.8053	20.4414	15.8875	17.8877
AT1G01070	7.74401	8.46172	7.13396	9.36501	12.9373	13.514
AT1G01073	0	0	0	0	0	0
AT1G01080	8.19045	7.51879	8.19729	6.64281	7.03219	6.31872
AT1G01090	86.0228	83.287	75.0833	90.8586	84.6886	84.0666
AT1G01100	432.568	444.255	363.274	453.326	485.805	414.216
AT1G01110	6.54299	6.62858	4.96752	7.99511	6.7265	6.32647
AT1G01115	0	0	0	0	0	0
AT1G01120	44.8544	34.4725	38.3466	42.0909	39.6885	42.6726
AT1G01130	8.55528	9.11152	8.31918	3.68619	5.97636	4.58003
AT1G01140	1.45658	0.545905	0.961888	1.66722	1.65329	1.50924
AT1G01150	0.136173	0.263684	0.139384	0	0.0704626	0.0662722
AT1G01160	32.9757	36.7565	34.7323	39.0997	39.5496	37.6782
AT1G01170	60.1815	51.1303	73.7672	36.545	39.5661	35.6879
AT1G01180	9.2755	9.37671	9.3546	11.2704	10.8697	12.0821
AT1G01183	0	0	1.62569	0	0.821832	0
AT1G01190	9.27754	6.56784	5.30976	26.1435	12.3372	11.8462
AT1G01200	6.20737	4.34931	4.4309	4.63699	4.81801	4.21348
AT1G01210	27.3429	26.0951	23.1898	23.2323	25.0632	18.1231
AT1G01220	7.78895	9.12425	8.8094	10.3598	10.2464	10.1012
AT1G01225	6.80771	6.43968	6.1673	6.3583	5.83059	4.34138
AT1G01230	41.3561	34.0674	38.187	35.9506	43.7971	40.2542
AT1G01240	10.7024	13.0425	17.6376	17.0083	20.7406	21.3573
AT1G01250	0	0	0.293204	0.0968011	0	0
AT1G01260	10.9289	10.2316	10.6628	13.2164	12.4009	11.9272
AT1G01270	0	0	0	0	0	0
AT1G01280	0	0	0	0	0	0
AT1G01290	13.0735	12.9741	12.9803	12.9226	12.9886	12.916
AT1G01300	63.5659	52.8924	40.1023	53.9111	39.5435	35.178
AT1G01305	0	0	0	0	0	0
AT1G01310	0.0828618	0.24028	0.16806	0.0832272	0.169918	0.0805911
AT1G01320	8.70786	10.1297	11.5063	9.25622	9.05286	9.25923
AT1G01340	10.5043	12.1307	10.4281	14.4984	11.3948	14.5359
AT1G01350	24.6804	24.2167	23.8584	24.8417	24.2521	19.3837
AT1G01355	0	0	0	0.118359	0	0.113637
AT1G01360	25.1044	34.4788	39.9813	26.0201	31.7079	33.2573
AT1G01370	5.17457	5.16656	4.13796	5.16403	5.18781	4.17101
AT1G01380	2.68294	2.4609	3.03528	3.2926	1.60749	1.92423
AT1G01390	0.0475434	0.0920629	0	0	0	0.0462766
AT1G01400	0	0	0	0	0	0
AT1G01410	0	0	0	0.0748738	0	0
AT1G01420	2.84942	2.40118	3.02463	3.63768	3.33112	3.49255
AT1G01430	16.1682	17.2146	16.0494	19.4121	21.4842	19.5885
AT1G01440	12.5671	11.8178	13.6397	14.3881	15.5845	17.0127
AT1G01448	8.79322	10.4542	10.7544	8.9146	10.8064	12.3349
AT1G01450	0	0	0	0	0	0
AT1G01453	1.40712	0.866962	1.30936	1.55623	2.44911	2.61474
AT1G01460	0	0	0	0	0	0
AT1G01470	152.91	88.8707	105.36	224.813	74.8986	81.505
AT1G01471	0	0	0	0	0	0
AT1G01480	2.18082	2.77619	2.7283	1.10546	1.17026	1.2579
AT1G01490	44.1544	49.5982	45.7579	38.916	48.8223	53.6722
AT1G01500	4.94081	5.84672	5.50686	4.78639	6.02227	6.51908
AT1G01510	32.715	33.0439	31.8103	29.3557	29.8895	29.8871
AT1G01520	0.556985	0.539271	0.380079	0.658785	0.192141	0.271072
AT1G01530	0.106657	0	0	0	0	0
AT1G01540	41.8167	46.8117	38.5927	32.6233	31.6746	32.6169
AT1G01550	142.251	113.768	134.705	149.534	123.576	127.344
AT1G01560	1.1257	0.772009	0.57612	1.7594	0.194164	0.593505
AT1G01570	2.12096	1.62119	1.94245	2.31999	1.44407	2.06445
AT1G01580	6.3259	10.7021	17.8235	7.69587	6.30549	6.02772
AT1G01590	0.0758447	0.0367163	0.155266	0	0	0
AT1G01600	3.8564	2.87212	2.58095	3.38334	3.30024	2.92351
AT1G01610	29.0832	26.2755	26.54	27.1189	28.7119	28.3504
AT1G01620	472.221	507.964	561.311	412.906	507.993	467.457
AT1G01630	35.2692	31.5655	28.4576	37.4459	35.4651	35.822
AT1G01640	32.7601	37.265	41.2137	26.1772	30.4797	33.2224
AT1G01650	30.8539	30.7822	32.2102	35.6019	34.5854	36.1156
AT1G01660	2.11439	1.41026	2.30853	2.61992	3.06345	3.93316
AT1G01670	0.568432	0.60539	1.22186	1.21019	1.47068	1.21723
AT1G01680	0.249344	0.321886	0.255224	0	0	0
AT1G01690	5.30913	4.40596	4.51243	4.56544	5.49442	4.84469
AT1G01695	0.492816	0.536786	0.441382	0.81188	0.255008	0.359763
AT1G01700	1.04521	1.27827	1.12616	0.892323	0.967822	1.23154
AT1G01710	13.4535	14.8953	15.4179	13.5087	15.8549	15.8205
AT1G01720	38.7442	32.7908	41.4442	107.476	51.3825	52.6775
AT1G01725	16.164	15.9944	20.4171	20.2062	19.305	18.0985
AT1G01730	31.9942	35.1485	31.9099	32.3927	36.4747	35.9342
AT1G01740	5.32171	4.4676	5.55893	6.18915	5.02166	5.64869
AT1G01750	37.6385	27.3732	29.2729	44.3449	48.3271	52.2354
AT1G01760	5.50973	6.21059	5.5567	5.05834	4.82549	4.37144
AT1G01770	13.6348	12.591	16.51	14.6151	19.7757	20.3838
AT1G01780	15.7564	15.5496	16.6113	26.1914	24.1555	24.9653
AT1G01790	7.21275	6.8437	7.61487	9.40155	6.88865	7.28133
AT1G01800	60.4831	67.7537	69.5358	74.7961	75.6721	76.5045
AT1G01810	2.25932	1.45831	0.385433	1.2725	0.909288	0.610866
AT1G01820	78.216	75.2098	86.954	72.3127	84.9851	93.3397
AT1G01830	7.18735	7.88251	8.07299	7.48002	8.09644	8.8841
AT1G01840	2.26559	1.64309	1.53458	1.29208	1.84463	1.07545
AT1G01860	5.45285	4.92433	5.26851	4.45343	6.68544	5.82198
AT1G01870	0	0	0	0	0	0
AT1G01880	1.2055	1.32278	1.0694	0.529593	0.748542	0.821364
AT1G01890	0	0	0	0	0	0
AT1G01900	1.79476	1.54679	1.40166	1.12384	1.11455	1.23879
AT1G01910	36.2497	33.1518	32.9393	36.0065	33.9619	34.0429
AT1G01920	22.9572	22.2271	20.7563	19.4716	20.8579	17.9726
AT1G01930	7.18201	8.58517	8.29596	9.27431	9.34273	8.98239
AT1G01940	29.0964	21.2074	23.536	22.0959	26.0518	24.0782
AT1G01950	12.8032	12.6854	12.4837	12.1517	11.6989	11.3288
AT1G01960	31.7882	34.0079	33.8548	34.1381	35.1506	33.632
AT1G01970	5.30166	5.18014	5.6756	4.04346	4.78197	3.69276
AT1G01980	0.0438763	0	0	0	0	0
AT1G01990	28.4403	30.8375	25.8997	21.7803	21.2453	19.7827
AT1G02000	9.86247	11.0749	10.4177	11.5966	12.0709	12.3612
AT1G02010	4.0755	4.32469	4.70557	5.18948	4.08277	4.06211
AT1G02020	4.02232	4.75982	4.15236	4.49609	4.44733	4.21631
AT1G02030	0.827717	1.08188	0.550703	0.503486	0.428302	0.483397
AT1G02040	0	0	0	0.333592	0.0851333	0
AT1G02050	8.61968	9.47012	10.575	7.80902	8.85724	7.97348
AT1G02060	6.48425	6.99145	8.18332	6.79787	7.32061	7.7459
AT1G02065	0	0	0	0	0	0
AT1G02070	1.32791	1.28568	0.951457	0.942368	1.0994	0.646264
AT1G02074	0	0	0	0	0	0
AT1G02080	26.7035	27.4656	32.509	29.7804	28.2498	31.9559
AT1G02090	24.318	22.0467	22.7635	27.7415	29.7697	26.6346
AT1G02100	40.7658	45.2401	45.7225	43.2172	41.6872	48.8647
AT1G02110	19.1898	22.3501	19.6126	15.2966	18.4845	17.9081
AT1G02120	44.4504	48.5836	53.8165	47.9886	49.1975	56.3961
AT1G02130	38.3354	33.9978	33.1283	44.6783	43.9008	45.7248
AT1G02136	0	0	0	0	0	0
AT1G02140	140.386	130.085	116.4	131.654	128.155	106.213
AT1G02145	17.7492	19.3718	18.2861	16.0356	18.1513	18.8832
AT1G02150	16.7754	16.9106	15.9036	16.4334	16.1664	15.6137
AT1G02160	28.2913	31.3633	34.3157	33.2709	33.2313	31.255
AT1G02170	27.2554	28.4489	26.2579	28.1411	28.9373	32.3484
AT1G02180	3.93187	4.61504	3.46053	3.33334	4.00038	3.77733
AT1G02190	0	0	0.0377805	0.0374197	0	0
AT1G02205	0.167654	0.162322	0.240251	0.577893	0.728723	0.652748
AT1G02210	0	0	0	0	0	0
AT1G02220	30.4106	52.7457	51.6368	41.6481	51.4103	52.1612
AT1G02228	0	0	0	0	0	0
AT1G02230	0.519371	1.43673	0.835401	1.05308	1.91963	1.94991
AT1G02250	0.220953	0.285234	0.376938	0.373338	0.457328	0.358442
AT1G02260	11.3245	10.5663	11.0177	12.3144	13.0348	14.9153
AT1G02270	14.5297	11.9433	13.2254	15.1257	12.968	13.1459
AT1G02280	31.6314	26.9874	32.5172	25.696	27.6448	27.3972
AT1G02290	8.70671	8.93376	8.91202	6.76409	7.6394	7.64566
AT1G02300	11.7008	11.2654	16.0581	12.2599	13.3268	15.9064
AT1G02305	77.9792	83.836	93.8823	84.7195	107.841	115.243
AT1G02310	2.42697	0.72675	1.06445	4.80001	0.597487	0.899502
AT1G02320	0	0	0	0	0	0
AT1G02330	32.7494	33.2493	33.8321	27.8216	34.3631	31.1389
AT1G02335	28.1491	25.4806	27.9249	27.6581	24.0435	17.359
AT1G02340	3.96868	4.58617	5.50372	5.51604	7.81691	9.59503
AT1G02350	0.948059	3.12089	3.29941	2.30675	3.13967	1.8456
AT1G02360	30.0673	50.3874	47.4231	17.8551	33.1692	36.2158
AT1G02370	7.11724	7.55347	6.49118	6.24417	6.32689	4.92925
AT1G02380	4.00671	9.35185	7.54327	2.46623	3.55418	2.78568
AT1G02390	8.50871	4.20577	3.75877	6.12912	3.80034	3.53074
AT1G02391	0	0	0	0	0	0
AT1G02400	36.8983	8.00328	14.4697	72.4469	14.0098	16.5
AT1G02405	0.304386	0	0	0	0.630019	0
AT1G02410	20.8017	19.6779	20.3847	18.9454	21.1747	18.0567
AT1G02420	3.69172	2.96962	3.13457	3.06936	3.73366	2.73312
AT1G02430	3.45443	3.51071	3.13387	3.76097	4.23442	5.62883
AT1G02440	0.699876	0.677618	0.286552	0.56763	0.14486	1.08996
AT1G02450	1.03778	2.44018	2.42801	0.751506	0.767144	0.144304
AT1G02460	3.28822	3.14062	5.4125	3.10836	3.81685	4.62789
AT1G02470	1.66325	0.447322	1.22957	0.187357	0.669395	0.719527
AT1G02475	9.58325	10.4487	11.2232	7.26477	8.48813	6.97492
AT1G02480	0	0	0	0	0	0
AT1G02490	2.05656	1.99115	0	2.08495	0	1.33451
AT1G02500	429.438	428.242	381.62	379.726	399.269	375.524
AT1G02510	0	0	0	0	0	0
AT1G02520	14.6485	24.2527	22.0351	17.644	22.1928	23.515
AT1G02530	0.241063	0.272576	0.287748	0.326153	0.249601	0.21515
AT1G02540	0	0	0	0	0	0
AT1G02550	0	0	0	0	0	0
AT1G02560	45.3363	42.91	36.7937	48.2057	43.3285	45.2926
AT1G02570	2.39024	1.97137	2.71845	3.32073	4.21438	6.20413
AT1G02575	1.16111	1.03771	1.6456	1.08659	3.05029	1.9126
AT1G02580	0.140036	0.135583	0.215008	0.0709847	0.181155	0.340762
AT1G02590	0	0	0	0	0	0
AT1G02600	0	0	0	0	0	0
AT1G02610	1.54077	1.65752	2.19042	3.99188	6.64394	6.49878
AT1G02620	0	0	0	0	0.120822	0.227274
AT1G02630	0	0.0482629	0.255118	0.252682	0.309528	0.33964
AT1G02640	34.7952	46.2805	64.3052	57.4603	97.1068	71.6032
AT1G02650	0.260071	0.604319	0.425925	0.316393	0.592124	0.506282
AT1G02660	9.09962	2.38114	2.98936	20.5698	4.7086	4.8475
AT1G02670	0.826864	0.457467	0.443333	0.638688	0.774224	0.57488
AT1G02680	12.557	12.5001	13.4867	13.8062	16.0153	13.6857
AT1G02681	0.314533	0.456794	0.160975	2.23212	0	0.153076
AT1G02690	25.7155	24.4173	17.6467	20.915	20.409	20.3622
AT1G02700	0.545088	0.22618	0.39853	0.157889	0.161175	0.303179
AT1G02710	1.37811	1.86799	2.53909	1.67656	1.71144	2.4145
AT1G02720	9.57224	8.71768	7.20307	7.53308	9.0921	7.48779
AT1G02730	20.2283	20.9753	20.6627	14.2625	13.0516	15.1114
AT1G02740	7.96585	7.59477	7.40679	9.18546	7.42577	6.56984
AT1G02750	14.437	14.2885	15.0238	12.5222	14.1108	13.2717
AT1G02760	0	0	0	0	0	0
AT1G02770	0.0658504	0	0.134806	0.267038	0.136297	0.384575
AT1G02780	760.905	755.536	625.244	843.494	798.812	721.321
AT1G02790	0	0	0	0	0	0
AT1G02800	0.0909363	0	0	0.0460958	0.09411	0.0442566
AT1G02810	37.7043	15.4006	17.2723	47.269	21.7311	23.5107
AT1G02813	0	0.253775	0.402437	0.265729	0.271258	0.255126
AT1G02816	14.3878	18.0862	14.6457	18.9381	29.0394	27.3898
AT1G02820	0.912911	1.13641	0.266983	0.793297	0.674837	0.888587
AT1G02830	0	0	0	0	0	0
AT1G02840	122.12	137.577	126.802	114.318	140.077	143.11
AT1G02850	16.9837	19.2846	24.62	30.0191	56.2262	48.8146
AT1G02860	47.5122	37.834	42.9421	38.3308	47.8663	45.5239
AT1G02870	29.7191	34.6278	26.1495	30.6624	31.7245	30.4124
AT1G02880	13.8763	15.1432	15.619	18.0319	18.3085	23.2999
AT1G02890	46.2285	45.2847	49.2662	37.7728	43.0195	44.1841
AT1G02900	160.135	117.22	129.597	144.931	168.59	150.609
AT1G02910	11.3844	12.5684	14.5001	11.6982	13.3277	11.4822
AT1G02920	52.7279	182.575	58.0309	81.8143	96.8613	103.609
AT1G02930	40.6161	106.846	73.5795	23.1038	28.3808	26.5335
AT1G02940	0.208057	0.402879	0.425925	0	0	0
AT1G02950	23.0268	20.4575	23.5698	17.3118	15.9762	21.4899
AT1G02952	0	0	0	0	0	0
AT1G02960	15.6545	14.9284	18.1955	16.5398	16.0057	18.7255
AT1G02965	0	0	0.167888	0	0	0
AT1G02970	2.67929	2.59408	2.96364	2.67246	2.32557	2.31346
AT1G02980	0.620414	0.333713	0.811446	0.628978	0.642067	0.436138
AT1G02990	7.86863	6.9879	7.88755	7.9039	7.84373	8.22239
AT1G03000	10.1163	10.2204	11.8644	11.0691	11.5136	11.5088
AT1G03010	2.25447	1.66483	2.5032	2.51803	2.96588	2.93827
AT1G03020	0	0	0	0	0	0
AT1G03022	0	0	0	0	0	0
AT1G03030	15.9815	13.568	15.3818	14.5698	15.305	16.9487
AT1G03040	49.7981	46.721	46.9126	43.8397	49.9968	53.565
AT1G03050	0	0.0391999	0	0	0	0
AT1G03055	0.299275	0.144879	0.153166	0.151703	0.07743	0.0728253
AT1G03060	11.6293	12.5097	13.4432	13.1997	13.6065	13.9576
AT1G03070	3.61886	4.29033	3.85539	5.61553	5.80882	6.18223
AT1G03080	33.1814	30.5692	35.3092	33.3275	35.1208	39.3474
AT1G03090	16.894	17.6452	24.016	20.6553	31.3903	31.3733
AT1G03100	1.85723	1.64141	1.53952	1.7553	1.1988	1.25545
AT1G03103	0	0	0	0	0	0
AT1G03106	0.0859655	0.0832315	0.0879926	0.174304	0.533794	0.0836749
AT1G03110	13.7437	12.2143	9.5535	11.5939	11.5167	10.5822
AT1G03120	0.292189	0.282896	0.149539	0	0.453579	0.284403
AT1G03130	23.6481	32.8206	37.183	9.84506	17.8665	16.1914
AT1G03140	48.5793	55.1065	55.4141	43.7839	52.0004	52.8573
AT1G03150	20.5102	18.4992	17.1266	20.6839	17.8746	19.3333
AT1G03160	4.51634	5.29466	5.68108	3.99945	4.73027	4.18414
AT1G03170	0.837857	0.221239	0.62372	1.54441	0.472963	0.518975
AT1G03180	4.17348	5.12865	4.38143	4.50232	5.37124	3.59355
AT1G03190	7.06251	6.58568	6.78464	7.13065	7.48872	7.66318
AT1G03200	8.56744	9.53039	12.6877	5.35926	12.0735	15.0814
AT1G03210	67.3505	61.7813	71.3225	63.3693	69.1226	77.7967
AT1G03220	566.889	1090.11	982.964	462.049	819.308	771.346
AT1G03230	36.3148	42.7051	32.5236	50.6176	55.3182	50.1085
AT1G03240	0.339137	0.164176	0.173567	0.171909	0.175486	0.16505
AT1G03250	14.4853	13.9597	14.7583	15.5691	16.4483	14.491
AT1G03260	9.81497	8.57004	9.36844	11.3545	9.53436	7.85376
AT1G03270	3.36864	3.20974	3.22915	2.60201	4.15025	2.29001
AT1G03280	27.6775	27.7777	28.8916	30.8399	29.2984	29.6505
AT1G03290	24.0179	22.1214	26.0436	24.09	24.4778	26.5804
AT1G03300	2.74923	2.39176	2.77328	2.06009	2.63901	2.21059
AT1G03310	5.72705	6.41212	6.77892	4.3477	4.6348	4.17423
AT1G03320	0	0	0	0	0.125196	0
AT1G03330	38.6667	33.1585	38.7869	39.0885	37.8439	38.9268
AT1G03340	2.22451	2.03411	1.89747	3.13224	2.87768	3.96959
AT1G03350	35.9464	32.9901	34.737	36.5353	34.743	33.4326
AT1G03360	19.4804	20.2124	16.1077	18.4627	17.0738	14.8232
AT1G03365	10.4641	9.72057	9.87134	9.34697	9.36587	10.7909
AT1G03370	14.4919	15.8442	16.0099	18.3164	16.3631	18.497
AT1G03380	16.2475	21.0576	22.4821	17.1472	25.5776	26.6505
AT1G03390	0.0578685	0	0.177699	0.117335	0.0598882	0.16898
AT1G03400	1.23294	1.75918	1.72696	2.10519	1.54459	1.5159
AT1G03410	12.3998	12.0933	11.2373	13.6441	9.82789	9.12567
AT1G03420	0	0	0	0	0	0
AT1G03430	15.8064	15.0764	16.2592	17.3732	15.9532	19.879
AT1G03440	4.66704	4.5652	5.12184	3.3169	3.38593	4.16803
AT1G03445	0.117647	0.113905	0.0903159	0.149089	0.121753	0.14314
AT1G03457	15.7284	12.2004	15.6757	17.5774	16.9437	15.9808
AT1G03470	10.677	10.0883	11.1262	14.0847	11.449	14.3992
AT1G03475	34.2315	34.3763	34.0748	27.6284	27.9741	29.4914
AT1G03490	0.0948059	0	0	0	0	0
AT1G03495	7.96479	9.5214	10.3944	8.3391	7.51183	7.61973
AT1G03502	9.84983	5.79134	5.04105	11.4976	7.6452	10.957
AT1G03506	6.20191	2.95915	5.12265	2.16218	0.47704	3.9483
AT1G03510	1.7409	2.04672	2.03652	1.44977	1.2869	1.08933
AT1G03515	0	0	0	0	0	0
AT1G03520	6.03021	5.22788	5.12351	7.1923	6.40383	5.56263
AT1G03530	13.0438	14.7189	11.4576	13.4427	11.329	10.7753
AT1G03540	1.7093	1.88582	1.49921	1.78399	1.25411	1.33854
AT1G03545	0.265971	0	0.178973	0.254915	0	0.0839116
AT1G03550	9.24116	9.17041	12.2634	12.8637	14.2092	16.8368
AT1G03560	4.65941	6.19863	5.9707	4.39919	5.22692	5.19304
AT1G03570	0	0	0	0	0	0
AT1G03580	0.199517	0.515125	0.136148	0.943931	0.688267	0.971003
AT1G03590	16.3375	16.8647	16.9277	21.5157	17.4049	19.8387
AT1G03600	47.3008	57.3452	63.2569	11.78	20.0063	16.7147
AT1G03610	54.0132	108.949	112.289	21.9424	41.6264	31.7868
AT1G03620	13.0568	20.1361	27.6839	13.0479	18.6279	18.8817
AT1G03630	3.68233	4.2337	5.88932	2.56655	1.90542	2.74416
AT1G03640	0	0	0	0	0	0
AT1G03650	7.78795	5.67969	6.72927	6.35738	6.80369	5.70994
AT1G03660	5.44607	1.67773	4.05418	3.76449	8.7104	6.02382
AT1G03670	0	0	0	0	0	0
AT1G03680	15.8649	14.4216	18.314	11.1694	10.9457	11.6674
AT1G03687	11.3629	13.2019	11.404	11.1826	12.0463	11.0602
AT1G03700	6.51672	5.21745	5.13107	7.11488	4.02055	6.58704
AT1G03710	0.240617	0	0	0.0813129	0	0
AT1G03720	0	0	0	0	0	0
AT1G03730	25.1582	14.9057	18.6025	29.6168	22.4611	19.2248
AT1G03740	22.3096	23.4544	27.6306	33.6639	32.4627	31.6658
AT1G03743	0	0	0	0	0	0
AT1G03746	0.943598	0	0	0	0	0
AT1G03750	4.54484	3.8372	4.94248	5.26348	5.1291	5.78865
AT1G03760	13.5206	15.8133	14.6418	13.7283	13.4664	13.5609
AT1G03770	11.9697	13.1063	11.8163	10.0764	10.1948	10.0964
AT1G03780	8.46889	8.08065	8.06503	7.11916	7.1471	8.13578
AT1G03790	0	0	0.0521914	0.103386	0.316612	0.0992609
AT1G03800	0.869439	2.73581	2.00237	0.440721	0.224946	1.26941
AT1G03810	0	0	0	0	0	0
AT1G03820	57.3565	50.9272	52.2176	41.6965	22.2955	25.5085
AT1G03830	6.51108	8.42896	6.93919	5.6615	6.41024	4.96089
AT1G03840	7.18332	6.49428	4.91804	4.96752	6.20322	6.15844
AT1G03850	14.2337	54.395	49.875	34.663	64.6114	46.6946
AT1G03860	58.4706	68.862	63.5052	57.2087	71.4413	63.468
AT1G03870	92.7597	71.6527	70.199	100.011	126.873	132.754
AT1G03880	0	0	0	0	0	0
AT1G03890	0	0	0	0	0	0
AT1G03900	134.837	123.159	123.214	120.951	140.097	129.159
AT1G03905	9.70061	10.413	10.7208	7.69658	9.96642	8.21055
AT1G03910	37.5334	41.8191	39.6836	35.1499	37.295	36.9449
AT1G03920	3.64026	2.47876	3.64421	5.06939	5.17487	6.58035
AT1G03930	11.4923	12.2893	10.1129	12.1378	10.6863	13.1561
AT1G03935	7.62667	4.62617	4.31381	10.8109	12.403	5.92245
AT1G03940	6.1951	7.8006	8.89667	7.53138	6.10602	5.6168
AT1G03950	16.9697	17.36	21.1388	16.3924	17.9761	21.8156
AT1G03960	4.9745	5.72327	6.34823	7.95773	7.02016	6.72843
AT1G03970	37.8956	35.9025	40.5195	38.8575	34.8554	30.8469
AT1G03980	2.14822	1.20422	1.70018	1.40562	1.31178	0.948614
AT1G03982	0	0	0	0	0	0
AT1G03990	2.85317	2.11445	2.41568	1.99979	1.9685	2.43429
AT1G04000	7.11886	6.96904	7.93444	8.17941	7.03987	7.00616
AT1G04010	5.44958	7.08897	5.64653	7.35511	8.02716	7.38707
AT1G04020	5.57866	4.62502	4.61604	5.99433	4.11395	4.51959
AT1G04030	9.5647	8.86154	8.49619	8.52633	10.2379	9.31152
AT1G04040	515.48	525.859	532.354	262.254	406.85	425.656
AT1G04050	5.15716	3.30941	4.29667	4.5596	3.50638	3.76481
AT1G04070	11.2592	12.3709	8.93486	11.0298	11.914	10.4666
AT1G04080	49.5022	52.369	56.4503	47.5244	47.9645	45.8863
AT1G04090	0.612258	0.750863	0.793814	0.537948	0.802593	0.834322
AT1G04100	5.37264	5.5114	6.35042	4.79837	6.28826	6.28783
AT1G04110	0.0689053	0.033357	0	0.244498	0	0
AT1G04120	45.1742	42.4579	45.2515	40.4683	39.9733	44.6644
AT1G04130	10.8682	10.8766	13.3985	11.154	14.9113	12.8952
AT1G04140	47.1225	48.7896	52.1706	46.991	49.4268	48.7256
AT1G04150	0.580628	0.357739	0.243131	0.401347	0.437012	0.282578
AT1G04160	4.47072	4.39752	4.21151	5.11027	4.38712	5.07975
AT1G04170	79.4901	76.2258	62.0422	74.4197	68.1909	64.2227
AT1G04171	0	0	0	0	0	0
AT1G04180	13.2409	12.5131	11.6726	7.57893	7.27769	8.94151
AT1G04190	40.5238	36.0333	31.9403	37.6088	33.1024	29.5537
AT1G04200	19.891	20.4418	18.984	20.1656	16.4429	18.1714
AT1G04210	19.7372	17.6599	17.0391	23.048	20.4536	17.8824
AT1G04220	24.9121	19.3494	22.72	32.8248	30.3727	35.0508
AT1G04230	12.6487	15.1811	14.7369	13.3552	12.7282	11.0635
AT1G04240	23.3536	17.4691	24.7406	20.0866	17.052	12.7905
AT1G04250	111.417	102.159	110.646	108.467	107.975	115.415
AT1G04260	15.4095	16.9581	15.0871	19.6975	19.8103	16.9552
AT1G04270	563.947	527.763	428.547	505.36	515.357	438.924
AT1G04280	33.1656	31.6671	29.9814	35.3975	31.6928	33.2958
AT1G04290	12.0261	10.182	13.6667	9.12011	10.6891	8.94057
AT1G04295	0	0	0	0	1.49257	0
AT1G04300	31.6234	33.2421	37.5576	30.0297	33.6985	36.0192
AT1G04310	4.48113	6.44505	5.58393	6.12316	8.50213	8.78668
AT1G04320	0	0	0	0	0	0
AT1G04330	4.29674	3.81342	9.04046	8.5911	7.16412	7.55129
AT1G04340	31.8156	32.2794	27.5932	33.1239	34.5033	29.7625
AT1G04350	4.88789	4.40977	6.93618	3.6039	1.89693	2.81134
AT1G04360	9.02456	7.59075	8.71777	7.94831	11.4409	12.0781
AT1G04370	0.199517	0.193172	0.204222	0.202271	0.20648	0.388401
AT1G04380	0.187689	0.36344	0.576345	0.0634266	0.129493	0.426272
AT1G04390	5.78329	5.15247	6.36433	5.17496	6.7438	6.63346
AT1G04400	48.5834	59.8108	71.2424	62.7577	70.9394	76.0789
AT1G04410	878.534	856.717	839.891	742.227	802.587	788.841
AT1G04420	7.90995	10.0148	9.6818	4.59839	6.1252	5.86861
AT1G04425	10.1793	10.8751	11.6768	7.11711	9.26314	9.5664
AT1G04430	63.2632	62.2416	52.5827	72.0765	64.1808	60.364
AT1G04440	53.699	60.2877	72.9362	67.5291	84.3845	90.3387
AT1G04445	1.69993	1.64587	0.9491	2.35008	2.07912	2.25632
AT1G04450	0	0	0	0	0	0
AT1G04457	0	0	0	0	0	0
AT1G04470	0	0	0	0	0	0
AT1G04480	270.323	290.967	209.677	277.443	281.167	233.483
AT1G04490	7.97107	2.92405	3.90215	7.3282	2.7156	2.74686
AT1G04500	0	0	0	0.0503174	0	0
AT1G04501	0	0	0	0	0	0
AT1G04510	33.5032	34.4308	34.1693	34.8659	31.7483	33.632
AT1G04520	17.8976	14.7991	10.9235	15.1018	16.1063	14.7697
AT1G04530	26.933	31.3032	33.7011	28.5076	31.6794	30.2574
AT1G04540	5.72898	6.62175	6.04591	3.69195	3.95262	4.19306
AT1G04550	24.7762	26.2755	27.8375	17.8748	14.0727	14.4696
AT1G04555	9.99369	11.9088	11.0162	10.5646	10.7845	9.97683
AT1G04560	0	0	0	0	0	0
AT1G04570	0.5803	0.682241	1.10311	0.672355	0.51476	0.847257
AT1G04580	0.0390866	0.0946089	0.0600125	0.0594393	0.0202254	0.0190226
AT1G04590	23.0599	23.8188	19.0528	21.5152	19.3862	18.6949
AT1G04600	0.586909	0.523383	0.458467	0.438429	0.495504	0.586304
AT1G04610	2.49344	2.05649	1.74876	3.69817	4.922	4.58434
AT1G04620	2.64196	4.19887	4.64316	3.68915	3.4048	3.83308
AT1G04625	0	0	0	0	0	0
AT1G04630	45.5397	44.9253	39.3405	44.422	56.0423	42.5448
AT1G04635	3.52811	5.12387	4.93546	3.33836	5.35516	3.54858
AT1G04640	4.33036	5.77248	5.9742	6.29889	4.74129	4.58149
AT1G04645	0	0	0	0	0	0
AT1G04650	1.21878	0.903841	1.06172	1.36705	0.912438	1.00962
AT1G04660	0.249086	0.120582	0.12748	0.126262	0.0644449	0.242449
AT1G04670	0.230146	0.222826	0	0	0.238178	0.112007
AT1G04680	66.7756	76.4436	62.1172	52.7287	44.3729	39.3794
AT1G04684	0	0	0	0	0	0
AT1G04690	63.4278	66.2949	57.3229	69.9349	69.5717	62.2343
AT1G04700	2.27036	1.69858	2.13376	2.34355	2.11464	2.49113
AT1G04710	8.85029	10.711	10.5517	8.30972	8.37856	7.09715
AT1G04720	0	0	0	0	0	0
AT1G04730	4.613	4.17386	3.26028	3.70237	4.14883	3.76846
AT1G04750	95.2107	100.652	95.1831	95.0243	104.592	102.629
AT1G04760	4.47604	5.15358	4.08628	3.92461	3.50549	4.00352
AT1G04770	31.9607	45.8603	33.4752	16.9202	26.2231	23.2167
AT1G04778	6.81487	4.06039	6.70728	2.12583	3.52636	2.55126
AT1G04780	31.9296	31.1332	30.3088	31.8256	30.4098	30.6934
AT1G04790	12.3447	13.9894	13.3179	13.4751	14.0459	12.7327
AT1G04800	0.0960548	0.093	0.19664	0.0973808	0	0
AT1G04810	32.4118	33.5387	35.2589	30.8208	33.3424	34.0946
AT1G04820	323.749	328.465	295.268	338.099	293.547	309.097
AT1G04830	11.1386	13.2639	12.4415	12.1578	13.5467	14.3634
AT1G04840	1.44515	0.699595	0.698524	1.26161	0.747793	0.820542
AT1G04850	97.899	99.4261	101.565	94.2879	102.899	102.487
AT1G04860	14.8773	15.2447	13.7629	14.2976	15.2265	15.2117
AT1G04870	39.2584	45.9884	37.1978	42.0316	39.4102	36.8173
AT1G04880	0.606471	0.342524	0.206924	0.358658	0.470728	0.393541
AT1G04890	0	0	0	0	0	0
AT1G04900	13.5893	14.5732	13.0568	13.6554	11.9529	11.9014
AT1G04910	20.7029	20.7129	20.5879	20.4157	22.171	22.7132
AT1G04920	0.0231207	0.24624	0.0709978	0.210959	0.143566	0.135028
AT1G04930	3.35851	3.36193	2.68025	3.40487	3.53463	4.04472
AT1G04940	0.590587	1.6285	1.69236	2.02313	2.86396	2.03756
AT1G04945	9.61691	9.15177	8.36756	8.71775	9.0559	7.36598
AT1G04950	14.1985	14.4459	16.1872	13.7671	14.7296	14.4894
AT1G04960	18.8861	18.1924	19.725	19.7801	23.0265	22.1717
AT1G04970	23.1081	24.4967	27.6498	24.8534	35.9976	36.1079
AT1G04980	16.5354	18.0366	13.3994	19.3456	21.7803	21.6612
AT1G04985	29.3199	29.1695	28.1098	24.5658	28.5042	27.5167
AT1G04990	15.6222	15.7169	17.4646	12.9181	15.4449	15.4184
AT1G05000	20.0514	14.1073	17.0352	12.3325	16.5318	19.1919
AT1G05010	31.459	43.7806	47.5489	55.7983	66.1484	77.7253
AT1G05020	0.365478	0.0965058	0.102026	0.471575	0.515773	0.679139
AT1G05030	5.32	5.67462	6.82989	5.89622	6.76544	7.4163
AT1G05040	0	0	0	0	0	0
AT1G05055	9.81127	10.6931	10.0426	10.9251	9.32142	9.08018
AT1G05060	15.945	20.7132	21.9801	16.8962	20.3159	20.9795
AT1G05061	0.690768	0.668799	0.392809	0.54468	0.635445	0.373534
AT1G05065	7.00209	3.3897	7.81877	1.61335	3.29385	3.40776
AT1G05070	23.8697	22.8449	20.4073	21.7885	23.7563	23.7678
AT1G05080	0	0	0	0	0	0
AT1G05085	0	0.20708	0	0.216834	0	0
AT1G05090	5.40171	5.246	4.7041	6.19555	7.93769	7.69362
AT1G05100	1.32415	1.22099	0.839043	2.62094	0.652555	0.920621
AT1G05120	15.6241	16.4352	16.9545	15.2145	17.5067	16.8372
AT1G05135	11.0419	17.6222	16.3946	8.61105	9.9832	9.74382
AT1G05136	0.568835	0	0	0	0	0
AT1G05140	6.4845	7.71919	7.99753	6.19681	8.96608	7.70857
AT1G05150	23.9453	23.9888	23.3185	19.3589	20.8803	22.2552
AT1G05160	8.25988	7.10031	8.02008	5.83043	6.03164	6.64974
AT1G05170	8.31764	7.27245	8.20971	9.03477	9.66196	11.6896
AT1G05180	27.6395	29.6155	30.5852	26.4267	29.8248	25.2192
AT1G05190	29.3373	29.2348	34.0681	24.6113	25.1234	24.7983
AT1G05200	3.99751	3.30941	4.64193	5.25947	4.16305	4.99947
AT1G05205	37.295	43.767	32.2602	43.4715	46.4824	43.0289
AT1G05210	9.27054	6.757	8.84943	11.2993	10.1331	11.761
AT1G05220	7.93721	6.28622	6.60032	6.84652	7.4309	6.95002
AT1G05230	0.753488	0.979428	0.776037	1.07499	0.869609	0.90889
AT1G05240	109.566	133.783	123.011	152.565	198.858	261.472
AT1G05250	47.8847	0	15.3616	0	24.8311	0
AT1G05260	154.242	137.197	145.317	137.472	159.007	175.057
AT1G05270	35.0683	38.6594	38.9162	29.6857	32.2797	36.4996
AT1G05280	6.9651	7.10671	5.81316	6.19217	9.92511	7.87466
AT1G05290	0	0	0	0	0.0737167	0
AT1G05291	0	0	0	0	0	0
AT1G05300	12.719	13.4022	15.2366	7.24047	13.6196	13.747
AT1G05310	3.53937	3.1364	3.56143	3.40578	3.10415	2.33564
AT1G05320	15.3945	11.6023	13.6323	16.3287	19.4313	20.239
AT1G05330	0.581201	0.562718	0.198302	1.96408	0	0.565715
AT1G05340	8.79895	6.66239	11.3158	22.8728	14.0093	14.1644
AT1G05350	31.895	30.2602	28.4085	29.5365	29.59	28.55
AT1G05360	9.39609	6.98708	7.03973	13.2084	11.9295	11.3143
AT1G05370	1.78837	2.30866	2.4962	1.20871	1.62645	1.31873
AT1G05380	17.5499	19.1697	20.1273	17.3596	17.1589	18.2525
AT1G05385	9.6763	9.99314	11.9954	6.43092	7.67741	7.32548
AT1G05390	0	0	0	0	0	0
AT1G05400	2.33531	2.72884	3.70921	2.61246	2.86195	3.44882
AT1G05410	15.0559	14.9782	14.6568	11.7162	13.8497	13.2654
AT1G05420	0.471106	0.798216	0.602769	0.597011	0.853208	0.917106
AT1G05430	23.7535	22.1248	24.5445	20.8807	22.171	21.8768
AT1G05440	2.25858	1.47478	1.39786	1.54425	1.79382	1.02251
AT1G05450	1.51387	2.00232	1.48813	1.27621	2.41943	2.1005
AT1G05460	5.51729	6.12037	7.26909	5.32449	5.01719	5.34337
AT1G05470	9.37123	8.46831	8.80047	10.6165	8.65148	8.42655
AT1G05490	0.244105	0.405157	0.374791	0.318181	0.252624	0.271543
AT1G05500	29.1934	30.694	30.0763	29.3266	32.0218	32.2635
AT1G05510	0.164728	0	0	0.414862	0	0
AT1G05520	25.5873	26.7258	26.9213	27.7017	27.1869	28.5588
AT1G05530	3.63506	2.49768	2.10044	3.92299	4.0653	3.82354
AT1G05540	0.505233	0.305728	0.258574	0.32013	0.196075	0.245886
AT1G05550	0	0	0.0466196	0	0	0
AT1G05560	8.02058	12.8484	14.7775	8.03273	17.0538	13.6738
AT1G05562	0	0	0	0	0	0
AT1G05570	37.8567	34.7834	41.0947	50.6069	49.9682	53.0857
AT1G05575	33.2443	12.3436	21.3089	98.1645	40.4169	35.0288
AT1G05577	1.01459	1.13742	0.38261	0.324819	0.442104	0.623718
AT1G05580	0	0	0	0	0	0
AT1G05590	6.51131	6.70508	5.62467	7.36433	6.69961	6.88733
AT1G05600	3.47365	3.83748	4.3305	3.47646	4.09387	3.25106
AT1G05610	0.602228	0.848109	0.56039	0.555037	0.859696	0.905916
AT1G05615	0	0.149624	0	0	0	0
AT1G05620	27.7422	30.0831	26.5664	32.8752	32.2195	32.2836
AT1G05630	5.07475	4.83542	5.29179	6.04409	6.25526	6.24469
AT1G05640	2.93747	3.99414	3.37228	3.88438	3.83303	2.5277
AT1G05650	17.8009	11.468	12.7476	16.194	15.3402	18.4466
AT1G05660	23.3511	19.2008	17.4586	18.4584	28.4388	33.7309
AT1G05670	3.36898	2.84246	3.10358	3.09833	2.76434	3.06841
AT1G05675	0	0	0	0.163388	0.166788	0
AT1G05680	1.69077	4.91099	4.43476	3.58891	11.4282	10.6972
AT1G05690	1.40119	0.982383	1.63205	1.07764	1.50009	1.17573
AT1G05700	8.49385	8.04165	7.12214	6.10085	5.64395	6.43708
AT1G05710	23.3447	19.3196	21.6195	29.7528	17.4868	16.1223
AT1G05720	37.6428	37.3908	36.9141	32.6309	40.6538	39.6056
AT1G05730	3.98832	4.43625	2.67795	3.20593	3.25906	2.13074
AT1G05740	0	0	0.187436	0.371292	0.189509	0
AT1G05750	3.00834	3.82739	4.27536	2.69699	2.93322	3.26698
AT1G05760	0	0	0	0	0	0
AT1G05770	4.18745	4.57406	4.72581	3.70099	3.1113	4.3894
AT1G05780	8.73301	9.1228	6.46897	7.33913	9.39455	8.16478
AT1G05785	17.0606	16.0145	18.9537	14.8705	17.5484	14.4797
AT1G05790	9.8112	10.0008	12.3295	10.6032	12.2983	13.584
AT1G05800	0.113285	0	0	0	0	0
AT1G05805	16.1537	15.5855	19.2424	25.2783	25.1636	24.8724
AT1G05810	14.412	10.5736	11.4533	14.4294	16.7677	16.9904
AT1G05820	2.27924	1.90238	2.81568	1.79279	2.44013	2.44801
AT1G05830	14.9793	16.1348	17.9203	17.1511	15.4367	17.9843
AT1G05835	2.79063	3.07017	3.07912	1.77702	3.66326	4.53854
AT1G05840	29.1399	29.3352	33.0466	26.8953	33.928	31.4376
AT1G05850	395.494	346.873	346.385	329.873	337.074	342.911
AT1G05860	9.48011	10.2351	11.3093	8.36638	9.45805	11.1527
AT1G05870	23.5773	19.8568	20.2212	19.7552	21.0019	19.491
AT1G05880	0.0929383	1.12478	0.0951299	0.141332	0.0961819	0.271386
AT1G05890	40.5321	48.292	50.7941	44.8301	50.8953	53.4382
AT1G05894	0.86127	0.990232	0.716284	1.47346	0.835621	0.785926
AT1G05900	4.14034	4.26563	4.34664	6.29624	7.08646	7.3367
AT1G05910	12.33	13.0607	12.1209	14.2947	12.1707	11.2489
AT1G05920	0	0	0	0	0	0
AT1G05925	0	0	0	0	0	0
AT1G05930	0	0	0	0.0849665	0	0
AT1G05940	23.1387	25.8982	26.3719	22.9174	28.0646	25.8765
AT1G05950	2.92579	3.28599	3.55382	2.1752	2.30121	2.2403
AT1G05960	29.1598	29.1364	30.3808	33.8987	34.1997	37.0477
AT1G05970	7.11277	8.97065	9.86698	7.21095	9.49182	7.65201
AT1G05980	0	0	0	0	0	0
AT1G05990	1.21524	1.83025	1.93495	2.05336	2.79478	3.81143
AT1G06000	25.0675	23.9277	21.8305	34.0213	21.6535	28.8269
AT1G06002	0	0	0	0	0	0
AT1G06010	25.0881	26.9891	25.1609	22.0945	29.373	22.9396
AT1G06020	0.849965	0.299249	0.395458	0.548353	0.559764	0.376053
AT1G06030	0	0	0.0804085	0.250202	0	0.390506
AT1G06040	58.9442	46.154	49.2959	75.2253	43.4365	57.1947
AT1G06050	5.39251	3.30064	4.44111	5.21559	5.00339	6.03313
AT1G06060	21.891	18.2149	17.6061	21.0425	19.8824	19.2243
AT1G06070	15.7478	15.7305	15.6077	17.631	16.9659	17.5452
AT1G06080	16.9616	16.1675	11.4398	9.26434	10.2736	7.74288
AT1G06090	35.8125	38.0348	34.7697	57.2177	65.091	42.2441
AT1G06100	0	0	0	0.0903477	0	0
AT1G06110	37.2824	38.1324	40.6286	32.234	38.6366	37.4869
AT1G06120	3.50275	1.80262	1.9756	4.5038	6.44288	6.88841
AT1G06130	17.1319	17.3906	20.8732	17.9093	17.1163	17.2524
AT1G06135	0	0	0	0	0	0
AT1G06137	0	0	0	0	0	0
AT1G06140	1.19567	1.11134	1.077	1.35764	0.989922	0.884499
AT1G06148	0.156805	0.189773	0.321005	0.119227	0.121708	0.343411
AT1G06149	0	0	0	0	0	0
AT1G06150	9.0955	7.7655	7.92195	7.69539	7.29075	6.66401
AT1G06160	14.1286	11.3438	14.8145	10.5681	20.6844	21.9699
AT1G06170	0.896945	0.959833	0.676492	1.10076	0.390842	1.0109
AT1G06180	13.5435	13.4534	13.5928	15.157	20.3872	21.3148
AT1G06190	16.4231	16.5347	17.6481	14.7691	15.3587	14.1267
AT1G06200	57.1838	61.7565	61.3195	51.699	60.802	55.5798
AT1G06210	24.6267	19.4021	24.5155	26.729	24.1369	23.5945
AT1G06220	26.071	29.4887	24.8796	27.7218	26.284	23.4862
AT1G06225	0	0.924465	0	0	0	0
AT1G06230	21.6565	22.8929	22.8783	25.8657	26.8006	25.5565
AT1G06240	8.08184	6.56455	7.42425	7.71542	7.23438	7.98081
AT1G06250	2.4769	1.88591	2.46291	2.02461	2.07512	2.34206
AT1G06260	0	0	0	0	0	0
AT1G06265	2.50858	2.02954	3.13052	1.89333	1.95599	2.24105
AT1G06270	3.90476	4.54691	5.07706	4.70759	5.02399	5.1361
AT1G06280	0	0	0	0	0	0
AT1G06290	35.1312	38.5988	38.0774	42.6447	46.4257	48.8101
AT1G06310	1.78235	2.28838	1.38812	2.27833	2.28564	2.26286
AT1G06320	1.32273	0.698546	0.492337	1.95054	3.23558	1.87271
AT1G06330	1.50386	0.970688	1.36829	3.21864	3.8044	2.11436
AT1G06340	0	0	0	0	0	0
AT1G06350	3.90567	4.6593	3.49805	2.40403	2.6706	1.56137
AT1G06360	0	0	0	0	0	0
AT1G06370	3.60668	4.32341	4.62932	3.07608	4.02879	3.56631
AT1G06380	10.2677	11.3264	6.97783	12.5425	10.5389	10.2399
AT1G06390	40.9375	41.4992	41.5734	42.1587	43.8811	41.3014
AT1G06400	96.4407	84.8095	93.185	92.2941	87.8157	77.2841
AT1G06410	42.0839	44.3602	41.6985	60.7658	49.9397	51.6914
AT1G06420	5.00797	5.30327	4.6455	4.68045	3.80608	3.12275
AT1G06430	12.5911	15.1866	17.6573	11.2865	12.736	14.3328
AT1G06440	1.67895	1.57911	2.20955	2.48024	1.93612	1.77429
AT1G06450	2.97702	1.51986	2.04699	3.52476	2.39805	2.00471
AT1G06460	6.78924	10.5772	11.0886	6.18002	5.89913	6.27627
AT1G06470	18.7105	15.1767	16.0023	18.4928	17.126	17.3216
AT1G06475	13.7786	8.56592	11.1343	7.68912	5.70378	6.21161
AT1G06480	0	0	0	0	0	0
AT1G06490	5.11411	5.45698	6.72837	3.78673	3.74084	4.27417
AT1G06500	14.8415	13.9267	14.7682	12.3548	12.519	12.0048
AT1G06510	6.92273	7.5827	7.65858	5.88402	6.29593	6.67021
AT1G06515	25.0639	19.5926	19.0853	21.1562	26.9667	26.2099
AT1G06520	8.36231	6.15012	8.97101	9.45594	6.15776	5.5959
AT1G06530	69.3304	74.4033	69.492	62.5858	61.24	59.1547
AT1G06540	1.76492	1.32906	1.40509	1.39166	0.405892	1.52702
AT1G06550	60.4368	61.8953	65.7513	60.4902	61.1644	59.6261
AT1G06560	12.31	15.4204	11.5774	12.2828	10.5411	10.8932
AT1G06570	19.1429	25.6594	30.6491	17.1003	27.8064	28.4928
AT1G06580	1.83707	2.04355	2.44051	2.10019	2.14389	2.05444
AT1G06590	8.1136	8.50603	8.9926	8.77572	9.27923	8.42558
AT1G06610	0	0	0	0	0	0
AT1G06620	31.4119	36.0026	34.2495	58.4043	33.2148	44.533
AT1G06630	17.9128	17.0709	17.9241	17.249	18.6626	19.5856
AT1G06640	293.678	259.553	275.107	270.002	221.86	234.206
AT1G06645	2.52762	0.835642	1.00965	3.68752	1.08462	1.74019
AT1G06650	13.6091	19.9716	20.4959	18.9764	19.2527	18.2708
AT1G06660	5.3636	5.96991	3.80293	4.8293	4.33902	3.95008
AT1G06670	19.303	22.2368	19.7901	20.1385	20.0735	19.3199
AT1G06680	137.185	153.951	178.847	65.9467	71.0226	57.6465
AT1G06690	2.30974	2.57173	2.60063	3.57098	3.40625	3.09127
AT1G06700	60.9247	58.8593	59.1171	53.0632	58.4953	56.1735
AT1G06710	2.88628	2.83993	3.07444	3.68739	3.20558	2.8779
AT1G06720	24.3447	27.244	22.135	25.3255	21.4038	19.832
AT1G06730	8.31401	8.32582	7.71746	7.68506	8.43547	6.46605
AT1G06740	3.78844	3.29999	3.42427	3.84783	3.18028	3.08455
AT1G06750	0.0909076	0.130963	0.282043	0.330813	0.277878	0.0888669
AT1G06760	225.091	204.112	200.498	227.825	296.838	269.086
AT1G06770	5.64061	6.72963	5.58737	5.71847	5.57384	5.38405
AT1G06780	19.6529	14.2079	17.1521	20.1221	22.1571	22.1063
AT1G06790	10.7869	10.0305	9.57296	9.98843	10.1569	8.04848
AT1G06800	7.743	9.21884	8.16856	9.82194	11.207	11.3525
AT1G06810	0.263402	0	0.134806	0.267038	0	0.128192
AT1G06820	10.0709	11.1879	10.7601	11.0641	10.3808	9.41198
AT1G06830	2.38235	1.38395	2.43853	7.08469	3.45169	5.10152
AT1G06840	36.9095	40.5771	41.9608	34.4325	45.3709	47.9255
AT1G06850	16.7142	14.6078	17.338	17.3998	18.2843	18.5618
AT1G06860	1.12966	0	1.1563	0	0	0
AT1G06870	13.5023	12.1983	11.5822	22.4129	21.8952	22.5367
AT1G06880	0	0	0	0	0	0
AT1G06890	51.1323	48.8807	49.8346	52.1189	52.8691	52.8693
AT1G06900	37.7881	40.8866	35.6724	31.1386	34.0727	30.8112
AT1G06910	4.09427	3.35421	2.84761	5.10867	4.29149	3.2188
AT1G06920	0	0	0	0	0	0
AT1G06923	1.3716	1.32798	1.27023	1.32431	2.163	2.22508
AT1G06925	0	0	0	0	0	0
AT1G06930	2.77369	2.61088	2.20818	4.5304	5.90045	4.49964
AT1G06950	30.8335	32.6882	29.8265	31.4799	29.1544	27.986
AT1G06960	17.8972	17.6489	16.1989	15.3722	14.2343	13.6298
AT1G06970	0.225478	0.155934	0.197824	0.130623	0.100006	0.0627058
AT1G06980	4.05592	1.66894	1.14168	1.85036	0.944431	1.28305
AT1G06990	0	0	0	0.0660008	0	0.0633674
AT1G07000	19.0608	11.8938	15.4946	27.5194	15.994	19.4786
AT1G07010	3.65291	5.158	5.30227	2.31867	2.16736	1.74836
AT1G07020	41.8705	36.2772	41.6399	36.5036	36.76	40.8344
AT1G07025	0	0	0	0	0	0
AT1G07030	14.4446	16.7718	14.8964	18.5528	20.1752	18.1297
AT1G07040	13.6388	18.4871	18.418	13.9241	22.7323	20.0296
AT1G07050	0	0.27967	0	0.390458	0.199292	0.0937199
AT1G07051	0	0	0	0	0	0
AT1G07060	0.109421	0	0.112002	0.110932	0	0.213011
AT1G07070	48.1235	42.8116	33.1244	43.5555	45.761	36.251
AT1G07080	55.5777	54.3203	56.4839	62.4868	59.4256	61.2756
AT1G07090	20.7531	19.352	20.8943	18.8839	19.1889	19.5379
AT1G07100	0	0	0	0	0	0
AT1G07110	18.5297	16.5987	18.4734	17.2584	18.553	17.303
AT1G07119	0.728355	1.58865	1.809	1.45075	1.9092	2.0977
AT1G07120	1.73817	1.05498	1.36692	1.08685	1.02065	0.80683
AT1G07128	1.39764	0	0.949782	2.53236	0	7.21213
AT1G07130	13.7398	12.8885	13.4354	17.6698	15.336	8.83135
AT1G07135	185.284	52.8309	105.425	255.158	89.5819	80.415
AT1G07140	192.516	199.273	180.568	162.967	168.856	160.399
AT1G07150	4.08478	3.35001	4.72218	7.06434	5.27174	6.50182
AT1G07160	0.659226	0.425507	0.731002	0.946794	0.909644	0.374302
AT1G07170	28.8226	30.5637	31.7852	23.9156	31.0714	28.5556
AT1G07175	2.3942	3.18733	1.838	5.46132	4.95552	5.24342
AT1G07180	0	0.434312	0.183662	0.545724	0.324964	0.392963
AT1G07190	0.486096	0	0	0	0	0
AT1G07200	15.4021	19.742	20.4713	13.0977	17.6763	17.4083
AT1G07210	48.46	47.1903	42.838	41.9935	41.6235	39.7089
AT1G07220	13.1079	13.8695	11.9596	14.3951	10.0411	9.46177
AT1G07230	19.0207	21.1649	23.6497	18.9678	18.6379	22.5271
AT1G07240	34.2764	29.3961	28.0491	38.2568	38.0636	35.2683
AT1G07250	21.9628	20.9397	20.7828	21.4135	23.7015	24.6526
AT1G07260	24.2348	20.3132	23.069	24.4975	33.6156	27.9344
AT1G07270	1.10957	0.971967	0.757154	0.589224	0.765527	0.720001
AT1G07280	2.62183	1.64463	2.15448	5.12885	2.82798	2.37225
AT1G07290	6.45813	4.50466	3.41183	5.06886	7.18658	5.20458
AT1G07300	6.22004	6.44484	9.71762	6.96968	6.77592	10.834
AT1G07310	27.6553	27.6843	32.6015	27.3095	32.1052	36.912
AT1G07320	38.284	38.9114	37.5909	25.5823	26.5927	24.2805
AT1G07330	0.116918	0	0	0.0790213	0	0.0758685
AT1G07340	0	0	0	0	0	0
AT1G07350	71.0586	81.9581	100.453	69.577	112.046	128.371
AT1G07360	20.8469	21.5632	20.5121	24.0713	21.1813	25.2371
AT1G07370	21.2056	18.3342	16.019	24.3542	18.3826	15.4614
AT1G07380	14.7729	13.4071	14.595	13.6564	13.9051	15.1467
AT1G07390	0.747681	0.636157	0.71893	0.712062	0.656537	0.529279
AT1G07400	3.14533	5.99542	6.84143	33.1829	10.3756	11.2893
AT1G07410	11.6856	11.5197	11.5262	10.5545	12.2034	10.6504
AT1G07420	26.6408	22.3361	20.7128	27.066	28.6851	26.7585
AT1G07430	0.308993	0.42738	1.0392	0.402761	0.274095	0.257794
AT1G07440	2.78133	3.507	4.36969	1.5738	0.602456	0.629586
AT1G07450	0	0	0	0	0	0
AT1G07460	0	0.299826	0.105659	0.10465	0.106828	0.200949
AT1G07470	17.3809	16.6606	18.6081	19.2731	18.627	18.852
AT1G07473	0.173606	0	0.0888497	0.264003	0	0
AT1G07476	0.109879	0	0	0.110254	0	0
AT1G07480	11.7508	11.1268	12.8509	10.8802	12.5697	11.0189
AT1G07485	0.666362	0.64517	0.620069	1.96527	0.501541	0.41275
AT1G07490	0.687121	0.665269	0.639386	0	0.517165	0.425608
AT1G07500	11.407	4.83187	9.48678	25.6587	12.1741	14.5728
AT1G07510	14.6004	16.3456	16.8866	17.6722	16.5612	18.2265
AT1G07520	15.848	13.5082	14.0612	18.7879	16.7713	17.34
AT1G07530	25.0086	23.433	27.0711	28.213	25.9707	24.9024
AT1G07540	0	0	0	0	0	0
AT1G07550	1.72294	1.89823	1.24666	1.77684	1.19896	1.85052
AT1G07560	6.33284	4.61574	5.96271	5.96792	5.2829	6.22492
AT1G07570	5.13245	4.76198	6.16505	4.87614	5.35892	4.31927
AT1G07580	0	0	0	0	0	0
AT1G07590	608.079	519.507	583.544	742.493	769.755	721.134
AT1G07600	0	0	0	0	0	0
AT1G07610	400.151	411.045	498.691	520.794	516.375	536.573
AT1G07615	11.7458	14.7031	13.6326	10.5129	12.8169	10.2369
AT1G07620	3.75049	4.53902	3.67898	4.75283	4.24526	5.47583
AT1G07630	16.927	14.6933	18.3805	16.8474	16.4873	16.7433
AT1G07640	15.3041	12.5927	13.8456	20.4381	16.9599	20.0025
AT1G07645	0	0	0	0	0	0
AT1G07650	7.46799	8.14829	8.25941	6.46941	8.01576	7.67409
AT1G07660	38.2832	29.9182	34.0303	36.0919	34.8169	31.6301
AT1G07670	48.6796	47.232	43.5186	56.8035	55.041	54.7139
AT1G07680	2.05656	0.884958	1.87116	0.694982	2.24657	1.44572
AT1G07690	0	0.143806	0	0	0.153713	0.289143
AT1G07700	11.4791	13.1651	13.9686	10.5887	9.0245	10.5498
AT1G07702	0	0	0	0	0	0
AT1G07705	9.16813	9.59145	9.4788	9.79373	9.90201	9.49282
AT1G07710	2.11327	2.14122	2.31401	2.49121	3.56026	2.87017
AT1G07720	1.38209	0.604319	0.775793	0.542388	1.01507	0.824516
AT1G07725	4.02327	4.60213	4.45025	5.85506	4.53304	4.26346
AT1G07728	5.24829	6.00341	5.80529	0	5.91328	5.56162
AT1G07730	0	0	0	0	0	0
AT1G07740	5.61259	4.90822	4.97278	4.74173	6.18322	6.10921
AT1G07745	3.99962	4.80181	4.91273	4.54141	5.02224	3.63352
AT1G07747	0	0	0	0	0	0
AT1G07750	49.3487	52.7769	56.3184	43.0142	47.2553	54.107
AT1G07760	0	0	0	0	0	0
AT1G07770	539.735	523.849	424.124	492.118	526.19	487.277
AT1G07780	10.6562	8.44049	7.94015	9.5466	7.01533	8.07417
AT1G07790	46.8692	37.2829	33.7848	60.3433	48.3911	39.195
AT1G07795	1.64645	0.797046	1.20377	2.38454	1.33879	1.71705
AT1G07800	0	0	0	0	0	0
AT1G07810	27.1097	28.5649	26.1273	29.9416	30.814	29.7954
AT1G07820	116.448	120.913	98.5608	117.498	120	102.012
AT1G07830	62.938	65.687	53.7978	52.0403	54.3927	51.1579
AT1G07840	18.8596	18.7163	17.642	15.1366	16.5902	16.0625
AT1G07850	0.591925	0.0477583	0	0.300048	0	0.0480127
AT1G07860	1.03845	0	0.380781	0	0	0
AT1G07870	30.6067	24.9853	30.7668	23.3358	15.9796	15.6207
AT1G07880	29.2743	27.903	32.8738	9.1052	12.6478	11.1211
AT1G07885	1.30416	0.631342	1.33491	0.661081	1.34967	0
AT1G07890	473.407	535.711	490.086	472.213	517.124	501.213
AT1G07900	0.835477	1.21336	0.285059	0.564673	1.15285	0.948751
AT1G07901	12.0571	11.6736	9.65849	12.755	9.22278	13.7768
AT1G07910	7.46744	7.44035	6.57181	6.4089	6.91027	6.67237
AT1G07920	385.955	395.817	327.24	414.472	373.668	357.763
AT1G07930	427.118	457.684	367.704	413.397	381.738	370.727
AT1G07940	287.262	295.032	243.247	302.095	275.395	267.79
AT1G07950	29.7245	28.5841	25.8874	25.7423	26.278	28.0498
AT1G07960	30.7331	28.909	31.9053	30.4607	28.638	30.4614
AT1G07970	11.0061	12.6022	10.4561	10.8907	9.88967	9.3336
AT1G07980	21.0983	22.2206	21.9255	22.9407	27.0016	21.6335
AT1G07985	0.320396	1.03402	0.874537	1.40755	1.87894	1.55929
AT1G07990	22.9712	25.8761	26.7063	25.7514	25.8587	28.8626
AT1G08000	5.14076	4.73565	3.72937	5.36352	3.61565	4.42081
AT1G08005	0.954831	0	0	0	0	0
AT1G08010	12.0593	11.2903	11.0627	13.5522	13.7753	13.1222
AT1G08030	15.5279	15.1604	15.2708	15.8304	18.0954	15.1565
AT1G08032	0	0	0	0	0	0
AT1G08035	0.555057	0	0.284073	0.422039	0.143607	0.135067
AT1G08040	17.1376	17.6445	15.8229	16.7733	15.6401	16.5848
AT1G08050	4.78997	5.21311	5.18923	4.67886	5.42753	5.37701
AT1G08060	4.04072	4.84313	5.03297	4.94787	4.5848	4.73861
AT1G08065	0	0	0	0	0	0
AT1G08070	1.26256	1.38325	1.29233	0.943149	0.756466	1.22892
AT1G08080	0.373484	0.54241	0.66901	0	0.19326	0
AT1G08090	292.41	392.816	355.217	188.555	90.6044	90.4754
AT1G08100	0.0976554	1.04005	1.39797	0.148985	0.0509039	0.0479695
AT1G08105	0	0	0	0	0	0
AT1G08110	79.4252	75.2618	78.9677	74.8501	65.2326	72.7501
AT1G08115	1.48529	0.479352	2.02709	0	0	0.481905
AT1G08120	0.153887	0.0748061	0.157647	0.0784183	0	0
AT1G08125	17.2698	17.3157	14.846	16.0127	16.3466	15.195
AT1G08130	13.1461	13.8149	11.2789	15.5138	14.7666	12.2494
AT1G08135	0	0	0	0	0	0.0326511
AT1G08140	0	0	0	0.0599211	0.061168	0.0287652
AT1G08150	0.0327638	0	0	0	0	0
AT1G08160	38.8346	39.378	38.9447	30.8581	30.5951	31.6702
AT1G08165	1.67873	1.44474	0.572771	0.5673	0.579105	0.544665
AT1G08170	0.328712	0.106086	0	0	0	0
AT1G08180	10.3538	9.74218	13.2848	5.91367	12.3753	11.9232
AT1G08190	48.8468	53.0984	55.3809	51.1854	50.9455	51.4822
AT1G08200	132.725	122.654	125.483	139.621	116.581	126.132
AT1G08210	16.3685	15.1488	15.3747	15.8624	20.7263	19.2594
AT1G08220	7.88375	9.33627	6.53576	9.37972	10.2492	7.48343
AT1G08230	4.11734	2.97651	2.80962	4.84204	2.55662	2.8855
AT1G08240	1.11397	0	0	0	0	0
AT1G08250	4.27394	6.18016	5.90872	5.45838	6.20383	6.10502
AT1G08260	8.65124	7.89714	8.76063	7.79425	7.2946	6.64539
AT1G08270	2.76469	2.60555	3.01721	3.09398	1.83615	1.7194
AT1G08280	7.9873	6.33699	5.39366	7.36652	7.34761	5.72288
AT1G08290	15.2664	10.8982	13.3874	16.9094	6.74416	8.64965
AT1G08300	3.694	4.37946	4.23803	5.10278	3.47518	4.02202
AT1G08310	5.28922	4.86368	7.5327	4.92394	6.26911	6.72021
AT1G08315	14.9013	15.3087	16.3546	16.757	22.0138	22.6205
AT1G08320	18.6917	19.5065	24.4645	23.6871	29.2143	28.0361
AT1G08340	11.6349	9.3904	13.1427	11.5919	12.8721	12.7911
AT1G08350	10.1529	10.4487	8.63419	10.1687	11.1271	11.041
AT1G08360	369.504	344.006	282.798	350.357	358.085	316.635
AT1G08370	22.3372	25.2843	26.2823	29.0839	31.2189	30.3748
AT1G08380	95.7221	110.573	118.766	41.0613	44.8676	37.5352
AT1G08390	5.86222	6.44975	5.59133	3.782	5.10164	4.02015
AT1G08400	2.80053	3.75191	3.46655	3.8296	3.50488	3.39153
AT1G08410	13.5841	14.1583	11.777	13.7716	12.2529	10.1153
AT1G08420	24.35	23.8642	24.8428	25.0891	25.9609	28.4414
AT1G08430	1.12677	0.54547	0.0524247	0.830784	1.06009	1.49557
AT1G08440	0.319545	0.567201	0.218053	0.107985	0.0551162	0.103677
AT1G08450	39.2128	37.6211	39.9814	36.5057	38.1602	35.2472
AT1G08460	25.9541	25.6959	28.9649	20.7886	26.4961	27.1444
AT1G08465	0.0683184	0.0661457	0.0699294	0	0	0
AT1G08470	16.7586	18.3963	17.7275	15.2852	15.0233	14.1844
AT1G08480	104.606	102.35	88.3247	92.8527	115.894	104.214
AT1G08490	14.4145	14.508	13.9987	13.252	15.2466	17.2071
AT1G08500	12.6462	8.38181	10.1644	14.9719	19.7631	21.1488
AT1G08510	63.6802	61.7685	62.5826	72.0449	83.8945	83.8487
AT1G08520	20.138	22.3308	24.6388	18.6934	21.8503	21.0102
AT1G08530	8.79787	9.09697	8.9179	9.35229	7.69056	8.39716
AT1G08540	5.91583	6.81868	8.11497	6.56868	6.16394	6.22826
AT1G08550	6.27071	8.08137	8.80387	3.82295	5.70029	4.16531
AT1G08560	49.4973	50.466	45.9771	38.9155	43.9069	40.4436
AT1G08570	35.547	54.4565	69.3738	41.0556	53.7262	57.8672
AT1G08580	54.7198	50.3185	36.7007	50.6623	42.6661	32.711
AT1G08590	16.6513	16.212	14.255	15.9368	20.5343	19.6078
AT1G08592	0	0	0	0	0	0
AT1G08600	14.153	15.6831	15.9773	15.9076	16.5942	17.5503
AT1G08610	3.65973	3.02116	2.83909	2.9682	2.55155	1.94984
AT1G08620	14.3432	14.2941	13.9724	13.3763	13.6729	13.5532
AT1G08630	0.611666	0.0911117	0.52811	0.095439	0.584477	0.365234
AT1G08640	22.925	24.0303	20.8152	22.5371	23.4636	20.1626
AT1G08650	50.6829	52.9293	53.6016	52.6912	38.9758	48.8954
AT1G08660	35.4901	35.4096	33.3399	34.5007	31.4191	30.3295
AT1G08670	8.61883	11.2899	10.2751	7.19584	10.9134	10.2644
AT1G08680	27.1403	28.4063	36.5468	21.5309	25.722	26.3609
AT1G08695	0	0	0	0.304543	0	0
AT1G08700	20.8093	24.8735	21.3526	20.1589	22.4395	21.1551
AT1G08710	13.4726	10.6669	11.9859	10.9141	13.4215	11.5203
AT1G08720	12.5736	13.2828	15.5614	17.5241	15.3833	16.9263
AT1G08730	0.609286	0.311341	0.346474	0.377481	0.350306	0.477736
AT1G08735	0	0	0	0	0.00412714	0
AT1G08740	0	0	0	0	0	0
AT1G08750	12.5978	11.3332	10.4771	11.0156	10.267	12.0066
AT1G08760	16.5975	16.1907	17.3089	16.0344	17.4679	16.2466
AT1G08770	22.9954	26.9324	29.0425	19.7407	25.7172	25.4513
AT1G08780	36.6389	32.5068	27.8203	43.493	41.3646	35.1439
AT1G08790	0	0	0.143276	0	0.14486	0
AT1G08800	16.4053	15.1461	16.9253	18.5342	19.9773	20.3807
AT1G08810	0.779959	1.0698	0.332646	0.52715	0.201795	0.253059
AT1G08820	40.6638	44.3484	43.5842	38.4294	41.5509	43.8113
AT1G08830	392.578	447.248	429.342	506.35	572.473	535.084
AT1G08840	3.43511	3.2885	3.05899	3.65161	3.76664	3.44113
AT1G08845	6.91429	7.17257	5.45966	6.30876	7.66672	5.67248
AT1G08860	0	0	0	0	0	0
AT1G08870	0	0	0	0	0	0
AT1G08880	69.6975	72.1527	73.2069	69.79	83.005	79.1124
AT1G08890	10.4387	11.4049	12.5964	14.5635	17.7903	17.4315
AT1G08900	1.72377	2.84702	3.7883	3.44372	5.24684	4.54002
AT1G08910	10.1526	8.9833	10.825	8.949	9.63138	9.96446
AT1G08920	28.2051	25.5004	26.2678	48.7717	40.1664	42.5337
AT1G08930	92.1876	112.953	94.2742	118.36	134.503	134.265
AT1G08940	35.4908	32.7461	31.9217	27.6981	32.3656	28.5596
AT1G08950	0	0	0	0	0	0
AT1G08960	5.35748	5.22496	4.52315	7.96875	6.11105	5.74762
AT1G08970	26.2289	26.9954	27.1675	28.267	26.5431	25.0081
AT1G08980	15.2773	16.2808	19.4383	15.542	15.1517	13.8376
AT1G08985	0.190061	0	0	0	0	0
AT1G08990	12.1129	10.6282	11.5806	10.7877	13.145	14.492
AT1G09000	8.13494	7.05967	8.13738	8.05965	7.50333	7.33196
AT1G09010	26.2429	31.3863	36.0142	28.0362	30.1507	31.0419
AT1G09020	28.0128	26.9195	27.2825	31.6845	31.5145	30.6238
AT1G09026	0	0	0	0	0	0
AT1G09030	0.381932	0	0.195469	0	0	0
AT1G09040	2.61159	2.87355	2.89502	2.09866	2.38344	2.46366
AT1G09050	2.83181	2.86035	2.7108	2.37097	2.03272	2.19808
AT1G09060	14.8683	14.9482	16.4938	16.0206	14.3399	14.9015
AT1G09070	297.952	116.544	187.28	466.49	172.96	179.015
AT1G09080	0.0758089	0.293592	0.155193	0.0768553	0	0.0737889
AT1G09090	31.7978	42.9871	45.3035	25.244	36.9987	42.9843
AT1G09100	37.2809	37.2254	38.1232	35.2955	39.5797	38.9471
AT1G09110	0	0	0	0	0	0
AT1G09130	29.9091	30.1037	29.5682	28.5768	29.8395	30.5782
AT1G09140	56.5075	65.9899	81.0779	62.3853	99.9048	111.167
AT1G09150	35.9107	35.3813	34.0857	32.5573	36.1817	31.1043
AT1G09155	2.60053	3.843	3.85268	4.0934	4.74517	5.59537
AT1G09157	0.657424	0	0.112155	0.777583	0.113395	0
AT1G09160	22.2247	17.0714	17.1246	22.8641	17.1442	16.2444
AT1G09170	2.30066	1.63862	1.81355	2.49328	2.51779	3.01155
AT1G09176	0.177055	1.02854	0.724919	1.43599	2.01557	1.03402
AT1G09180	0.326482	0.210733	0.111394	0.330989	0.112625	0.105928
AT1G09190	2.65848	2.52537	2.25908	3.61052	1.50541	2.05058
AT1G09195	2.615	3.0382	3.212	5.64305	4.9486	4.39977
AT1G09200	82.5842	67.0366	53.965	92.6994	83.552	76.1395
AT1G09210	102.222	98.7042	78.2393	143.521	133.474	124.776
AT1G09220	1.10133	1.25175	1.17632	0.825266	1.38755	0.935794
AT1G09230	8.78166	9.79061	9.64246	9.33453	12.2277	11.082
AT1G09240	0	0	0	0	0	0
AT1G09245	0	0	0	0	0	0
AT1G09250	26.2715	27.3377	26.9748	29.3722	35.4042	34.7326
AT1G09260	0	0.186223	0.196876	0	0.199053	0.74886
AT1G09270	48.1466	44.9578	42.0337	48.5816	48.9314	52.0297
AT1G09280	23.7053	23.9133	23.9304	21.108	21.8533	22.1449
AT1G09290	14.9689	13.8233	13.0468	11.8313	11.9197	9.13368
AT1G09300	8.77898	12.9445	10.0229	8.05153	9.40403	8.82637
AT1G09310	1.45652	0.752107	1.0933	0.896484	0.703432	1.13417
AT1G09320	5.68356	8.35042	7.24147	7.45006	5.92305	5.8803
AT1G09330	50.716	45.338	42.7071	48.2128	47.3715	46.9201
AT1G09340	11.5895	15.573	17.905	6.58849	6.66954	5.16592
AT1G09350	2.58927	1.31315	0.883443	0.437502	0.255204	0.420047
AT1G09360	0	0	0	0	0	0
AT1G09370	0.742646	0.431417	0.304063	0.451739	0.307426	0.289143
AT1G09380	0.61382	0.792398	1.25659	0.311146	0.635242	0.74683
AT1G09390	11.8812	12.2488	12.9344	12.4471	7.77917	8.00666
AT1G09400	1.58461	1.67398	1.78684	2.11359	1.49734	1.48397
AT1G09410	1.47688	1.06327	1.43418	1.95796	1.33247	0.774052
AT1G09415	18.8461	23.8016	26.4287	19.7289	24.4477	18.951
AT1G09420	2.98809	3.1414	3.07015	2.82167	3.27931	4.09427
AT1G09421	0.480186	0.457924	0	0	0.48482	0
AT1G09430	63.4053	63.3746	71.0198	58.7948	70.7665	74.8406
AT1G09440	11.1775	8.82333	11.5441	6.22736	5.62746	6.07691
AT1G09450	2.6021	3.40852	2.70262	2.98716	2.29689	2.23479
AT1G09460	37.1205	50.5936	48.3134	50.447	60.9558	53.317
AT1G09470	8.9066	7.2449	7.63647	6.57729	7.06732	7.13579
AT1G09480	4.62448	4.54737	5.47314	6.81271	4.56154	4.71225
AT1G09483	0	0	0	0	0	0
AT1G09486	3.47827	3.34123	3.21963	2.84291	3.55471	3.28167
AT1G09490	10.9799	10.7444	12.7413	9.76231	9.17552	8.28694
AT1G09500	0.0469589	0.136396	0.38453	0	0.194391	0.182831
AT1G09510	0	0	0	0	0	0
AT1G09520	14.5895	17.9907	15.6022	14.3493	18.0282	16.1789
AT1G09530	3.26072	2.88752	3.45972	2.94291	3.0453	2.82549
AT1G09540	4.01564	2.79931	3.72671	2.98545	4.2112	4.84672
AT1G09550	0	0	0	0	0	0
AT1G09560	242.661	248.793	278.712	236.17	288.226	287.329
AT1G09570	51.32	59.9702	57.8475	56.9764	66.5948	63.4703
AT1G09575	15.3867	5.72975	7.98167	16.9402	7.42145	5.82804
AT1G09580	14.5433	14.0808	12.6578	16.5981	18.4756	15.0882
AT1G09590	332.984	298.128	222.694	370.206	344.011	277.61
AT1G09600	0.710448	0.90507	0.535832	1.44051	1.00612	0.982683
AT1G09610	1.57668	1.79002	1.535	0.899493	0.917175	0.999298
AT1G09620	46.3297	51.6406	47.1824	49.5954	46.5444	46.6921
AT1G09625	0	0	0	0	0	0
AT1G09630	35.1435	29.8864	25.4694	33.4614	34.4232	32.4593
AT1G09640	208.49	203.72	188.572	190.53	195.513	187.495
AT1G09645	40.1563	35.4669	38.0423	30.533	36.8051	33.4729
AT1G09650	0.325599	0.525406	0.166638	0.330093	0.336962	0.633846
AT1G09660	31.1911	27.6426	26.8026	33.6852	30.7995	28.6466
AT1G09665	0	0.155934	0	0	0	0
AT1G09680	1.80287	2.08613	2.02542	1.9615	1.13768	1.54083
AT1G09690	515.33	522.703	390.53	553.933	559.679	426.176
AT1G09700	15.3949	19.2297	15.3689	12.4763	11.8017	12.3023
AT1G09710	5.3896	4.29128	5.40781	3.45095	4.7704	4.38317
AT1G09720	0.0287785	0.0278633	0	0.0291758	0	0
AT1G09730	17.055	16.7878	19.1059	17.8908	18.5327	19.4134
AT1G09740	153.942	181.287	198.182	152.112	215.734	201.793
AT1G09750	32.4977	45.0781	48.1536	18.885	27.6877	24.3596
AT1G09760	38.5275	43.6554	36.2492	44.4493	47.3359	39.9279
AT1G09770	75.2032	88.0037	77.2564	67.0679	83.2879	78.1751
AT1G09780	170.778	156.814	140.609	178.369	144.466	155.279
AT1G09790	0.0552762	0.32111	0.113159	0.0560392	0	0
AT1G09794	10.2633	10.4889	9.33806	6.74396	9.83471	7.39987
AT1G09795	10.9516	10.9595	10.2154	10.4055	9.69122	8.65141
AT1G09800	6.2852	5.8724	5.82783	4.56751	4.02937	3.57318
AT1G09810	8.40466	6.2999	7.4003	8.1542	8.09006	7.12514
AT1G09812	2.0725	2.20725	2.75778	1.26067	1.71587	2.82419
AT1G09815	28.0355	29.6222	25.9517	29.1639	31.7891	27.2884
AT1G09820	3.5823	3.06677	3.165	3.47883	3.27805	2.34903
AT1G09830	16.6237	17.3965	14.0803	17.3982	14.7925	12.9969
AT1G09840	47.3235	40.1298	46.1932	40.8359	39.3779	38.5176
AT1G09850	14.3882	15.0759	12.1239	21.9759	19.2976	20.6715
AT1G09860	0.257669	0	0.260413	0.584965	0.332597	0.499616
AT1G09870	18.0392	19.2533	19.7246	25.4403	23.9117	21.568
AT1G09880	1.09987	0.573402	0.736103	0.471752	0.569127	0.782334
AT1G09890	3.08321	1.79927	2.8533	2.14094	1.87952	1.68553
AT1G09900	3.61529	5.18564	4.24877	4.25343	5.31195	3.99684
AT1G09910	11.381	12.2357	14.5158	9.86383	11.5553	12.0213
AT1G09920	35.0486	33.7735	37.9106	38.2204	40.5593	39.2763
AT1G09930	3.09183	0.140871	0.372323	7.11719	0.150576	0.141621
AT1G09932	19.8366	7.61826	12.318	29.16	8.82741	11.3917
AT1G09935	0	0	0	0	0	0
AT1G09940	25.5338	13.2241	16.3107	37.6178	13.2714	15.0672
AT1G09950	11.0117	1.89034	2.95773	15.0433	2.74797	2.05244
AT1G09960	15.196	17.9779	18.6736	14.582	14.9695	16.9267
AT1G09970	168.249	173.023	175.605	210.346	243.517	254.401
AT1G09980	12.9741	12.414	11.5388	15.1094	14.8721	13.7899
AT1G09995	12.7399	10.0823	12.2465	11.9049	11.6941	10.2438
AT1G10000	0.791504	0.596036	0.990207	1.42654	1.18319	1.02722
AT1G10010	0	0	0.057491	0.0569418	0.0581267	0
AT1G10020	14.0847	18.9815	16.9928	12.2628	17.2227	14.7366
AT1G10030	37.1343	36.4638	29.9302	40.0384	40.5349	34.7789
AT1G10040	4.92699	4.77562	4.22482	6.92325	7.80343	6.27132
AT1G10050	10.3051	11.3958	11.6919	11.5802	14.8535	14.6228
AT1G10060	0.623741	0.177619	0.225335	0.185986	0.417683	0.214278
AT1G10070	3.89416	1.78445	3.59547	0.750018	4.47495	3.45898
AT1G10090	9.56232	8.29229	8.35841	13.7153	10.3983	11.224
AT1G10095	4.63033	4.43154	5.93801	4.42446	5.9486	4.45515
AT1G10100	0	0	0	0	0.169744	0
AT1G10110	0.897778	0.525194	0.553954	0.983785	0.561321	1.22012
AT1G10120	13.7396	14.7239	13.7169	18.8071	19.9471	20.0444
AT1G10130	23.3607	22.1489	22.4245	25.4366	24.3669	23.7932
AT1G10140	61.8454	101.357	96.4943	64.3319	98.7837	81.9355
AT1G10150	8.24001	18.7309	20.4899	9.08017	17.2869	17.6973
AT1G10155	1.30063	1.11935	1.18338	0.439529	0.897351	1.54731
AT1G10160	3.61817	3.33054	3.79471	3.21638	3.70756	3.81669
AT1G10170	16.5063	20.1261	18.623	16.8176	20.4903	19.7726
AT1G10180	13.9126	15.6427	15.225	13.9746	14.0996	12.5746
AT1G10190	0	0	0	0	0	0
AT1G10200	118.185	106.598	110.856	88.7652	101.77	97.8641
AT1G10210	6.45236	8.89495	10.4098	8.18761	10.0827	11.5626
AT1G10220	0.556433	0.769624	0.569554	0.967052	1.23397	0.928468
AT1G10230	9.75888	12.6964	9.5728	10.7181	9.88906	8.60833
AT1G10240	5.83633	6.29361	7.08289	5.84603	6.79954	6.29312
AT1G10250	0	0	0	0	0.25153	0
AT1G10260	0	0	0	0.0225244	0.336474	0
AT1G10270	6.28749	7.83054	6.95832	6.94633	6.11762	5.80611
AT1G10280	4.60856	4.74854	4.24118	4.45785	3.19418	3.74499
AT1G10290	35.4663	38.757	39.8559	41.6901	40.1459	41.5626
AT1G10300	4.74085	4.40196	3.69914	3.90018	3.94113	2.79897
AT1G10310	8.99088	9.7392	9.2029	8.12227	9.76529	9.2712
AT1G10320	11.2867	11.4741	13.5023	12.6582	14.4912	13.8697
AT1G10330	1.48529	1.43806	0.994054	1.5058	1.06417	1.11209
AT1G10340	7.65601	2.11786	2.98535	13.429	2.8926	3.74572
AT1G10350	13.5449	12.0845	13.2914	10.7812	12.917	11.1682
AT1G10360	6.27851	7.3631	10.0472	3.40672	2.37942	1.97969
AT1G10370	6.83667	8.23369	9.72877	6.50842	5.60845	6.4922
AT1G10380	25.3898	26.7254	26.9215	30.6244	33.7545	38.0838
AT1G10385	0.460342	0.377133	0.18123	0.323098	0.219881	0.413609
AT1G10390	31.8402	33.1926	36.3088	35.5313	33.6328	37.4217
AT1G10400	6.49097	7.43215	4.96858	7.55335	5.95813	5.8785
AT1G10410	34.5347	42.4281	42.8798	35.2967	41.4401	46.2542
AT1G10417	2.29718	1.84555	1.90109	1.98203	1.9727	1.04662
AT1G10419	0	0	0	0	0	0
AT1G10430	26.3772	28.1384	29.4426	24.9868	22.7893	25.6163
AT1G10440	0	0	0	0	0	0
AT1G10450	13.6733	14.1261	14.9138	14.0641	13.6966	14.9386
AT1G10455	0	0	0.357722	0.177152	0.361678	0.170084
AT1G10460	4.97774	4.81943	5.25948	3.66274	5.23455	4.76696
AT1G10470	77.3121	94.8914	95.619	79.7823	89.1246	75.3133
AT1G10480	5.69169	10.9202	13.576	4.34093	10.6458	11.1817
AT1G10490	15.821	15.3078	13.5187	14.3709	13.5568	12.0904
AT1G10500	33.1938	32.2752	40.195	41.0214	47.9964	45.5559
AT1G10510	12.9448	12.172	10.8826	12.5941	12.0068	12.9267
AT1G10520	2.37086	2.44198	3.04637	3.22183	2.87124	2.79869
AT1G10522	6.38999	8.21329	7.95999	3.76578	4.20008	3.38541
AT1G10530	7.90018	10.4223	7.16675	7.83739	9.75059	8.65629
AT1G10538	0	0	0	0	0	0
AT1G10540	0.12333	0.358224	0.294557	0.291743	0.212724	0.160059
AT1G10550	5.85773	4.7262	4.91968	3.50224	5.0518	3.36251
AT1G10560	9.34502	3.77535	3.78486	8.179	5.32262	5.10424
AT1G10570	13.2715	16.3211	16.8329	12.5354	11.8579	12.7574
AT1G10580	20.6608	21.9142	21.2272	23.8094	20.9014	19.8844
AT1G10585	0	0	0.107881	0	0	0
AT1G10586	0	0	0	0	0	0
AT1G10588	0	0	0	0	0	0
AT1G10590	159.597	168.457	144.365	137.571	153.456	146.092
AT1G10600	11.9677	11.1553	13.1629	11.6807	12.9239	12.3723
AT1G10610	6.82419	6.56534	7.69246	5.82371	6.16838	7.69336
AT1G10620	0	0	0	0	0	0
AT1G10630	92.0483	94.0348	82.8843	102.752	104.97	98.8022
AT1G10640	7.15724	15.0286	10.348	1.99541	1.48141	1.00144
AT1G10650	25.4226	19.6913	22.0933	19.3554	15.9923	15.8175
AT1G10652	0	0	0	0	0	0
AT1G10657	0.629682	1.29552	1.04736	0.319187	0.570201	0.076613
AT1G10660	25.0583	24.6325	29.5236	20.3039	21.8669	21.5925
AT1G10670	110.421	105.879	101.584	122.073	116.139	119.355
AT1G10680	0.261257	0.21079	0.311987	0.286935	0.292906	0.317869
AT1G10682	388.69	339.357	361.842	378.841	518.048	552.648
AT1G10690	4.25429	5.4516	5.12307	5.07413	6.47465	7.30752
AT1G10700	23.8821	24.9642	25.2024	24.1046	25.2624	26.8457
AT1G10705	0	0	0	0	0	0
AT1G10710	0.0915591	0.310266	0.0937182	0.092823	0.142132	0.0891195
AT1G10717	0	0	0	0	0	0
AT1G10720	23.2423	22.455	24.8071	23.4624	28.1652	27.9887
AT1G10730	11.1553	11.1625	14.3526	10.7406	11.6736	11.7073
AT1G10740	14.2282	16.2198	16.4821	19.194	19.5935	20.2897
AT1G10745	0	0	0	0	0	0
AT1G10747	0.184904	0	0.184074	0	0.18611	0.181577
AT1G10750	6.24254	6.26752	5.96814	5.81804	5.74906	4.55643
AT1G10760	18.3769	24.4938	25.7367	18.5609	17.6497	18.4055
AT1G10770	0.30888	0.598113	0.632327	0	0.31966	0.100217
AT1G10780	6.43829	4.70156	5.36145	6.80374	4.46081	4.30174
AT1G10790	2.53866	2.61154	1.54287	1.93028	2.05255	2.3938
AT1G10800	2.77209	1.96821	3.02662	2.24828	2.29507	1.9787
AT1G10810	6.29362	5.47346	6.7049	7.85225	5.49834	6.43834
AT1G10820	13.3107	11.7884	13.4218	13.5105	11.0333	12.7631
AT1G10830	4.38661	3.97887	4.91543	5.10254	5.54322	5.3484
AT1G10840	89.5007	81.3321	80.7161	80.705	87.2457	77.7768
AT1G10850	10.745	11.4327	9.25415	11.5292	10.9725	9.83646
AT1G10865	49.7794	46.2327	43.6218	46.823	48.5757	45.4102
AT1G10870	13.0056	12.7602	13.757	13.1851	13.2796	13.3921
AT1G10880	0	0.0385003	0	0	0	0
AT1G10890	49.569	46.0109	55.7789	48.8267	54.2776	59.89
AT1G10900	20.8402	23.7899	24.3435	22.2965	22.8232	24.4777
AT1G10910	10.8367	11.7202	14.7649	10.9128	13.4278	13.4407
AT1G10920	2.6166	2.80006	3.58047	1.64748	1.85279	1.17961
AT1G10930	4.03487	4.26349	3.81555	4.75502	3.83654	4.24633
AT1G10940	57.5533	58.6557	60.9325	60.0835	68.7847	72.1719
AT1G10950	86.7794	83.5354	81.0366	87.5065	81.8588	84.8845
AT1G10960	56.7818	77.5363	69.0419	46.0027	51.9099	44.5254
AT1G10970	10.6803	10.6418	9.92383	7.4112	11.4823	9.38641
AT1G10980	1.04707	1.17598	1.32899	0.0849221	0.260068	0.122301
AT1G10990	27.6754	32.854	28.0574	18.2284	28.2764	25.308
AT1G11000	13.8356	13.1198	10.4964	14.8104	16.8874	15.7642
AT1G11010	0	0	0	0	0	0
AT1G11020	17.8298	17.208	18.7137	17.5021	19.6236	18.8423
AT1G11030	0	0	0	0	0	0
AT1G11040	0.121801	0	0	0.123482	0	0.118555
AT1G11050	22.5293	12.5568	16.405	33.9576	20.6239	17.1053
AT1G11055	0	0	0	0	0	0
AT1G11060	8.65902	8.75903	10.239	9.6171	9.65672	10.0385
AT1G11070	1.93578	1.71803	2.93912	2.02792	3.20534	3.64279
AT1G11080	34.9126	43.6957	46.8178	29.9682	67.6461	76.5294
AT1G11090	11.5076	9.55229	13.0123	10.0101	8.63922	9.76739
AT1G11100	4.03186	5.10395	6.00849	5.02285	6.76297	8.89634
AT1G11110	0	0	0	0	0	0.0601917
AT1G11112	0.43531	0.316099	0.111394	0.11033	0.112625	0
AT1G11120	7.24354	5.61054	4.71823	7.34353	3.13484	4.74309
AT1G11125	5.35281	5.60052	7.06972	3.8512	3.57395	3.1093
AT1G11130	20.7182	17.9392	18.7068	18.4142	19.0298	18.9365
AT1G11145	0.16402	0.158804	0.167888	0.166284	0	0
AT1G11150	1.35993	1.46298	1.36107	0.980412	1.25102	1.47077
AT1G11160	4.20807	3.15754	3.51045	4.60745	4.68155	5.30425
AT1G11170	4.19377	2.60542	3.25527	2.72815	2.1339	2.2111
AT1G11175	11.0559	13.721	17.0778	12.5332	18.7229	10.2722
AT1G11180	3.72578	4.59109	4.43768	5.90618	7.29098	9.49484
AT1G11185	58.4008	62.8917	71.4838	149.641	167.588	187.157
AT1G11190	21.2791	14.0803	17.0123	13.0203	23.3248	21.4474
AT1G11200	18.1559	17.6458	18.5128	17.1371	18.7895	17.9429
AT1G11210	17.7207	7.36218	12.0472	35.7965	12.7279	12.4858
AT1G11220	1.61439	3.05505	2.02802	3.19895	2.05044	3.07132
AT1G11230	0	0	0	0	0	0
AT1G11240	59.4836	57.3232	48.6712	51.3012	56.5813	48.0838
AT1G11250	0.268247	0.259716	0.366096	0	0.555217	0.522198
AT1G11260	57.0493	77.2881	73.6073	74.9103	98.2117	88.4778
AT1G11265	0.00987999	0	0.0202259	0.00400655	0.0102248	0.0240418
AT1G11270	5.11901	5.11972	4.28262	3.8806	4.18656	3.19102
AT1G11280	11.9461	10.4178	10.5512	11.9965	9.41113	9.12634
AT1G11290	1.55131	1.53393	1.48653	1.63964	1.2297	0.995938
AT1G11300	1.02143	2.69297	1.54415	1.30636	1.07334	1.14717
AT1G11310	55.1656	59.3533	61.4562	45.7941	54.8769	56.4607
AT1G11320	2.40356	2.4283	1.71147	2.59566	2.163	1.62749
AT1G11330	17.0628	11.3932	11.8533	15.5088	12.7317	12.9377
AT1G11340	0.02964	0	0	0.0600983	0	0
AT1G11350	0.957681	1.62264	1.59293	1.75976	1.30082	1.8352
AT1G11360	40.1029	45.3169	43.5276	38.8863	44.3587	40.8983
AT1G11362	0.233496	0	0.239002	0	0.120822	0
AT1G11370	0	0	0	0	0	0
AT1G11380	18.3307	24.482	27.2915	22.9175	28.0432	29.1964
AT1G11390	7.95005	8.28693	7.57971	9.39226	9.75358	8.92392
AT1G11400	28.9244	29.425	29.821	26.9863	31.3076	30.6698
AT1G11410	2.00067	1.64793	1.89502	2.60347	2.56493	2.67398
AT1G11420	9.19163	10.2684	8.0514	10.5281	8.18617	8.34453
AT1G11430	21.5453	24.6084	23.3456	26.9621	25.7812	22.2
AT1G11440	9.60253	7.21125	10.333	12.1065	8.91842	10.9045
AT1G11450	23.1158	21.6172	36.0319	47.4273	47.7805	53.6026
AT1G11460	1.97746	1.00235	1.21975	4.58497	2.95645	2.54768
AT1G11470	0	0	0	0	0	0
AT1G11475	48.5231	38.8275	41.6329	49.1929	45.1949	40.4235
AT1G11480	54.9456	59.3749	59.6384	55.218	63.8852	61.3422
AT1G11482	0.357105	0	0.219316	0.144814	0.158984	0.34759
AT1G11490	1.31485	0.707241	0.523388	1.18489	0.895748	1.49312
AT1G11500	2.02321	1.81895	2.21884	0.879059	2.09382	1.82864
AT1G11510	0	0	0	0	0	0
AT1G11520	0	0	0.277824	0	0.140448	0.264192
AT1G11530	11.0554	9.68863	17.1447	23.0479	19.9922	20.8231
AT1G11540	16.0279	16.1057	14.9518	15.7583	14.327	15.6746
AT1G11545	64.193	54.6055	49.4613	41.6621	58.8074	51.655
AT1G11550	0	0	0	0	0	0
AT1G11560	0.155438	0.225741	0.159103	0.0787916	0.241294	0.226944
AT1G11570	1.59086	2.18204	2.71395	1.88162	2.88117	1.93559
AT1G11572	0.134348	0.260151	0	0.136203	0	0.130768
AT1G11580	1031.17	1149.63	1226.86	500.144	686.561	677.608
AT1G11590	0.0475716	0.11422	0.0600055	0.0964566	0.0515418	0
AT1G11592	10.019	12.5613	11.9327	13.237	14.5379	13.6734
AT1G11593	0	0	0	0	0	0
AT1G11595	0	0	0	0	0	0
AT1G11600	0.634038	0.263089	0.324495	0.596876	0.703035	0.573062
AT1G11608	0	0	0	0	0	0
AT1G11610	0	0	0	0	0	0
AT1G11620	0	0.0711127	0.0751805	0	0.0760119	0
AT1G11630	7.82885	8.86897	8.06798	6.6411	7.38557	7.98312
AT1G11640	0	0	0	0	0	0
AT1G11650	117.361	124.701	126.423	126.762	130.872	143.274
AT1G11655	7.01601	3.70521	5.22288	2.10153	3.46542	4.19057
AT1G11660	27.1235	28.2193	30.5551	24.4218	26.6111	27.5045
AT1G11670	68.5261	46.4586	46.6499	119.858	52.1528	51.7145
AT1G11680	230.811	214.018	205.153	106.39	137.466	127.671
AT1G11684	0	0	0	0.821343	0	0
AT1G11690	0.215607	0	0.110346	0	0	0.209862
AT1G11700	8.6882	4.6044	6.83363	5.9339	5.01627	4.89598
AT1G11710	2.12185	2.14241	2.38907	1.65945	2.79193	2.71441
AT1G11720	5.6004	6.62725	6.61964	5.18204	4.87588	5.6026
AT1G11730	4.23598	3.42892	4.97558	3.37924	2.08411	3.78515
AT1G11735	0.68552	3.31859	0.701685	0.694982	2.12833	2.66901
AT1G11740	2.07995	0.918576	1.79284	1.81271	2.00149	2.23764
AT1G11750	22.2481	20.3257	19.9518	21.512	20.5283	20.7844
AT1G11755	9.87736	8.04876	7.03957	6.48601	6.57074	6.74036
AT1G11760	13.6359	14.3025	16.5745	13.1522	15.7778	12.9961
AT1G11765	0	0	0	0	0	0
AT1G11770	0.0471521	0	0	0.095606	0.0491409	0
AT1G11780	8.49805	8.10055	7.26365	7.77158	6.93565	7.16305
AT1G11785	0	0	0.17068	0	0.172568	0
AT1G11790	11.9895	11.1635	10.6736	12.2016	10.4588	10.7758
AT1G11800	4.38017	4.05239	3.9853	4.24327	5.33891	4.40557
AT1G11803	0	0	0	0	0	0
AT1G11806	0	0	0	0	0	0
AT1G11810	0	0	0	0	0	0.0603131
AT1G11820	26.3462	22.239	23.4685	19.9056	21.2258	16.149
AT1G11840	581.052	477.452	529.66	338.957	311.823	295.966
AT1G11850	0	0	0	0	0	0
AT1G11860	77.7661	85.7538	79.7783	75.7478	82.4189	75.0579
AT1G11870	9.29791	10.4443	9.19377	10.1126	10.6033	10.1046
AT1G11880	4.37076	4.88616	5.90361	4.06565	4.94299	3.99115
AT1G11890	24.9202	24.3471	24.6058	29.5017	27.0042	25.6899
AT1G11900	2.47906	3.30034	3.08627	2.51247	2.56532	1.95172
AT1G11905	14.3174	13.7241	12.6135	18.1979	16.0702	16.0852
AT1G11910	298.268	342.116	353.434	319.349	374.913	390.542
AT1G11915	3.13356	3.29211	2.93448	2.16294	2.41494	2.07664
AT1G11920	0.277769	0.470637	1.20836	0.633607	1.00612	1.89257
AT1G11925	0.399531	0	0.204476	0.101261	0.103369	0.194443
AT1G11930	38.326	43.1117	46.719	38.5018	42.8366	48.2927
AT1G11940	7.4345	6.25233	5.99898	7.37208	6.73924	6.9723
AT1G11950	4.04422	4.12583	4.1118	4.65038	4.15727	3.93646
AT1G11960	12.3022	6.56856	7.90108	21.8261	5.02399	7.27858
AT1G11970	0	0	0	0	0	0
AT1G11980	0	0	0	0	0	0
AT1G11990	0.0904747	0.0437987	0	0.137585	0.0468161	0.044032
AT1G12000	88.9154	87.8491	78.3726	108.391	94.7026	93.8934
AT1G12010	71.9557	61.6796	68.7635	59.554	70.4226	67.8648
AT1G12013	1.23394	0.597346	1.26303	1.87645	1.9155	2.40211
AT1G12015	0	0.862834	0	0	0	0
AT1G12020	7.41629	6.11666	6.37284	6.12632	6.34856	5.88189
AT1G12030	0.0806899	0.234371	0.247778	0.0818038	0.167012	0
AT1G12040	17.9183	15.1878	16.6277	18.3653	23.9777	31.0805
AT1G12050	13.9343	17.1073	16.5175	20.7287	18.5832	19.0627
AT1G12060	7.67401	10.0664	8.86852	6.6506	8.32612	8.6743
AT1G12064	0.134123	0.129858	0.137286	0	0	0
AT1G12070	1.43225	1.50225	0.488673	0.726008	0.988155	1.16174
AT1G12080	215.56	135.702	124.375	152.302	194.547	185.093
AT1G12090	224.102	251.959	244.61	115.078	227.957	220.884
AT1G12100	5.82949	3.89248	6.58423	1.01896	3.53655	5.28284
AT1G12110	196.722	111.247	118.726	83.4447	80.9454	93.2731
AT1G12120	36.4311	34.8355	37.4581	31.1942	29.6355	27.5936
AT1G12130	0.283814	0.21983	0.0581013	0.633009	0.352463	0.552503
AT1G12140	28.6674	30.19	33.5958	29.7518	29.7902	31.3599
AT1G12150	1.54891	1.22277	1.29817	1.97829	1.92567	2.39486
AT1G12160	22.8456	23.4538	23.5859	22.8615	21.6557	21.518
AT1G12170	0	0	0	0	0	0
AT1G12180	0	0.12668	0.40178	0	0	0
AT1G12190	0	0	0	0	0	0
AT1G12200	34.4623	37.5141	37.6624	40.0533	46.0099	46.6095
AT1G12210	3.1684	2.42489	2.77981	2.84504	2.56073	3.6714
AT1G12211	0	0	0	0	0	0.627058
AT1G12220	3.14067	3.96069	3.86308	4.14725	5.18952	4.54694
AT1G12230	57.4497	56.0742	53.3154	56.9191	62.4468	61.0025
AT1G12240	25.7997	24.6308	21.1412	45.3806	33.362	42.204
AT1G12244	3.75327	3.47591	4.34288	4.88043	3.80846	4.68571
AT1G12250	7.09718	9.97472	11.014	9.05196	8.68749	9.87929
AT1G12260	2.5292	1.99222	2.54497	2.08606	2.57311	2.04456
AT1G12270	34.7737	34.0264	27.2534	38.6748	36.4558	29.441
AT1G12280	5.19769	6.30495	7.03253	4.54262	4.51349	4.91382
AT1G12290	2.233	3.24298	3.8483	3.90394	4.07951	4.30265
AT1G12294	0	0	0	0	0	0
AT1G12300	1.93928	2.20995	1.5566	2.08647	1.84516	1.40849
AT1G12310	108.53	96.1982	82.3732	103.829	96.2188	92.4221
AT1G12320	5.43606	3.87813	6.05234	2.51384	2.56615	3.15617
AT1G12330	2.95623	2.06454	2.38106	2.60398	2.4074	1.93403
AT1G12340	0	0	0	0.121726	0	0.127362
AT1G12350	18.1858	13.661	18.7431	16.7203	16.614	17.8844
AT1G12360	32.5591	33.0725	33.359	39.0506	39.7982	41.0952
AT1G12370	8.31798	8.99826	8.98978	7.63192	5.67473	7.0108
AT1G12380	15.1975	14.606	14.8696	9.11974	7.45917	7.72257
AT1G12390	24.8857	23.443	22.7187	21.2232	24.8841	23.3969
AT1G12400	17.8382	13.6888	14.7423	15.4053	12.7174	12.4756
AT1G12410	51.3644	47.7157	51.5104	43.1057	42.3872	43.9182
AT1G12411	0	0	0	0	0	0
AT1G12420	9.97176	8.2754	9.45575	8.84027	7.3266	8.23545
AT1G12423	0	0	0	0	0	0
AT1G12430	16.5686	14.1147	14.9221	14.2499	11.5857	12.4706
AT1G12440	42.5651	38.6357	45.7705	42.6362	46.3352	41.5962
AT1G12450	6.30411	8.03745	7.79444	8.22621	10.0769	8.26252
AT1G12451	0	0	0	0	0	0
AT1G12460	3.02387	2.64438	2.39627	2.34866	2.70038	3.01451
AT1G12470	21.5363	23.8524	24.0738	20.6768	21.9549	23.6667
AT1G12480	0.131762	0.0426655	0.0911729	0.17839	0.0915042	0
AT1G12490	0	0	0	0.0767828	0.0783805	0
AT1G12500	32.6461	25.3061	22.9242	25.9786	26.4661	29.2321
AT1G12510	0	0	0	0	0	0
AT1G12520	51.1926	54.6719	55.4064	70.8602	76.1189	73.1092
AT1G12530	24.1492	22.7464	22.5935	21.1591	23.6349	25.3138
AT1G12540	0	0	0	0	0	0
AT1G12550	5.65597	3.95862	5.09184	4.49052	4.86605	5.5716
AT1G12560	18.4792	17.7411	17.8818	21.1744	29.8111	38.7698
AT1G12570	0.0395687	0	0	0	0	0
AT1G12580	29.8535	22.0128	21.9397	30.7191	22.94	21.2591
AT1G12590	0	0	0	0	0	0
AT1G12600	0.752517	0.425008	0.385131	0.445028	0.77878	0.854544
AT1G12610	16.6535	0.578436	2.90474	58.6755	2.93686	3.85255
AT1G12620	2.03264	2.77455	3.03558	1.99313	2.48291	2.27038
AT1G12630	0.546547	0.529165	1.25873	0.692614	0.424216	0.797976
AT1G12640	27.2119	27.428	28.4939	30.2149	32.4621	31.3145
AT1G12650	30.1312	27.9175	24.8377	25.8524	27.6044	26.684
AT1G12660	0	0	0	0	0	0
AT1G12663	0	0	0	0	0	0
AT1G12665	0	0	0	0	0	0.150421
AT1G12667	0	0	0	0	0	0
AT1G12669	0	0	0	0	0	0
AT1G12670	0	0	0	0	0	0.255963
AT1G12672	0	0	0	0	0	0.128192
AT1G12680	14.896	16.0292	16.1816	13.7975	16.7041	15.1856
AT1G12700	1.84344	1.7535	1.48967	1.5738	1.27185	1.51101
AT1G12710	6.10672	6.27823	6.12184	7.21221	7.55775	7.10829
AT1G12720	0	0	0	0	0	0
AT1G12725	0	0	0	0	0	0
AT1G12730	5.08281	4.92116	5.67998	4.49112	5.8393	5.08354
AT1G12740	12.0414	17.3654	15.342	16.9028	25.0104	20.0397
AT1G12750	14.7642	12.2664	14.6019	13.805	12.3372	13.594
AT1G12760	56.8346	60.5983	63.4758	56.7665	60.8337	64.1525
AT1G12770	9.30372	11.2598	10.158	7.78152	8.94641	8.1125
AT1G12775	2.10171	1.99299	1.46065	2.1496	1.35334	1.19001
AT1G12780	98.6389	94.652	139.542	29.088	70.3442	52.8089
AT1G12790	7.45941	7.22218	7.84546	7.8399	7.43645	6.32809
AT1G12800	13.1426	15.7169	15.5103	9.79527	12.6697	10.5435
AT1G12805	146.303	219.899	218.821	11.0387	63.8012	51.9463
AT1G12810	78.9867	90.8589	105.716	37.6463	61.9153	58.4702
AT1G12820	22.0279	24.0588	24.6245	18.0791	24.5137	22.6484
AT1G12830	23.0777	24.8732	22.2848	21.1008	22.7115	21.0217
AT1G12840	127.329	120.467	123.063	110.653	117.911	118.543
AT1G12845	6.38316	3.76184	5.53943	2.1102	4.88265	3.37667
AT1G12850	25.7293	24.6139	22.6186	28.7292	27.3684	24.745
AT1G12855	0	0	0	0	0	0
AT1G12860	1.33947	1.21827	1.03868	1.11106	0.588092	0.592627
AT1G12870	0	0	0	0	0	0
AT1G12880	7.68439	6.8975	9.17653	11.3611	7.95257	8.80415
AT1G12890	0.364572	0.35386	0.248779	0.369604	0.503061	0
AT1G12900	45.1448	46.7629	56.3723	13.5784	12.3624	8.50652
AT1G12910	32.3123	37.909	38.1354	27.8038	37.3671	32.5706
AT1G12920	96.1404	100.164	82.9399	75.1752	86.1628	77.7387
AT1G12930	11.2591	12.9696	12.4829	9.71082	9.71414	10.3282
AT1G12935	0	0	0	0	0	0
AT1G12938	0	0	0	0	0	0
AT1G12940	0	0.0881442	0.0931863	0	0	0.0443069
AT1G12950	9.93778	8.72768	8.1467	7.97972	10.4211	10.8714
AT1G12960	0	0	0.260626	0	0	0
AT1G12970	10.8637	11.3237	13.7246	11.609	13.3193	11.7651
AT1G12980	0	0	0	0	0	0
AT1G12990	10.5233	8.20434	8.10886	9.74956	7.87222	7.05879
AT1G13000	16.9384	15.0195	15.192	18.5749	17.5295	17.8338
AT1G13010	0	0	0	0	0	0
AT1G13020	26.139	26.8983	25.1859	23.872	23.3109	25.7623
AT1G13030	7.743	9.1234	6.9162	7.47961	6.5769	5.51031
AT1G13040	5.21286	5.29693	5.1773	4.91854	5.76869	4.62183
AT1G13050	4.04205	7.65928	5.85142	4.91741	5.25878	5.45188
AT1G13060	86.3465	87.4226	90.0503	91.4135	93.3806	91.8527
AT1G13070	0	0	0.101167	0.100201	0	0.0481015
AT1G13080	26.561	32.663	38.86	32.3229	51.6814	54.6203
AT1G13090	6.44165	8.1594	9.66723	15.0252	16.3404	15.84
AT1G13100	7.74834	6.6909	6.43058	8.0676	12.8409	10.9561
AT1G13110	37.3189	51.1463	46.0177	43.5722	71.8138	72.8283
AT1G13120	12.8224	12.5745	11.2304	12.4968	12.3122	11.6765
AT1G13130	3.50283	3.04359	2.39029	2.18534	2.23082	1.09279
AT1G13140	1.61547	2.02909	2.27923	1.19513	1.67185	1.82741
AT1G13145	10.6378	10.79	13.8269	12.1541	9.9606	6.90291
AT1G13150	1.98093	1.87531	2.20788	1.60662	2.41453	2.05669
AT1G13160	25.6421	26.3479	21.7066	23.8226	22.5439	22.8311
AT1G13170	18.3656	18.978	16.1053	19.1395	17.4263	16.5317
AT1G13180	10.4288	8.5968	10.7605	10.4879	10.0126	7.78648
AT1G13190	23.7047	27.7263	27.8323	24.9809	26.8811	23.5388
AT1G13195	11.1147	9.21002	10.9813	9.92649	13.4369	14.2297
AT1G13200	0.0613194	0.178108	0.0627654	0.0621659	0.0634595	0.0596855
AT1G13210	13.8313	12.6846	11.633	29.9648	19.3576	21.3945
AT1G13220	10.263	11.4513	10.5691	10.3835	9.97355	10.5377
AT1G13230	0	0.0543803	0	0	0.0581267	0.0546699
AT1G13240	0	0	0	0	0	0
AT1G13245	7.61886	15.0214	14.4627	7.58359	11.0387	11.326
AT1G13250	10.7423	11.4785	10.5399	4.68353	3.74415	5.63438
AT1G13260	69.4608	45.6069	62.4459	86.2692	84.955	80.3488
AT1G13270	6.06075	6.36157	6.02973	5.62759	7.03432	5.51332
AT1G13280	35.5762	29.8151	34.6531	40.3979	38.1374	40.0273
AT1G13290	0	0	0	0	0	0
AT1G13300	51.1579	71.189	64.7751	83.6136	105.149	87.0936
AT1G13310	0.171136	0.552312	0.0583906	0.462663	0.354218	0.666304
AT1G13320	39.5772	40.7543	37.4357	40.8468	42.7849	41.9948
AT1G13330	2.72033	2.55309	1.84195	2.59903	1.54778	1.87292
AT1G13340	49.4252	28.6397	37.2526	61.3227	31.3152	31.91
AT1G13350	15.6298	17.1546	18.7512	19.7589	20.8904	22.2349
AT1G13360	73.3938	109.568	102.94	72.699	96.3464	112.504
AT1G13370	0.495097	0.59919	0.253386	0.125483	0.128094	0.481905
AT1G13380	56.1958	63.3264	59.6396	43.5418	45.4118	44.7258
AT1G13390	33.6567	35.2868	40.4776	33.6814	32.2013	36.9831
AT1G13400	0	0	0	0	0	0
AT1G13410	1.37066	1.92639	1.62927	2.06196	1.05243	0.817698
AT1G13420	12.4309	7.04209	5.82057	13.8091	9.99071	11.0699
AT1G13430	8.74037	5.38531	4.93372	5.86391	6.05245	6.06784
AT1G13440	2350.05	2448.15	2386.05	1029.04	1156.82	1140.11
AT1G13448	10.1287	17.9197	24.7792	1.71424	3.84058	2.86622
AT1G13450	28.1328	27.8764	34.4815	24.974	29.5949	29.8872
AT1G13460	13.5252	13.3339	13.4654	11.7948	15.1034	15.1256
AT1G13470	0.441384	0.244198	0.193625	0	0.130511	0.0613747
AT1G13480	4.72855	5.04178	2.63446	2.97338	2.72554	2.73823
AT1G13485	0	0	0	0	0	0
AT1G13490	0	0.0711127	0	0.0744624	0	0.0714915
AT1G13500	1.45075	1.53839	0.848549	1.75092	1.35839	1.90897
AT1G13510	2.19742	2.07688	2.14213	2.59904	2.32825	2.98478
AT1G13520	14.8014	15.2493	11.0067	23.2139	13.485	10.5282
AT1G13530	3.46312	4.02358	3.04851	9.40927	5.94941	4.98884
AT1G13540	0.25584	0.619259	0.654682	1.16717	0.794306	0.684813
AT1G13550	0.126308	0.244583	0	0.768311	0.196075	0.614714
AT1G13560	36.2003	30.8302	28.0846	47.2343	37.9097	37.939
AT1G13570	24.0518	20.2557	22.2283	16.323	20.8284	20.9441
AT1G13580	11.7047	10.2178	10.3603	12.693	12.2621	13.1671
AT1G13590	41.8134	55.573	47.4685	52.4102	66.6794	65.8589
AT1G13600	17.3799	19.7833	19.7129	10.7147	20.0525	18.9742
AT1G13605	0	0	0	0	0	0
AT1G13607	0	0	0	0	0	0
AT1G13608	0	0	0	0	0	0
AT1G13609	1.44515	0.349797	0.184903	0	0	0
AT1G13610	15.0615	13.8712	15.2914	6.45538	6.52635	5.06552
AT1G13620	4.22136	3.09629	2.74966	5.05774	4.63345	2.36572
AT1G13630	1.50165	1.65345	1.29595	1.55223	1.12745	1.2037
AT1G13635	5.28829	4.20987	5.17242	4.52731	3.77019	4.86142
AT1G13640	54.2009	53.538	59.3052	37.3406	53.6581	50.8121
AT1G13650	0.248123	0.180174	0.190481	0	0	0.0603779
AT1G13660	0	0	0	0	0	0
AT1G13670	33.3284	59.5579	58.5107	38.3003	38.4832	52.3667
AT1G13680	0.067971	0.197428	0	0.0689093	0.140686	0.0661599
AT1G13690	22.2207	23.8136	20.5939	23.8368	25.0998	22.5359
AT1G13700	7.94561	10.1836	14.2157	12.1462	14.0371	10.422
AT1G13710	1.49343	0.722966	0.584481	3.69604	2.31832	2.6935
AT1G13720	0	0	0	0	0	0
AT1G13730	27.0519	23.4761	18.5216	30.0395	27.2938	25.4064
AT1G13740	9.79664	9.38573	8.82376	9.84323	8.63641	5.98341
AT1G13750	4.91826	5.09885	4.5741	6.65515	7.39396	6.75175
AT1G13755	0	0	0	0	0	0
AT1G13760	0	0	0	0	0	0
AT1G13770	8.62002	8.44181	8.82329	7.8852	7.99801	7.71525
AT1G13780	4.13584	4.19499	4.63655	4.04318	5.0445	4.45696
AT1G13790	0.799725	1.25822	1.29609	0.675637	0.275879	0.16217
AT1G13800	0.725844	1.4348	0.897744	1.1038	1.00157	0.706504
AT1G13810	7.08293	9.3395	7.66424	7.52264	6.00373	7.35382
AT1G13820	8.10789	7.54812	9.32051	4.93189	5.74451	5.64571
AT1G13830	15.2314	13.8136	18.2548	13.3893	16.162	16.8899
AT1G13840	0	0	0	0	0	0
AT1G13850	0	0	0	0	0	0
AT1G13860	11.7167	8.31544	10.2516	8.9575	7.52526	7.79885
AT1G13870	10.3401	10.6201	11.9427	9.91621	10.7733	9.72458
AT1G13880	21.0276	19.3113	18.8751	19.9825	21.518	23.0314
AT1G13890	0.10127	0.0980493	0	0	0	0
AT1G13900	17.3335	15.8554	16.4474	14.592	14.6126	15.7402
AT1G13910	6.63896	5.90665	6.48941	7.27633	6.25168	6.46206
AT1G13920	11.0495	10.4737	12.6547	10.1054	7.43686	11.432
AT1G13930	359.32	447.472	432.649	363.991	285.176	303.079
AT1G13940	8.46712	9.09121	10.1737	8.79987	7.85047	9.02662
AT1G13950	34.7814	29.6385	34.8155	35.8177	32.0211	39.1945
AT1G13960	15.6733	16.5847	16.945	21.4063	21.7725	21.895
AT1G13970	15.689	9.69741	9.9718	12.3358	12.5115	13.405
AT1G13980	16.6235	18.5358	18.131	17.8259	18.3146	18.9987
AT1G13990	17.5709	17.946	22.217	17.534	27.5257	28.4374
AT1G14000	32.4856	35.7429	35.3765	37.8187	41.2099	41.6257
AT1G14010	44.6105	48.7316	48.2899	48.6539	53.147	50.9012
AT1G14020	12.9109	12.1563	8.88032	12.0746	13.0549	11.6744
AT1G14030	5.81721	6.02864	6.25316	4.93048	4.72597	5.05004
AT1G14040	31.6619	26.998	24.4073	51.5781	32.359	31.8093
AT1G14048	0	0	0	0.531457	0	0
AT1G14060	37.4964	36.1269	28.0834	33.4709	32.4638	25.014
AT1G14070	13.2628	14.0084	11.9658	10.1508	14.9734	12.3481
AT1G14071	8.44271	6.53937	6.91344	2.56778	4.36868	4.10888
AT1G14080	13.7521	13.4006	11.6698	15.7859	16.5735	15.5878
AT1G14090	4.03165	4.8082	4.50933	3.46473	3.92367	3.76829
AT1G14100	0	0	0	0	0	0
AT1G14110	0	0	0	0	0	0
AT1G14120	19.7481	14.8132	17.2473	46.7379	21.6231	37.0662
AT1G14130	10.6559	10.3725	13.7806	15.7979	11.4428	12.4352
AT1G14140	10.3648	13.066	11.1077	10.1553	11.7344	12.0522
AT1G14150	0.527033	0.0993948	1.46267	0.418099	0.837844	0.101629
AT1G14160	21.786	18.8394	21.3887	15.7312	21.9248	24.7998
AT1G14170	24.5554	22.5166	23.0954	24.9822	28.5946	29.0018
AT1G14180	3.38547	4.04905	2.54802	3.38173	3.91582	2.95605
AT1G14182	0	0	0.286053	0.28332	0.578432	0.544033
AT1G14185	1.06447	1.79238	1.70542	3.0029	1.72428	2.20737
AT1G14190	2.82265	3.71259	3.87045	3.67375	1.81883	2.38457
AT1G14200	18.358	40.1107	48.2333	84.4936	58.2153	81.8909
AT1G14205	1.15691	1.13186	1.53201	2.45451	3.02455	2.91813
AT1G14210	144.182	111.612	107.092	110.666	122.695	110.62
AT1G14220	8.98959	8.70369	8.00656	10.1789	16.311	10.6819
AT1G14225	0	0	0	0	0	0
AT1G14230	23.2449	23.6835	24.5936	25.3277	28.1929	27.0238
AT1G14240	16.9743	13.6811	19.2849	13.0191	10.2549	10.8561
AT1G14250	0	0.0841333	0	0	0	0
AT1G14260	3.43715	1.93876	1.27411	2.24955	1.12018	1.00088
AT1G14270	3.30048	4.17061	5.41563	2.231	3.34346	3.1902
AT1G14280	1.15859	0.458894	0.808573	1.12119	1.63503	1.84535
AT1G14290	47.1605	54.8566	53.2686	18.924	29.2838	27.1571
AT1G14300	18.4521	21.5509	17.5884	18.4924	20.3546	15.6961
AT1G14310	12.0624	13.6833	13.0839	11.3163	13.3218	10.7772
AT1G14315	0	0	0	0	0	0
AT1G14320	696.739	712.661	554.348	713.776	657.792	576.184
AT1G14330	10.0351	10.9532	9.84858	11.2405	10.8521	11.8896
AT1G14340	26.1692	29.9708	37.5324	25.6695	28.6004	30.957
AT1G14345	8.26072	9.672	9.93031	6.23237	4.87095	3.83331
AT1G14350	10.0049	9.07278	9.71871	6.60484	8.22152	7.95152
AT1G14360	18.9868	21.0415	19.6175	24.429	25.2668	25.8894
AT1G14370	14.9178	11.9094	13.2854	18.4842	16.5169	15.3778
AT1G14380	18.5937	18.1573	19.4729	21.144	21.9366	21.3824
AT1G14390	4.32482	4.15268	3.03657	4.85559	6.65815	5.14891
AT1G14400	167.022	170.763	184.244	180.196	209.056	208.235
AT1G14410	12.0129	11.7701	10.3818	10.6473	12.4321	11.3427
AT1G14420	0	0	0	0	0	0
AT1G14430	0.202438	0.548799	0.331538	0.328371	0.335204	0.354678
AT1G14440	0.101719	0.295453	0.156177	0.257809	0.421078	0.198018
AT1G14450	80.9554	89.9927	87.3145	72.3457	83.7807	82.0086
AT1G14455	0.964674	0.533712	0.14106	0.698565	0.713101	0.670693
AT1G14460	7.75908	7.38781	6.88896	8.47462	7.09824	6.86387
AT1G14470	1.28487	1.53109	0.961088	1.90381	1.38086	1.49115
AT1G14480	21.15	5.37648	11.3681	35.9324	11.5437	11.5152
AT1G14490	1.08653	0.956343	0.808839	1.10153	0.71556	0.480718
AT1G14500	0.428254	0.414634	0.563596	0.558212	0.696457	0.297745
AT1G14510	48.6225	47.0761	45.5334	49.232	58.0657	50.4662
AT1G14518	0	0	0	0	0	0
AT1G14520	1.40515	1.14279	1.78347	2.10832	1.10518	0.984749
AT1G14530	5.96572	5.33169	5.74106	6.92685	6.70161	7.89124
AT1G14540	3.15823	8.53632	3.098	8.6716	8.64777	8.64583
AT1G14549	0	0	0	0	0	0
AT1G14550	0.249086	1.92932	0.679893	0.841749	1.2889	2.34368
AT1G14560	11.8156	9.73877	11.4199	10.8655	13.1826	11.4581
AT1G14570	38.6306	38.168	38.1021	37.7827	40.4337	36.9596
AT1G14580	2.8366	2.74638	2.73517	3.33421	3.23341	3.56131
AT1G14590	6.88514	4.85344	4.32741	4.22484	4.18775	4.99687
AT1G14600	3.74634	3.05014	3.66038	1.98535	2.29101	2.81777
AT1G14610	57.3277	60.4649	56.3062	56.2161	58.6657	56.1441
AT1G14620	52.2942	49.8545	42.9368	45.3726	45.4037	40.908
AT1G14630	12.2331	15.1871	12.6226	8.90142	7.351	7.10588
AT1G14640	5.99364	6.61193	8.44024	7.47578	6.57875	8.5918
AT1G14642	12.76	5.29466	11.1951	6.77608	8.17473	13.0114
AT1G14650	31.8773	32.9431	32.8538	30.115	30.6911	32.3583
AT1G14660	3.09212	3.84915	4.03703	3.64661	2.90615	3.10186
AT1G14670	99.7664	93.8317	88.0127	97.5004	102.673	102.842
AT1G14680	2.02122	0.889519	1.8808	1.39713	1.14096	0.983683
AT1G14685	18.7092	19.9136	18.3894	22.9452	21.4992	18.8137
AT1G14686	0.550432	0.152265	0.241462	0.239156	0.162755	0.153076
AT1G14687	1.18823	2.5885	1.82438	1.60618	1.43465	1.44572
AT1G14688	0	0	0	0	0	0
AT1G14690	31.1295	27.5489	33.1328	29.012	29.9534	27.3463
AT1G14700	2.24756	2.92217	4.92977	1.23695	1.12977	1.3126
AT1G14710	44.2387	51.0502	49.7212	37.9398	36.2285	33.1091
AT1G14720	46.8264	46.9502	51.5848	27.9287	28.3867	26.1773
AT1G14730	63.4604	66.2909	79.7744	67.9062	62.112	61.3125
AT1G14740	82.5497	83.7791	88.9988	72.5892	73.9668	71.0681
AT1G14750	1.48883	1.5154	1.21133	1.54808	2.01488	1.96937
AT1G14755	0	0	0	0	0	0
AT1G14760	0	0	0.112002	0	0	0
AT1G14770	4.4702	5.03551	5.10357	4.44476	3.91449	3.22148
AT1G14780	7.50639	5.13451	4.93488	10.5295	7.59791	7.49538
AT1G14790	4.84056	5.69103	7.05553	6.34403	5.50014	5.13588
AT1G14800	0	0	0	0	0	0
AT1G14810	63.9434	66.0871	49.4848	56.8069	61.252	58.5246
AT1G14820	9.97695	8.90415	8.61478	8.30646	7.44103	6.673
AT1G14830	52.5843	46.0983	46.8975	60.7659	54.0265	57.6357
AT1G14840	4.44326	5.24399	4.14967	3.61683	3.35645	2.71488
AT1G14850	15.6939	19.4306	15.7264	14.3794	14.9301	14.0591
AT1G14860	7.75038	10.8772	13.8284	10.9571	13.8342	14.8801
AT1G14870	131.147	185.008	153.544	204.711	244.865	272.396
AT1G14880	0.104844	0	0	0	0	0
AT1G14890	35.8547	52.0716	68.1824	16.0214	35.2595	32.7491
AT1G14900	64.7124	64.5484	60.6317	59.8939	64.9463	62.2264
AT1G14910	21.273	22.3986	25.9594	22.2069	21.7746	24.6533
AT1G14920	7.83598	10.833	9.10048	9.54825	12.9829	12.2475
AT1G14930	0	0	0	0.113092	0	0.10858
AT1G14940	0	0	0	0	0	0
AT1G14950	0	0	0	0	0	0
AT1G14960	11.7744	5.41779	3.9378	7.80037	3.6194	4.99276
AT1G14970	8.30624	7.14852	8.23221	8.28724	8.64162	8.81214
AT1G14980	196.795	225.762	178.948	206.111	254.067	218.027
AT1G14990	13.6398	11.718	11.4051	11.8805	13.6188	11.7804
AT1G15000	15.3824	15.3966	13.9419	18.0537	15.0586	13.841
AT1G15002	1.43635	0.837015	0.362715	0.720998	0.357009	0.504029
AT1G15010	61.8004	13.9084	29.8674	119.694	42.1219	28.4018
AT1G15015	0	0	0	0	0	0
AT1G15020	18.7243	18.3679	19.4186	17.4808	18.526	21.8704
AT1G15030	19.3803	19.1971	19.2658	17.4931	19.3868	19.6749
AT1G15040	2.00192	2.08423	1.69144	1.30414	1.25862	0.541607
AT1G15045	0	0	0	0	0.768565	0
AT1G15050	0.574952	0.695834	0.441382	0.582888	0.148754	0.419724
AT1G15060	8.19138	10.0233	9.88305	9.85933	11.796	11.7731
AT1G15080	4.27764	3.89798	4.50729	4.78311	3.64571	2.6329
AT1G15090	0	0	1.10942	0	0	0
AT1G15100	56.3915	102.01	78.5093	50.0628	66.6814	67.131
AT1G15110	22.9536	29.4187	31.1915	27.6838	29.7162	31.8438
AT1G15120	225.862	221.536	217.379	179.508	209.094	186.093
AT1G15125	8.43072	5.29466	9.17373	15.4002	38.2012	34.4508
AT1G15130	38.9522	40.2992	41.4993	45.0778	44.6045	48.4507
AT1G15140	13.0937	9.65383	10.7108	12.9412	13.1538	12.3715
AT1G15150	0	0.0936731	0.150458	0.198023	0.100127	0.0476565
AT1G15160	4.32804	5.09213	3.75501	5.05219	3.96882	3.89212
AT1G15165	6.03866	4.4974	4.43768	4.55227	4.96748	3.61708
AT1G15170	12.6912	16.2422	12.8043	14.3535	19.6442	19.5197
AT1G15175	0.877347	0.588539	1.30641	0.294257	0.306805	0.384255
AT1G15180	0.817377	0.816331	0.826059	0.861691	0.700659	0.788425
AT1G15190	2.3713	3.44383	4.56888	2.89898	1.87663	2.8512
AT1G15200	57.4268	59.4015	56.5381	52.5271	54.5178	52.8308
AT1G15210	65.0245	50.6736	52.6487	71.3394	58.4862	66.9086
AT1G15215	9.69761	9.10682	8.52239	7.31816	8.82871	8.48962
AT1G15220	5.07632	4.10537	5.79573	5.08584	5.06806	5.19566
AT1G15230	26.0085	34.1531	28.2159	23.9992	33.8467	29.4842
AT1G15240	14.9539	15.167	15.8688	17.7252	19.3087	20.441
AT1G15250	37.545	41.9697	36.7156	41.7219	38.2864	30.8242
AT1G15260	0.68973	0.477178	0.705995	0.499465	0.101972	0.191815
AT1G15270	267.576	250.474	257.775	223.908	230.82	241.214
AT1G15280	32.2283	33.6943	35.2302	39.6872	36.9151	40.168
AT1G15290	16.3997	18.8666	22.2277	15.9149	12.0192	12.6549
AT1G15300	1.89391	1.77547	1.63086	2.49912	1.96001	1.93123
AT1G15310	5.17457	6.42191	5.44104	5.7229	5.84199	5.26563
AT1G15320	0.0530813	0	0	0.107628	0.0549338	0.0516669
AT1G15330	0.406448	0.327935	0.277355	0.480735	0.560845	0.329682
AT1G15340	63.9424	75.9924	75.5314	87.7135	80.6528	85.6887
AT1G15350	50.1286	38.354	42.0497	43.4661	49.5162	46.8888
AT1G15360	0	0	0	0	0.0990513	0.0931607
AT1G15370	45.785	44.8579	44.8514	46.5278	50.6624	45.5223
AT1G15380	153.476	150.491	142.647	192.405	214.141	274.71
AT1G15385	3.14533	5.48153	4.34632	6.05861	8.46325	4.89843
AT1G15390	22.5026	21.8453	20.3203	17.0714	19.3898	19.8973
AT1G15400	69.7091	70.4332	79.0946	65.5766	82.6581	79.9124
AT1G15405	21.9742	24.9985	17.1504	7.24019	6.53806	3.47566
AT1G15410	8.29547	7.87946	8.1314	8.24559	8.50497	9.92036
AT1G15415	5.5971	3.56179	4.37846	3.07611	2.89124	1.78441
AT1G15420	52.4367	50.0707	41.6392	38.6821	41.1293	31.5925
AT1G15430	17.4734	11.0936	13.5089	16.9402	12.9942	11.8497
AT1G15440	21.1541	25.3501	17.2119	19.6233	18.4326	16.7349
AT1G15450	0	0	0	0	0	0
AT1G15460	6.92252	4.65534	5.20088	5.25492	6.10538	5.14483
AT1G15470	14.897	15.3007	14.0307	13.7244	13.7169	12.2396
AT1G15480	11.3883	14.5533	9.74435	9.57312	9.2538	9.56632
AT1G15490	12.4802	10.5522	10.8169	11.8429	12.2763	11.8685
AT1G15500	119.039	140.663	129.984	125.347	131.155	129.052
AT1G15510	2.43609	2.35861	1.98851	1.50058	1.7552	0.960476
AT1G15520	0.897432	0.902965	1.06269	1.30229	1.0016	1.11331
AT1G15530	5.45285	6.4614	7.87233	6.10569	7.74882	7.08995
AT1G15540	0.499725	0.564471	0.852514	0.168874	0.258583	0.324273
AT1G15550	15.2621	19.7229	23.0081	21.7525	33.1095	35.8022
AT1G15560	0	0.0935603	0	0.0489837	0	0
AT1G15570	11.4823	11.7347	9.01066	11.4683	11.751	9.06524
AT1G15580	0.383149	0.370963	0	0.517917	0.396521	0.497253
AT1G15590	0	0	0	0	0	0
AT1G15600	0	0	0	0	0	0
AT1G15610	0	0	0	0	0	0
AT1G15620	0	0	0	0	0	0
AT1G15630	1.42023	1.23032	0.918141	0.985152	1.16037	1.23688
AT1G15640	3.22021	1.45014	1.60975	3.0369	2.32507	1.60365
AT1G15650	0	0	0	0	0	0
AT1G15660	11.1444	9.54748	10.5084	9.86026	9.40141	9.13814
AT1G15670	36.1682	63.0726	56.8119	37.7241	69.2517	71.3727
AT1G15680	0	0	0	0	0	0
AT1G15690	181.93	212.069	184.084	212.909	196.55	203.712
AT1G15700	8.84689	7.73391	8.77388	7.18732	7.46149	7.70468
AT1G15710	11.708	11.6278	10.5633	11.2578	10.4303	10.1624
AT1G15720	3.9053	4.46163	4.2563	3.83233	4.48409	4.48122
AT1G15730	5.01948	4.46359	5.21234	6.21904	4.66367	4.8483
AT1G15740	34.7959	47.2437	66.5783	44.5708	68.3804	70.334
AT1G15750	60.5107	61.0324	62.6914	62.7394	65.3064	68.7778
AT1G15757	0	0	0	0	0	0
AT1G15760	12.2482	9.05338	7.00994	12.5508	7.63264	5.76862
AT1G15770	0.846946	0.246003	0.433459	0.257591	0.262951	0.164876
AT1G15772	0.928699	1.06265	1.29627	0.256778	0.611616	0.65742
AT1G15780	17.5832	16.7912	19.701	17.6197	17.7184	19.8501
AT1G15790	9.83401	12.7532	15.7915	10.3356	9.33689	9.48416
AT1G15800	8.94516	9.53403	9.84858	13.6411	11.4356	12.292
AT1G15810	19.4431	17.6773	16.7581	25.3974	22.2576	21.6041
AT1G15820	78.5529	83.3476	96.3979	31.3822	44.6004	38.1203
AT1G15825	0.210514	0.407638	0.215478	0.640259	0	1.02452
AT1G15830	0.331429	0.695258	0.621948	0.784009	0.342996	0.645196
AT1G15840	0	0.2524	0.266838	0.0880964	0.0899296	0.169163
AT1G15850	0	0	0	0	0	0
AT1G15860	30.3155	28.1207	31.0304	29.0587	31.1104	31.4254
AT1G15870	2.94033	4.033	3.59488	3.14653	2.95843	3.33899
AT1G15880	40.9422	44.9396	44.9704	37.512	45.0145	44.6817
AT1G15885	2.28724	2.6574	3.83299	4.5678	2.84048	4.00733
AT1G15890	2.3452	2.45761	2.9778	3.70486	3.42642	3.30322
AT1G15900	2.11068	2.04355	2.16045	2.13981	1.69893	2.73925
AT1G15910	25.5558	31.2821	25.3089	18.6138	23.2187	22.555
AT1G15920	16.4875	16.8892	18.135	15.9301	18.4298	16.5358
AT1G15930	354.873	377.123	283.553	312.552	348.551	300.736
AT1G15940	15.9485	16.2677	16.2747	15.7731	15.6723	15.215
AT1G15950	124.816	125.462	124.262	131.062	112.139	113.453
AT1G15960	2.01776	1.10822	1.74634	1.21147	0.709075	1.20588
AT1G15970	10.836	12.1775	12.0818	11.0837	9.66222	10.3118
AT1G15980	0.460953	0.396705	0.733946	0.25962	0.47704	0.448671
AT1G15990	0	0	0	0	0	0
AT1G16000	55.8259	61.9586	47.9621	50.6913	50.1513	38.0579
AT1G16010	26.0031	22.793	24.8489	27.7052	28.1405	28.5073
AT1G16020	9.41132	10.3294	7.29319	9.34258	9.10886	8.74998
AT1G16022	5.26775	3.94856	6.08771	5.30926	5.4516	6.29686
AT1G16025	0	0	0	1.02805	0	0
AT1G16030	3.71769	4.56598	4.33388	9.77151	4.63118	4.08772
AT1G16040	20.3352	19.8716	19.8466	20.2323	19.7724	21.3584
AT1G16060	11.8926	9.26505	9.6818	12.2811	10.1896	11.0911
AT1G16070	5.98551	5.15768	6.31045	4.49042	3.96442	3.96169
AT1G16080	17.6016	18.3713	22.1694	13.0987	15.3091	15.31
AT1G16090	2.87761	1.9562	2.94547	2.04834	2.34442	1.96662
AT1G16100	0	0	0	0	0	0
AT1G16110	3.16333	2.40408	3.23793	6.414	2.85132	2.78107
AT1G16120	1.35598	0.911585	1.22629	2.92528	1.87145	2.05721
AT1G16130	3.20195	2.82658	3.34172	4.67828	3.15127	3.26941
AT1G16140	1.9159	1.75584	1.89503	2.33845	2.48444	2.54794
AT1G16150	1.43959	3.11948	2.70149	2.74518	2.44758	2.46884
AT1G16160	1.68973	2.6903	2.49827	2.47441	2.3316	2.70463
AT1G16170	27.6175	25.2908	25.7952	37.0983	33.9403	28.2257
AT1G16180	184.063	188.413	195.899	175.819	202.315	217.976
AT1G16190	26.0432	21.4594	20.6245	27.4637	22.9958	21.9006
AT1G16210	60.2473	60.1564	61.6125	59.2153	65.7457	62.0623
AT1G16220	9.99855	8.83878	9.34439	10.3018	8.26676	8.51562
AT1G16225	0.239778	0.580381	0	0.243088	0.37222	0.350084
AT1G16230	0.689053	0.400284	0.564241	0.139713	0.427861	0.536554
AT1G16240	67.4805	68.0097	70.7837	63.5465	70.0613	67.4519
AT1G16250	7.43135	8.6851	9.36195	8.78215	9.28345	9.50178
AT1G16260	0.30241	0.585585	0.206361	0.647233	0.382511	0.490587
AT1G16270	19.1309	16.7684	16.7903	20.0863	18.4075	18.204
AT1G16280	8.85741	9.20707	8.0651	8.81441	9.39149	7.82802
AT1G16290	0.0555057	0.0537405	0	0.0562719	0	0
AT1G16300	25.5337	25.5942	21.6773	21.9778	24.974	22.6604
AT1G16310	15.7086	18.484	19.0719	10.2295	10.5017	11.049
AT1G16320	11.0114	16.4389	19.7062	8.35456	10.734	10.1648
AT1G16330	4.61379	4.02833	4.17443	4.34337	2.89899	3.00727
AT1G16340	18.1169	17.3624	18.2298	12.8258	17.4781	15.542
AT1G16350	68.5945	81.8117	65.9673	64.6942	72.5536	67.3841
AT1G16360	2.66686	3.0339	2.6615	1.21665	2.96693	1.88195
AT1G16370	6.44756	1.85947	1.54459	20.815	3.54924	6.27576
AT1G16380	0.0340143	0	0	0	0	0.033108
AT1G16390	1.61218	0.520302	1.19181	1.90684	2.40997	3.00767
AT1G16400	51.933	46.6013	37.9885	70.8782	54.1433	71.4589
AT1G16410	0.0374094	0.325977	0.0765831	0.265481	0.07743	0.255018
AT1G16420	1.13895	1.04469	1.10445	0.850808	1.42684	1.63372
AT1G16430	9.69673	12.7413	11.2015	10.8136	9.46171	9.84286
AT1G16440	2.76572	1.98353	2.56881	2.12888	4.02834	4.2873
AT1G16445	2.43616	1.54221	2.01407	1.61486	2.42421	2.00644
AT1G16450	0	0	0	0	0	0
AT1G16460	45.9069	46.7863	50.7529	46.1146	46.9111	41.3094
AT1G16470	57.9692	51.77	48.5478	59.8119	58.3296	54.8608
AT1G16480	1.54348	1.78793	1.89021	1.62067	1.71144	1.55601
AT1G16489	1.79614	0	1.61435	0.538837	0.351823	0.663239
AT1G16490	2.77142	1.51361	1.52356	1.87914	2.12814	1.75323
AT1G16500	12.2104	12.2085	12.7434	5.58268	4.54256	6.60282
AT1G16510	11.4054	10.3303	9.50896	2.61097	4.3787	5.19264
AT1G16515	7.56658	1.75823	5.57641	1.84105	3.44549	1.1784
AT1G16520	37.711	35.0681	34.6576	26.6424	24.8822	25.9423
AT1G16530	28.6092	29.6347	31.5857	17.8584	13.9635	11.6738
AT1G16540	7.64834	8.53135	8.90031	10.3484	11.6171	13.4455
AT1G16550	4.56229	4.31604	4.2421	3.88381	3.06358	3.08478
AT1G16560	50.5802	46.1649	43.6211	43.7131	48.414	43.7481
AT1G16570	17.2837	16.8882	19.0693	15.2913	17.8962	15.8054
AT1G16590	4.01029	4.12047	5.52899	3.81673	3.04916	4.62039
AT1G16600	0	0.293038	0	0	0	0
AT1G16610	24.5675	26.4447	24.0128	32.574	25.0261	25.4602
AT1G16620	0	0	0	0	0	0
AT1G16630	7.43726	7.79374	5.79158	6.23892	6.73095	5.99
AT1G16635	0.370466	0.448355	0.0948004	0.375579	0.191697	0.180297
AT1G16640	3.00637	2.28703	2.19805	1.63279	2.11124	1.67215
AT1G16650	7.06597	7.8833	7.71157	8.58672	9.29811	7.7431
AT1G16660	0	0	0	0	0	0
AT1G16670	16.8339	12.4158	12.9351	25.8594	13.4642	14.2975
AT1G16680	14.7836	15.9441	18.1587	17.2643	15.4545	17.8141
AT1G16690	4.20994	4.87445	3.55399	4.31205	3.9077	4.14001
AT1G16700	60.2488	59.9429	59.1935	73.8024	72.8347	65.8543
AT1G16705	0.101526	0	0.311761	0	0.315209	0.0988211
AT1G16710	10.0417	9.9941	11.5714	11.8102	11.2504	12.2704
AT1G16720	14.3948	16.0248	18.1129	11.0276	13.9116	15.39
AT1G16730	1.69244	2.41164	2.36169	0.587449	0.197499	0.274557
AT1G16740	41.5882	38.566	34.5527	52.9766	47.651	43.2401
AT1G16750	2.0316	1.14741	1.90621	1.416	0.569427	1.07113
AT1G16760	0	0	0	0	0	0
AT1G16770	0.0616841	0	0	0.0614623	0	0.0611119
AT1G16780	5.67735	6.51	6.30404	4.95427	3.5962	3.84814
AT1G16790	5.49355	6.73719	7.74737	9.65359	7.07501	7.60486
AT1G16800	3.63087	3.85599	3.89653	3.84657	3.25051	2.94714
AT1G16810	100.484	112.286	103.54	95.4332	102.757	100.917
AT1G16820	4.1726	4.51849	4.9815	3.58883	3.68498	3.30998
AT1G16825	7.39224	6.20286	5.67492	5.12109	4.46263	4.43708
AT1G16830	2.08327	2.14308	1.91027	2.15602	2.02123	1.52234
AT1G16840	46.903	65.219	71.6268	27.1043	39.8183	40.8426
AT1G16850	22.1183	25.885	28.135	4.68066	9.11166	7.21116
AT1G16858	24.5093	23.8846	24.1783	17.2853	19.1889	17.6502
AT1G16860	24.5093	23.8846	24.1783	17.2853	19.1889	17.6502
AT1G16870	21.2189	23.8803	18.842	24.4536	22.9918	19.6827
AT1G16880	23.9175	26.0506	23.6544	33.5401	32.3106	30.6838
AT1G16890	109	101.892	115.883	96.0073	114.711	106.065
AT1G16900	15.3561	13.6753	12.4879	15.9192	15.6531	13.6358
AT1G16905	2.0254	1.7929	1.30313	3.75471	4.25206	2.47837
AT1G16910	0	0	0	0	0	0
AT1G16916	20.8708	18.203	15.8898	16.9621	16.0655	15.4458
AT1G16920	65.1672	56.1126	45.5495	58.0425	62.4358	56.4971
AT1G16930	12.8329	9.54869	12.5274	13.7329	10.5755	10.814
AT1G16940	0	0	0	0	0	0
AT1G16950	0	0	0	0	0	0
AT1G16960	0.237295	0.459497	0.121445	0.240571	0.491154	0
AT1G16970	12.2389	12.2158	11.6829	12.9306	13.8045	13.1509
AT1G16980	0.0325247	0.0314903	0.0665832	0.0329736	0.0336598	0.031658
AT1G17000	0	0	0.0349201	0	0	0
AT1G17010	0	0	0	0	0	0
AT1G17020	9.21708	7.98167	10.0204	8.93804	8.76855	9.19438
AT1G17030	4.01271	4.30637	4.2063	2.74474	3.60239	2.58817
AT1G17040	2.94825	2.91936	3.56646	3.77015	3.50188	3.42406
AT1G17050	10.8386	12.0558	13.1582	11.346	11.3212	12.2672
AT1G17060	16.7298	12.9496	16.8984	12.2171	14.6641	14.2646
AT1G17070	7.62203	8.24172	8.10879	7.49043	8.1815	8.36461
AT1G17080	106.941	95.6614	106.485	103.249	125.841	113.879
AT1G17090	19.0208	14.2428	15.2493	9.87914	15.8059	16.4163
AT1G17100	15.0417	15.94	16.4014	6.96203	4.93945	4.83612
AT1G17110	17.3831	15.934	17.6199	17.2358	18.3479	17.3667
AT1G17120	18.66	17.8339	18.7721	17.8215	19.5598	17.3443
AT1G17130	23.2176	23.2808	23.3711	28.1531	25.7357	21.8349
AT1G17140	13.1191	10.8997	10.4698	9.57488	9.93731	9.16185
AT1G17145	18.4439	20.151	24.9409	19.3847	20.1967	21.5759
AT1G17147	2.77049	2.68238	3.11941	13.2011	9.89179	10.7867
AT1G17150	0	0	0.067905	0	0.137312	0
AT1G17160	14.2965	16.8331	14.3856	14.8623	17.0524	16.7458
AT1G17170	29.7371	46.6838	45.8976	42.2257	80.675	72.9554
AT1G17180	21.9934	34.614	29.7925	37.2882	65.7647	51.1045
AT1G17190	31.6534	22.1753	20.9853	44.6134	32.3142	29.4741
AT1G17200	3.65402	3.36092	2.71164	3.42663	2.36347	2.48966
AT1G17210	41.7798	46.7832	50.0724	41.2394	45.2709	43.4181
AT1G17220	14.4048	18.3498	19.1991	14.1625	14.7274	12.7714
AT1G17230	2.26469	2.38805	2.84597	1.79584	2.34372	2.24799
AT1G17232	0	0	0	0	0	0
AT1G17235	0.668382	1.07854	1.14024	1.80695	0.461139	0.86743
AT1G17240	0.940728	0.742142	1.39087	1.02436	1.22596	1.05132
AT1G17250	0	0	0	0	0	0
AT1G17255	2.55865	2.83117	3.10002	2.24987	3.05324	2.82084
AT1G17260	0.987061	1.28333	1.29901	0.972096	0.846394	1.07056
AT1G17270	5.36617	5.59211	4.48641	4.9419	5.89259	4.94408
AT1G17275	0	0	0	0	0	0.0119701
AT1G17277	0	0	0	0	0	0
AT1G17280	37.0996	34.2093	36.6725	36.0356	42.2704	40.582
AT1G17285	12.3968	15.4732	14.0651	15.2935	20.4035	20.2077
AT1G17290	227.584	278.102	250.554	85.144	114.092	103.741
AT1G17300	5.8856	5.02802	5.55189	7.48781	9.91283	9.09865
AT1G17310	1.83958	2.13729	2.00849	2.61097	3.29989	3.46176
AT1G17330	14.257	14.6915	13.313	16.2288	16.4802	17.7724
AT1G17340	9.07585	7.7733	9.37232	15.7617	12.8662	14.2703
AT1G17345	1.52676	0.689829	0.833473	0.722323	1.58004	0.792575
AT1G17350	22.5269	21.5708	17.737	17.484	17.3354	17.7502
AT1G17360	13.4055	12.0552	13.1402	11.4483	11.2398	12.0752
AT1G17370	47.1186	49.7834	46.4692	52.4496	47.9199	47.1408
AT1G17380	20.4585	4.11236	6.8837	56.1224	6.66677	7.02825
AT1G17390	0	0	0	0	0	0
AT1G17400	0.760244	0.68349	0.611421	0.935897	0.730579	1.37426
AT1G17410	12.6789	12.3666	13.2663	13.33	11.7607	11.1527
AT1G17420	3.47188	0.0262614	0.138818	32.6132	0.0280707	1.45207
AT1G17430	11.7908	7.21758	10.3599	21.222	14.937	17.2117
AT1G17440	16.3748	17.422	18.9319	21.5346	20.0022	20.7967
AT1G17450	3.66101	3.74006	4.38109	4.73495	5.22351	5.13558
AT1G17455	15.9421	17.0649	16.4194	12.3475	17.6258	12.5295
AT1G17460	3.1235	2.39848	2.49893	2.94823	2.67518	2.72576
AT1G17470	68.7842	72.3727	66.4919	63.5306	66.2773	62.3358
AT1G17480	5.2594	4.29649	4.31795	2.88816	2.2112	3.14621
AT1G17490	21.4258	24.5657	24.8167	20.2925	22.4653	22.3641
AT1G17495	0	0	0	0	0	0
AT1G17500	23.6726	26.0341	25.0923	23.6158	23.0788	23.8162
AT1G17510	17.71	15.4545	14.2527	20.4716	21.1436	16.9792
AT1G17520	17.6744	18.4678	18.9271	18.9237	18.6535	18.0552
AT1G17530	36.2574	51.77	41.1423	50.9598	55.4314	52.7587
AT1G17540	0.03116	0.090507	0.0956843	0.221131	0.12899	0.121319
AT1G17545	0	0	0	0	0	0
AT1G17550	19.4189	17.9742	22.063	27.3819	19.7566	23.7308
AT1G17560	13.4892	16.237	11.1951	11.8273	13.4883	8.07301
AT1G17570	0	0	0	0	0	0
AT1G17580	12.516	13.026	12.6622	12.6888	12.5512	14.1499
AT1G17590	10.8724	14.4115	17.7973	10.9788	12.9486	13.0184
AT1G17600	1.685	1.00215	1.92184	1.22018	1.34522	1.59324
AT1G17610	0.274114	0.159238	0.224462	0.722535	0.453889	0.373534
AT1G17615	0	0	0	0	0	0
AT1G17620	167.94	71.8814	83.9283	199.806	92.1849	101.867
AT1G17630	2.0088	2.01564	1.79447	2.33275	1.70092	1.45757
AT1G17640	4.91351	4.40745	5.02937	4.76157	3.51463	4.57159
AT1G17650	6.78068	7.2528	6.27957	6.6124	5.41337	5.21715
AT1G17660	0	0	0	0	0	0
AT1G17665	5.49906	5.64882	6.04059	4.35119	5.06636	5.80946
AT1G17670	0	0	0	0	0	0
AT1G17680	12.0851	14.9252	15.4691	15.8585	13.8646	15.987
AT1G17690	16.5341	17.6997	15.6467	17.1418	16.4977	16.0328
AT1G17700	0	0	0	0	0	0
AT1G17710	0.0657964	0	0.134696	0.0667046	0.272371	0.0640432
AT1G17720	47.1541	41.749	41.4486	49.4852	48.9293	48.9413
AT1G17730	39.61	37.9165	38.9847	43.0641	41.6416	40.4736
AT1G17744	0.130901	0.135403	0	0.147735	0	0
AT1G17745	42.0156	51.597	48.2648	52.2298	50.4613	57.6738
AT1G17750	8.43642	2.83557	3.02254	15.1845	3.17903	3.95634
AT1G17760	11.6916	11.9357	11.9677	12.6323	12.225	12.5334
AT1G17770	0	0	0	0	0	0
AT1G17780	9.99178	7.99158	11.1723	8.96751	11.2397	10.7238
AT1G17790	6.89552	6.28092	6.68664	7.0367	6.385	6.93257
AT1G17800	0	0	0	0	0	0
AT1G17810	0	0	0	0.148384	0	0
AT1G17820	6.34682	5.92745	6.3815	5.94642	7.20772	7.48978
AT1G17830	6.76374	6.35315	6.04491	7.16414	2.97752	2.94784
AT1G17840	3.13786	3.01135	3.0507	2.32327	1.92888	1.99901
AT1G17850	5.93753	7.48821	6.15826	5.57983	6.61398	5.59138
AT1G17860	156.419	182.479	180.707	173.051	234.57	234.153
AT1G17870	3.14313	3.33889	2.94415	3.78454	2.97106	2.54504
AT1G17880	187.731	165.591	128.527	184.47	174.972	142.29
AT1G17890	49.6898	51.5086	42.4583	51.7446	58.0197	52.2561
AT1G17900	0	0	0	0	0	0
AT1G17910	0	0	0	0	0	0
AT1G17920	1.48475	1.49391	1.31117	1.18059	1.47631	1.10515
AT1G17930	7.58867	8.01172	8.6766	6.26114	6.39143	7.62221
AT1G17940	6.70694	6.22494	6.58103	7.31535	6.89315	6.07801
AT1G17950	4.35668	2.90428	3.65526	3.54794	4.28699	4.17108
AT1G17960	1.53749	1.53821	1.8885	1.92241	3.65965	4.33992
AT1G17970	12.4172	13.0543	15.8194	13.7773	16.1046	16.9106
AT1G17980	15.1944	12.9987	13.5527	17.4822	14.5134	14.5356
AT1G17990	0	0.329476	0.509088	2.83958	2.41105	2.3441
AT1G18000	1.45008	2.0484	1.70326	1.66289	1.8943	2.03617
AT1G18010	1.54145	2.17747	1.81059	1.76767	2.01367	2.16447
AT1G18020	1.4286	0.362258	0.661512	3.68977	2.99212	2.97972
AT1G18030	8.84476	8.8854	8.57963	8.10461	8.53749	9.51924
AT1G18040	7.34499	7.35302	6.14245	8.76239	5.61792	7.07109
AT1G18050	0	0	0.0478421	0	0	0
AT1G18060	13.9141	11.3811	13.7511	9.07981	8.11016	7.86135
AT1G18070	78.0271	72.5424	67.3181	68.9213	70.7377	66.7106
AT1G18075	21.5607	15.4475	15.007	9.61766	12.4954	13.8509
AT1G18080	343.326	369.233	270.594	386.506	352.068	330.096
AT1G18090	2.15053	2.29048	1.30868	2.13871	1.62052	1.70052
AT1G18100	6.80583	6.31542	6.70672	8.60105	8.99827	8.28573
AT1G18120	0	0	0	0	0.0452343	0
AT1G18130	0.322112	0.155934	0.329707	0	0	0.156764
AT1G18140	4.94277	2.49333	2.42337	3.07397	1.84838	2.50661
AT1G18150	25.0622	22.8338	26.3218	32.5879	28.9254	32.0573
AT1G18160	27.4196	27.409	30.0743	29.0701	31.2803	30.175
AT1G18170	1.78415	1.88445	2.07526	3.12426	1.93035	2.60492
AT1G18180	3.55771	3.34022	4.53887	3.64671	4.45941	4.8717
AT1G18190	17.2032	17.503	18.0241	15.5779	17.7368	16.6815
AT1G18191	0	0	0	0	0	0
AT1G18200	21.9065	12.7175	15.4286	27.099	17.276	18.8081
AT1G18210	113.929	72.5971	83.4339	158.272	96.779	98.9728
AT1G18220	0	0	0	1.76767	0	0
AT1G18230	0	0	0	0	0	0
AT1G18240	0	0	0	0	0	0
AT1G18250	39.0249	38.8971	33.3244	22.8784	24.7676	20.3566
AT1G18260	35.1309	39.5771	42.2989	36.5926	41.2354	44.2088
AT1G18265	1.6934	1.93765	1.9697	1.40464	1.03557	0.599376
AT1G18270	36.2403	32.52	42.8705	36.0549	42.6999	45.8779
AT1G18280	0.31249	0.201701	0.10662	0.211202	0.215597	0.101388
AT1G18290	6.23361	2.49462	3.99851	6.57244	6.53718	4.69221
AT1G18300	271.419	43.7493	98.9791	432.6	100.307	86.7918
AT1G18310	0.123394	0	0	0.416989	0	0
AT1G18320	3.73514	4.84298	3.30914	3.67684	3.62007	2.71618
AT1G18330	21.8078	26.8424	34.869	15.8273	28.5771	39.8416
AT1G18335	7.93403	7.0532	9.00706	5.84985	7.68841	7.09077
AT1G18340	9.57001	7.24864	7.59665	9.17411	9.09551	8.1744
AT1G18350	0	0	0.0754569	0	0.0762914	0
AT1G18360	3.88325	4.13108	4.66182	3.83964	3.27455	4.19975
AT1G18370	9.98071	9.46405	7.87269	8.50161	7.66691	8.03722
AT1G18382	0	0.727371	0	1.35872	0	0
AT1G18390	9.9229	10.7167	9.89376	12.9181	11.5994	12.3859
AT1G18400	8.84158	6.191	6.86836	1.28052	2.12414	1.84414
AT1G18410	0.866963	0.862077	1.15123	0.87893	0.848722	1.04913
AT1G18415	2.67702	2.18208	3.34469	3.89519	3.84508	3.8303
AT1G18420	6.95648	7.13793	5.35177	5.87441	6.30372	8.65644
AT1G18430	1.67384	2.15708	1.14024	1.12935	1.15285	1.08429
AT1G18440	8.01336	6.0111	9.08906	9.14862	8.59188	6.535
AT1G18450	46.191	49.2563	46.7252	45.979	43.3136	44.0006
AT1G18460	12.5368	15.8782	17.9879	18.4772	17.5886	17.4944
[truncated: 31,604 more rows]

## Sheet: -Mn vs. +Mn (iTRAQ)
Table S1. RNA-seq data (RPKM), iTRAQ ratios and protein/peptide identification information. +Mn/-Mn ratio for the iTRAQ analysis are given for the three biological replicates BioRep1-BioRep3 (# AAs' number of amino acids; MW, molecular weight; calc. pI, caculated isoelectric point).Data for proteins that are detected in at least 2 biological replicates are presented.
Accession	Description	ΣCoverage	Σ# Unique Peptides	Σ# Peptides	Σ# PSMs	BioRep1	BioRep2	BioRep3	# AAs	MW [kDa]	calc. pI
AT1G01030.1	NGA3 AP2/B3-like transcriptional factor family protein chr1:11864-12940 REVERSE LENGTH=358	10.61	2	3	24	1.24319	1.58092		358	40.2624	6.30322
AT1G01040.2	DCL1 dicer-like 1 chr1:23519-31079 FORWARD LENGTH=1910	12.72	7	21	199	0.617023	1.19554	1.04538	1910	213.538	6.23975
AT1G01050.1	AtPPa1, PPa1 pyrophosphorylase 1 chr1:31382-32670 REVERSE LENGTH=212	66.04	5	20	2365	0.867	1.11485	1.01033	212	24.4686	6.0874
AT1G01080.2	RNA-binding (RRM/RBD/RNP motifs) family protein chr1:45503-46789 REVERSE LENGTH=294	45.58	7	10	73	0.816826	1.06859	0.949904	294	32.6545	8.89502
AT1G01090.1	PDH-E1 ALPHA pyruvate dehydrogenase E1 alpha chr1:47705-49166 REVERSE LENGTH=428	75.93	34	35	2258	1.17749	1.38854	1.24033	428	47.1439	7.48877
AT1G01100.1	60S acidic ribosomal protein family chr1:50284-50954 REVERSE LENGTH=112	72.32	3	6	2654	1.08418	0.704222	0.974109	112	11.1545	4.36084
AT1G01110.2	IQD18 IQ-domain 18 chr1:52239-54494 FORWARD LENGTH=527	5.5	1	4	15	0.979341		1.13894	527	59.1358	10.3306
AT1G01160.2	GIF2 GRF1-interacting factor 2 chr1:72583-73883 FORWARD LENGTH=229	11.79	2	3	143	1.0611	1.04284	1.014	229	24.8659	6.06201
AT1G01170.1	Protein of unknown function (DUF1138) chr1:74105-74443 REVERSE LENGTH=83	49.4	3	4	440	0.958127	0.959555	1.04635	83	9.05669	9.70068
AT1G01220.1	FKGP, AtFKGP L-fucokinase/GDP-L-fucose pyrophosphorylase chr1:91750-95552 FORWARD LENGTH=1055	19.15	11	17	49	0.956015		1.22114	1055	116.278	6.29053
AT1G01225.1	NC domain-containing protein-related chr1:96064-97242 FORWARD LENGTH=260	26.54	3	4	11	0.831736		1.07804	260	28.3818	4.86865
AT1G01260.1	basic helix-loop-helix (bHLH) DNA-binding superfamily protein chr1:109595-111367 FORWARD LENGTH=590	14.07	6	7	61	1.00416	1.08566	1.03851	590	65.9612	6.72705
AT1G01290.1	CNX3 cofactor of nitrate reductase and xanthine dehydrogenase 3 chr1:114299-115296 FORWARD LENGTH=270	53.7	11	17	267	0.934471	1.05806	0.928567	270	29.494	8.06006
AT1G01300.1	Eukaryotic aspartyl protease family protein chr1:117065-118522 FORWARD LENGTH=485	57.11	20	21	1063	0.61471	1.22007	0.636864	485	52.1423	8.98291
AT1G01320.1	Tetratricopeptide repeat (TPR)-like superfamily protein chr1:121582-130099 REVERSE LENGTH=1797	9.96	5	12	33	1.21984		0.92542	1797	198.651	6.32861
AT1G01360.1	RCAR1, PYL9 regulatory component of ABA receptor 1 chr1:142138-142914 FORWARD LENGTH=187	36.36	5	5	21	0.825022	1.17469	0.95169	187	20.8877	6.32861
AT1G01370.1	HTR12, CENH3 Histone superfamily protein chr1:143773-145400 FORWARD LENGTH=178	22.47	2	3	5		1.16982	1.24484	178	19.6973	11.5757
AT1G01400.1	unknown protein; Has 21 Blast hits to 21 proteins in 8 species: Archae - 0; Bacteria - 2; Metazoa - 2; Fungi - 1; Plants - 13; Viruses - 0; Other Eukaryotes - 3 (source: NCBI BLink). chr1:151158-152149 REVERSE LENGTH=204	19.12	2	2	3	1.03135	1.1969		204	22.287	6.72705
AT1G01410.1	APUM22, PUM22 pumilio 22 chr1:153113-154198 FORWARD LENGTH=361	9.42	1	2	3		0.842421	1.11636	361	41.2285	6.26514
AT1G01420.1	UGT72B3 UDP-glucosyl transferase 72B3 chr1:154566-156011 REVERSE LENGTH=481	31.19	7	11	144	1.00466	1.23558	1.0315	481	52.7515	5.74463
AT1G01430.1	TBL25 TRICHOME BIREFRINGENCE-LIKE 25 chr1:156953-158536 REVERSE LENGTH=456	7.68	2	2	5	1.09663		1.04436	456	52.4679	6.17627
AT1G01440.1	Protein of unknown function (DUF3133) chr1:159935-162219 REVERSE LENGTH=664	11.14	5	8	124	1.0535	1.44716	0.7894	664	74.0252	6.43018
AT1G01450.1	Protein kinase superfamily protein chr1:164105-165517 REVERSE LENGTH=470	10.43	4	5	7		0.958901	0.610847	470	53.0837	7.78174
AT1G01470.1	LEA14, LSR3 Late embryogenesis abundant protein chr1:172295-172826 REVERSE LENGTH=151	67.55	10	11	630	0.785116	0.708358	0.884275	151	16.5327	4.95752
AT1G01480.1	ACS2, AT-ACC2 1-amino-cyclopropane-1-carboxylate synthase 2 chr1:175862-178051 FORWARD LENGTH=496	13.51	2	4	15		1.2912	0.974784	496	55.4962	7.53271
AT1G01490.1	Heavy metal transport/detoxification superfamily protein chr1:180401-182066 REVERSE LENGTH=177	18.64	2	3	10	0.890942	0.960235	1.21995	177	19.7684	7.89893
AT1G01510.1	AN NAD(P)-binding Rossmann-fold superfamily protein chr1:187235-189836 FORWARD LENGTH=636	22.17	6	13	75	1.43335	1.28552	1.31682	636	70.1056	6.59521
AT1G01520.1	Homeodomain-like superfamily protein chr1:190596-192139 FORWARD LENGTH=287	13.59	2	4	16	0.789938		0.93662	287	32.7748	9.5835
AT1G01540.2	Protein kinase superfamily protein chr1:195980-198383 FORWARD LENGTH=472	15.47	5	7	14	1.04934	0.884686	1.01473	472	52.292	7.78174
AT1G01560.2	ATMPK11, MPK11 MAP kinase 11 chr1:202345-204189 FORWARD LENGTH=369	45.53	1	17	309		1.24815	0.828785	369	42.4487	6.46826
AT1G01620.1	PIP1C, TMP-B, PIP1;3 plasma membrane intrinsic protein 1C chr1:225986-227176 REVERSE LENGTH=286	49.65	6	12	828	1.17131	0.883272	1.29666	286	30.6129	8.85107
AT1G01630.1	Sec14p-like phosphatidylinositol transfer family protein chr1:229206-230675 FORWARD LENGTH=255	57.25	12	15	170	0.968976	1.14124	0.836317	255	29.197	7.38623
AT1G01640.1	BTB/POZ domain-containing protein chr1:231164-231915 REVERSE LENGTH=207	55.56	9	9	85	0.78688	0.902248	1.03174	207	23.357	6.43018
AT1G01650.1	SPPL4, ATSPPL4 SIGNAL PEPTIDE PEPTIDASE-LIKE 4 chr1:233188-237647 REVERSE LENGTH=540	15.93	5	7	28	0.727474	1.05964	1.1558	540	59.9315	8.04541
AT1G01670.1	RING/U-box superfamily protein chr1:242943-245163 REVERSE LENGTH=365	14.25	2	5	7	0.877419		0.859217	365	41.8377	5.32568
AT1G01695.1	Phosphatidylinositol N-acetyglucosaminlytransferase subunit P-related chr1:252947-254495 FORWARD LENGTH=433	11.78	2	3	13		0.964975	0.975444	433	50.3726	6.06201
AT1G01710.1	Acyl-CoA thioesterase family protein chr1:262950-266029 FORWARD LENGTH=427	19.44	5	7	35	1.18462	1.12988	1.06708	427	48.1249	7.56201
AT1G01725.1	unknown protein; FUNCTIONS IN: molecular_function unknown; INVOLVED IN: biological_process unknown; LOCATED IN: endomembrane system; EXPRESSED IN: 23 plant structures; EXPRESSED DURING: 14 growth stages; BEST Arabidopsis thaliana protein match is: unknown protein (TAIR:AT4G00530.1); Has 20 Blast hits to 20 proteins in 7 species: Archae - 0; Bacteria - 0; Metazoa - 0; Fungi - 0; Plants - 20; Virus…	25.81	2	2	15	1.10377	0.955723	1.17817	62	6.87668	8.49951
AT1G01730.1	unknown protein; FUNCTIONS IN: molecular_function unknown; INVOLVED IN: biological_process unknown; LOCATED IN: chloroplast; EXPRESSED IN: 23 plant structures; EXPRESSED DURING: 13 growth stages; Has 42 Blast hits to 42 proteins in 17 species: Archae - 0; Bacteria - 2; Metazoa - 5; Fungi - 1; Plants - 34; Viruses - 0; Other Eukaryotes - 0 (source: NCBI BLink). chr1:271002-271872 FORWARD LENGTH=224	58.93	10	11	450	0.85864	0.997807	0.931297	224	24.2912	6.3667
AT1G01750.1	ADF11 actin depolymerizing factor 11 chr1:275528-276126 FORWARD LENGTH=140	69.29	4	9	495	0.829048	0.865329	0.933888	140	16.3311	5.70654
AT1G01760.1	adenosine deaminases;RNA binding;RNA binding;adenosine deaminases chr1:276412-278448 REVERSE LENGTH=420	13.81	1	4	12	0.951006	0.911111		420	46.4639	9.08545
AT1G01780.1	PLIM2b GATA type zinc finger transcription factor family protein chr1:282919-284082 FORWARD LENGTH=205	80.49	11	15	210	1.02321	1.18445	0.840479	205	22.9737	7.1665
AT1G01790.1	KEA1, ATKEA1 K+ efflux antiporter 1 chr1:284781-290869 FORWARD LENGTH=1193	14.17	5	15	216	0.974465	0.944368	0.941672	1193	127.954	5.33838
AT1G01800.1	NAD(P)-binding Rossmann-fold superfamily protein chr1:293396-294888 FORWARD LENGTH=295	91.86	22	24	1903	0.95093	0.897744	1.0784	295	31.6403	5.38916
AT1G01820.1	PEX11C peroxin 11c chr1:296213-297723 REVERSE LENGTH=235	42.55	4	9	224	0.900898	1.03464	1.10501	235	25.896	9.75928
AT1G01840.1	unknown protein; Has 23 Blast hits to 23 proteins in 9 species: Archae - 0; Bacteria - 0; Metazoa - 0; Fungi - 0; Plants - 23; Viruses - 0; Other Eukaryotes - 0 (source: NCBI BLink). chr1:303650-304108 FORWARD LENGTH=152	23.03	3	3	13	1.04275	1.12375	1.05741	152	16.9315	4.99561
AT1G01860.1	PFC1 Ribosomal RNA adenine dimethylase family protein chr1:304439-306275 REVERSE LENGTH=343	13.7	3	5	14		1.18318	1.13671	343	37.9988	8.5874
AT1G01900.1	ATSBT1.1, SBTI1.1 subtilase family protein chr1:310332-313011 FORWARD LENGTH=774	29.46	10	14	191	0.749132	1.05321	0.952993	774	83.195	8.17725
AT1G01910.1	P-loop containing nucleoside triphosphate hydrolases superfamily protein chr1:313595-315831 REVERSE LENGTH=353	43.06	9	11	121	1.40788	1.0287	1.23277	353	39.645	4.85596
AT1G01920.1	SET domain-containing protein chr1:316204-319507 FORWARD LENGTH=572	13.99	8	8	18	1.2654		1.00944	572	64.6315	5.021
AT1G01940.1	Cyclophilin-like peptidyl-prolyl cis-trans isomerase family protein chr1:323082-324719 FORWARD LENGTH=160	83.13	12	13	743	0.766263	1.03835	0.847753	160	17.4918	8.29443
AT1G01950.3	ARK2 armadillo repeat kinesin 2 chr1:325473-330403 FORWARD LENGTH=915	25.25	11	21	57	0.934884	0.976769	1.13699	915	100.797	7.1665
AT1G01960.1	EDA10 SEC7-like guanine nucleotide exchange family protein chr1:330830-337582 REVERSE LENGTH=1750	21.54	23	35	286	1.21007	1.05348	1.56165	1750	194.818	5.64307
AT1G02020.1	nitroreductase family protein chr1:352842-354845 REVERSE LENGTH=642	9.66	3	3	6	0.964487	0.883619	1.09762	642	71.3206	6.65381
AT1G02080.1	transcription regulators chr1:373335-386682 FORWARD LENGTH=2431	21.18	34	39	254	1.23151	0.890652	1.23874	2431	269.717	5.61768
AT1G02090.1	FUS5, CSN7, COP15, ATCSN7 Proteasome component (PCI) domain protein chr1:387479-389568 REVERSE LENGTH=260	59.23	14	16	404	1.08191	0.872733	1.08773	260	29.4501	5.71924
AT1G02100.3	Leucine carboxyl methyltransferase chr1:389876-392448 FORWARD LENGTH=332	22.59	6	9	31	1.31767	1.16163	1.2227	332	37.5258	6.12549
AT1G02120.1	VAD1 GRAM domain family protein chr1:395761-399720 FORWARD LENGTH=598	22.58	8	11	34	1.27645	1.01054	1.14093	598	67.6589	6.30322
AT1G02130.1	ATRAB1B, ARA5, ARA-5, ATRABD2A, RABD2A, RA-5 RAS 5 chr1:400350-401788 REVERSE LENGTH=203	52.22	3	10	268	1.42278		1.45361	203	22.6342	5.16064
AT1G02140.1	MEE63, MAGO, HAP1 mago nashi family protein chr1:403467-404401 REVERSE LENGTH=150	80	15	15	562	1.16773	0.942312	1.03501	150	17.4469	5.60498
AT1G02145.3	ALG12, EBS4 homolog of asparagine-linked glycosylation 12 chr1:404627-408485 FORWARD LENGTH=497	14.49	4	5	31	1.32414	1.06575		497	57.1549	9.1001
AT1G02150.1	Tetratricopeptide repeat (TPR)-like superfamily protein chr1:408779-410433 FORWARD LENGTH=524	13.74	2	5	28	0.972986	1.34704		524	59.8446	8.07471
AT1G02160.2	Cox19 family protein (CHCH motif) chr1:410803-411361 FORWARD LENGTH=91	62.64	5	6	101	0.850213	1.02486	0.97887	91	10.2358	6.94678
AT1G02170.1	LOL3, ATMCPB1, MCP1B, ATMC1, MC1 metacaspase 1 chr1:411883-413426 FORWARD LENGTH=367	62.94	17	17	379	0.800945	1.06035	0.80085	367	39.7665	7.41553
AT1G02180.1	ferredoxin-related chr1:413619-414505 REVERSE LENGTH=226	11.06	2	2	38	0.860474	0.881437	1.08148	226	24.7713	7.37158
AT1G02190.1	Fatty acid hydroxylase superfamily chr1:415154-417796 FORWARD LENGTH=627	6.06	2	2	5	0.787493	1.06677		627	72.0458	7.69385
AT1G02230.1	ANAC004, NAC004 NAC domain containing protein 4 chr1:435174-436775 REVERSE LENGTH=359	6.13	1	3	14		1.04386	1.10373	359	40.8708	6.53662
AT1G02270.1	Calcium-binding endonuclease/exonuclease/phosphatase family chr1:443301-446197 REVERSE LENGTH=484	15.7	3	6	26	1.14942	1.1876	0.944711	484	55.4392	7.78174
AT1G02280.1	TOC33, ATTOC33, PPI1 translocon at the outer envelope membrane of chloroplasts 33 chr1:448665-450246 REVERSE LENGTH=297	14.81	2	4	19	1.10356		1.03752	297	32.9044	9.05615
AT1G02305.1	Cysteine proteinases superfamily protein chr1:455816-457974 FORWARD LENGTH=362	68.23	18	21	1717	1.10877	1.74697	0.954514	362	40.0076	6.90283
AT1G02310.1	MAN1 Glycosyl hydrolase superfamily protein chr1:458243-460652 REVERSE LENGTH=411	11.44	3	3	4		0.981948	0.984117	411	46.2612	5.97314
AT1G02335.1	GL22 germin-like protein subfamily 2 member 2 precursor chr1:463979-464876 REVERSE LENGTH=219	60.73	6	9	3176	0.889339	1.16437	0.96874	219	23.4263	8.55811
AT1G02360.1	Chitinase family protein chr1:472138-473116 REVERSE LENGTH=272	41.54	9	9	369	0.704199	0.880636	0.89613	272	30.1177	7.62061
AT1G02370.1	Tetratricopeptide repeat (TPR)-like superfamily protein chr1:474516-476383 FORWARD LENGTH=537	34.82	15	17	101	1.28285	0.96646	1.2572	537	60.314	6.34131
AT1G02410.1	cytochrome c oxidase assembly protein CtaG / Cox11 family chr1:491300-492762 FORWARD LENGTH=287	56.79	10	10	206	0.944804	1.22053	1.11883	287	32.5838	8.00146
AT1G02420.1	Pentatricopeptide repeat (PPR) superfamily protein chr1:493683-495158 FORWARD LENGTH=491	15.07	1	6	19	0.763121	1.32993		491	56.52	7.82568
AT1G02460.1	Pectin lyase-like superfamily protein chr1:504897-507099 REVERSE LENGTH=491	18.53	3	7	23	0.956021	0.978623	1.17892	491	53.4289	6.46826
AT1G02475.1	Polyketide cyclase/dehydrase and lipid transport superfamily protein chr1:514110-515331 REVERSE LENGTH=219	20.55	3	5	142	0.973855	1.06443	0.931731	219	25.0211	9.92041
AT1G02500.1	SAM1, SAM-1, MAT1, AtSAM1 S-adenosylmethionine synthetase 1 chr1:519037-520218 FORWARD LENGTH=393	93.13	12	38	19395	0.774275	0.993249	0.876418	393	43.1307	5.8208
AT1G02520.1	PGP11 P-glycoprotein 11 chr1:524134-528745 FORWARD LENGTH=1278	27.31	10	27	320	1.06971		1.20794	1278	137.58	7.69385
AT1G02560.1	CLPP5, NCLPP5, NCLPP1 nuclear encoded CLP protease 5 chr1:538000-539805 FORWARD LENGTH=298	60.07	11	11	1405	0.801302	0.892049	0.995943	298	32.3353	8.23584
AT1G02640.1	BXL2, ATBXL2 beta-xylosidase 2 chr1:564293-567580 FORWARD LENGTH=768	26.17	15	18	155		1.2648	0.88443	768	82.9323	8.33838
AT1G02660.1	alpha/beta-Hydrolases superfamily protein chr1:572187-574746 REVERSE LENGTH=713	13.88	4	10	121	0.817207	1.08713	0.887023	713	78.2972	5.31299
AT1G02670.1	P-loop containing nucleoside triphosphate hydrolases superfamily protein chr1:576046-580299 FORWARD LENGTH=678	8.55	4	6	13	1.31205	1.13341	1.57932	678	75.7117	6.25244
AT1G02680.1	TAF13 TBP-associated factor 13 chr1:581084-581919 FORWARD LENGTH=126	23.02	1	4	29	0.939365	0.718235	0.948972	126	14.2453	6.01123
AT1G02690.2	IMPA-6 importin alpha isoform 6 chr1:584397-587036 FORWARD LENGTH=539	70.5	20	28	1220	0.80719	0.880563	0.963778	539	59.4802	5.13525
AT1G02720.1	GATL5 galacturonosyltransferase 5 chr1:592115-593200 FORWARD LENGTH=361	17.73	2	4	11	1.05769		1.03514	361	41.1298	8.67529
AT1G02730.1	ATCSLD5, CSLD5, SOS6 cellulose synthase-like D5 chr1:594697-598473 REVERSE LENGTH=1181	15.07	3	13	66	0.262051	1.04562	0.732624	1181	132.502	7.78174
AT1G02750.1	Drought-responsive family protein chr1:602673-604134 FORWARD LENGTH=221	17.19	2	4	5	0.898123	0.855018		221	25.0895	4.91943
AT1G02780.1	emb2386 Ribosomal protein L19e family protein chr1:608120-609391 REVERSE LENGTH=214	40.19	2	10	444	0.393584	1.02558	1.28259	214	24.5907	11.356
AT1G02810.1	Plant invertase/pectin methylesterase inhibitor superfamily chr1:618284-620333 FORWARD LENGTH=579	22.45	7	12	233	0.998886	1.0315	0.940925	579	63.9119	8.70459
AT1G02816.1	Protein of unknown function, DUF538 chr1:621637-622137 FORWARD LENGTH=166	27.71	3	4	194	1.38908	0.831793	1.08288	166	18.4843	5.23682
AT1G02840.1	SR1, ATSRP34, SRP34, SR34, At-SR34 RNA-binding (RRM/RBD/RNP motifs) family protein chr1:626918-629583 FORWARD LENGTH=303	53.8	15	20	842	0.703728	0.941562	0.820145	303	33.7091	11.063
AT1G02870.1	FUNCTIONS IN: molecular_function unknown; INVOLVED IN: biological_process unknown; EXPRESSED IN: 23 plant structures; EXPRESSED DURING: 13 growth stages; CONTAINS InterPro DOMAIN/s: Ribosome biogenesis protein Nop16 (InterPro:IPR019002); Has 104 Blast hits to 104 proteins in 57 species: Archae - 0; Bacteria - 0; Metazoa - 0; Fungi - 63; Plants - 35; Viruses - 0; Other Eukaryotes - 6 (source: NCBI…	19.17	3	4	30	0.976663		1.05609	193	22.0895	9.5835
AT1G02880.3	TPK1 thiamin pyrophosphokinase1 chr1:643063-644485 REVERSE LENGTH=267	73.41	14	14	656	0.90989	1.07839	1.10907	267	29.8602	5.60498
AT1G02890.1	AAA-type ATPase family protein chr1:645372-651797 REVERSE LENGTH=1246	24.96	7	29	415	0.943954	1.2058	0.846115	1246	135.905	5.97314
AT1G02900.1	RALFL1, RALF1, ATRALF1 rapid alkalinization factor 1 chr1:653976-654338 REVERSE LENGTH=120	29.17	3	5	258		1.32853	0.774406	120	12.9583	8.00146
AT1G02910.1	LPA1 tetratricopeptide repeat (TPR)-containing protein chr1:655749-658125 REVERSE LENGTH=453	18.54	2	6	122	0.852316		1.14681	453	50.7076	9.31982
AT1G02920.1	ATGSTF7, GST11, ATGSTF8, GSTF7, ATGST11 glutathione S-transferase 7 chr1:658886-659705 REVERSE LENGTH=209	92.34	12	22	2589	1.09973	2.60339	1.4782	209	23.5834	6.62451
AT1G02930.1	ATGSTF6, GST1, ERD11, ATGSTF3, GSTF6, ATGST1 glutathione S-transferase 6 chr1:661363-662191 REVERSE LENGTH=208	92.79	10	21	1750	0.937415	1.50238	1.21135	208	23.4712	6.22705
AT1G02950.2	ATGSTF4, GST31, GSTF4 glutathione S-transferase F4 chr1:665308-666420 REVERSE LENGTH=245	33.47	3	7	65	1.39686		1.23186	245	28.6829	8.68994
AT1G02960.2	unknown protein; BEST Arabidopsis thaliana protein match is: unknown protein (TAIR:AT1G02965.1); Has 100 Blast hits to 99 proteins in 48 species: Archae - 0; Bacteria - 4; Metazoa - 26; Fungi - 13; Plants - 29; Viruses - 0; Other Eukaryotes - 28 (source: NCBI BLink). chr1:667002-669773 REVERSE LENGTH=471	11.46	2	4	9	0.841558		1.02523	471	51.9877	4.95752
AT1G02980.1	CUL2, ATCUL2 cullin 2 chr1:677869-681212 FORWARD LENGTH=742	12.26	2	9	23	0.814105	1.11786		742	85.9103	7.53271
AT1G02990.3	FUNCTIONS IN: molecular_function unknown; INVOLVED IN: biological_process unknown; LOCATED IN: cellular_component unknown; BEST Arabidopsis thaliana protein match is: CW-type Zinc Finger (TAIR:AT3G62900.1). chr1:681724-686996 REVERSE LENGTH=1278	14.01	5	16	56	0.865725	0.950631	0.998207	1278	140.694	7.95752
AT1G03000.1	PEX6 peroxin 6 chr1:688057-692453 REVERSE LENGTH=941	20.19	10	17	77	1.08042	1.50007	1.03061	941	102.981	6.12549
AT1G03030.1	P-loop containing nucleoside triphosphate hydrolases superfamily protein chr1:701621-703568 FORWARD LENGTH=301	62.46	16	16	187	1.03146	1.1116	1.12712	301	34.0354	7.48877
AT1G03040.1	basic helix-loop-helix (bHLH) DNA-binding superfamily protein chr1:704279-706457 REVERSE LENGTH=302	24.5	4	8	237	0.907785	0.977359	0.894362	302	32.6833	6.62451
AT1G03060.1	SPI Beige/BEACH domain ;WD domain, G-beta repeat protein chr1:712971-726891 REVERSE LENGTH=3601	9.14	9	25	95	0.989286	1.28061	1.03426	3601	400.64	6.12549
AT1G03080.1	kinase interacting (KIP1-like) family protein chr1:731794-737332 REVERSE LENGTH=1733	15.58	7	26	158	1.02917	1.19174	1.00161	1733	198.428	5.07178
AT1G03090.2	MCCA methylcrotonyl-CoA carboxylase alpha chain, mitochondrial / 3-methylcrotonyl-CoA carboxylase 1 (MCCA) chr1:739715-743819 FORWARD LENGTH=734	31.88	15	16	171	1.03475	1.40857	0.977859	734	80.4006	6.90283
AT1G03110.1	TRM82, AtTRM82 Transducin/WD40 repeat-like superfamily protein chr1:749359-751796 FORWARD LENGTH=427	43.79	13	15	167	1.21674	1.12374	1.18341	427	46.4146	5.61768
AT1G03120.1	ATRAB28, RAB28 responsive to abscisic acid 28 chr1:752271-753140 FORWARD LENGTH=182	36.26	3	3	6	0.701613	0.844438	0.690617	182	18.9303	4.75439
AT1G03130.1	PSAD-2 photosystem I subunit D-2 chr1:753528-754142 REVERSE LENGTH=204	71.08	1	18	1461	0.583861	0.914499		204	22.2927	9.77393
AT1G03140.1	splicing factor Prp18 family protein chr1:754471-756223 REVERSE LENGTH=420	47.38	11	17	124	1.1559	0.895943	1.09989	420	47.8514	8.99756
AT1G03150.1	Acyl-CoA N-acyltransferases (NAT) superfamily protein chr1:756461-758441 FORWARD LENGTH=174	37.93	5	6	33	0.931164	1.03665	0.977017	174	20.3823	8.08936
AT1G03160.1	FZL FZO-like chr1:761321-766053 FORWARD LENGTH=912	14.47	7	13	88	0.958222	1.09174	0.987555	912	100.668	5.92236
AT1G03210.1	Phenazine biosynthesis PhzC/PhzF protein chr1:782948-784240 FORWARD LENGTH=286	34.62	7	8	125	1.32455	1.8389	1.44194	286	31.6898	5.03369
AT1G03220.1	Eukaryotic aspartyl protease family protein chr1:787143-788444 FORWARD LENGTH=433	73.9	17	26	11097	0.918951	1.02849	1.08659	433	45.6884	8.66064
AT1G03230.1	Eukaryotic aspartyl protease family protein chr1:790110-791414 FORWARD LENGTH=434	59.22	16	25	5087	0.984697	1.06143	1.01696	434	46.1188	9.14404
AT1G03250.2	unknown protein; FUNCTIONS IN: molecular_function unknown; INVOLVED IN: biological_process unknown; LOCATED IN: cellular_component unknown; EXPRESSED IN: 24 plant structures; EXPRESSED DURING: 15 growth stages. chr1:793576-795159 REVERSE LENGTH=251	38.65	7	10	88	0.835767	1.4476	1.01691	251	28.4695	6.69775
AT1G03270.1	CBS domain-containing protein with a domain of unknown function (DUF21) chr1:799191-802436 FORWARD LENGTH=499	11.62	3	6	12		0.971783	0.944879	499	54.6271	6.90283
AT1G03280.1	Transcription factor TFIIE, alpha subunit chr1:803635-806758 FORWARD LENGTH=479	58.04	23	28	443	0.925083	0.795995	0.910521	479	54.0897	5.12256
AT1G03290.1	unknown protein; BEST Arabidopsis thaliana protein match is: unknown protein (TAIR:AT4G02880.2); Has 13587 Blast hits to 10183 proteins in 1114 species: Archae - 257; Bacteria - 2402; Metazoa - 5637; Fungi - 960; Plants - 675; Viruses - 54; Other Eukaryotes - 3602 (source: NCBI BLink). chr1:807970-810680 FORWARD LENGTH=571	17.86	6	7	20	1.53646	1.09344	1.03552	571	63.2883	4.75439
AT1G03300.1	ATDUF1, DUF1 DOMAIN OF UNKNOWN FUNCTION 724 1 chr1:811033-813086 REVERSE LENGTH=670	14.93	3	9	112	0.994529	1.12218	0.963495	670	76.2419	5.42725
AT1G03330.1	Small nuclear ribonucleoprotein family protein chr1:818161-819297 REVERSE LENGTH=93	88.17	10	10	588	1.1597	1.1109	1.03584	93	10.6876	7.44482
AT1G03350.1	BSD domain-containing protein chr1:822834-824246 REVERSE LENGTH=470	59.57	27	28	796	0.799942	0.813037	0.844938	470	51.8643	4.36084
AT1G03360.1	ATRRP4, RRP4 ribosomal RNA processing 4 chr1:824653-826179 FORWARD LENGTH=322	17.08	3	4	20	0.62733	1.35624	0.821528	322	36.5509	7.32764
AT1G03365.1	RING/U-box superfamily protein chr1:827182-830191 FORWARD LENGTH=823	13.49	3	12	337	1.51918	1.31335		823	91.4801	8.5874
AT1G03370.1	C2 calcium/lipid-binding and GRAM domain containing protein chr1:830968-834996 FORWARD LENGTH=1020	13.73	5	12	29	1.24044	0.802816	1.06608	1020	114.133	5.66846
AT1G03380.1	ATATG18G, ATG18G homolog of yeast autophagy 18 (ATG18) G chr1:836155-840362 FORWARD LENGTH=959	11.99	2	8	20	1.09295	1.03916	0.766804	959	104.512	7.02002
AT1G03430.1	AHP5 histidine-containing phosphotransfer factor 5 chr1:848159-849235 FORWARD LENGTH=157	21.66	3	3	76	1.03446	0.786291	1.06204	157	17.9139	5.17334
AT1G03440.1	Leucine-rich repeat (LRR) family protein chr1:852681-853874 FORWARD LENGTH=397	19.4	1	5	35	0.892652		1.00889	397	43.5668	8.45557
AT1G03457.2	RNA-binding (RRM/RBD/RNP motifs) family protein chr1:861109-864019 REVERSE LENGTH=438	34.25	8	15	151		1.12451	0.896582	438	48.5396	8.63135
AT1G03475.1	LIN2, HEMF1, ATCPO-I Coproporphyrinogen III oxidase chr1:869302-871175 REVERSE LENGTH=386	68.91	20	26	1156	0.862793	1.30738	1.05067	386	43.7687	6.69775
AT1G03520.1	Core-2/I-branching beta-1,6-N-acetylglucosaminyltransferase family protein chr1:877948-879553 REVERSE LENGTH=447	25.06	1	8	21	0.618403	0.892504		447	51.4709	8.52881
AT1G03530.1	ATNAF1, NAF1 nuclear assembly factor 1 chr1:880638-883338 REVERSE LENGTH=801	15.36	8	8	204	0.812975	0.845128	0.763043	801	88.7819	4.38623
AT1G03540.1	Pentatricopeptide repeat (PPR-like) superfamily protein chr1:883782-885611 FORWARD LENGTH=609	16.91	5	6	9	0.928753	1.13685	0.896303	609	67.3581	8.44092
AT1G03590.1	Protein phosphatase 2C family protein chr1:894480-896257 REVERSE LENGTH=462	23.81	5	8	27	1.2026	0.975633	1.15924	462	50.943	5.37646
AT1G03600.1	PSB27 photosystem II family protein chr1:898916-899440 FORWARD LENGTH=174	44.83	7	8	302	0.685051	0.838149	0.840442	174	18.8231	9.87646
AT1G03610.1	Protein of unknown function (DUF789) chr1:901304-902672 FORWARD LENGTH=308	12.99	2	3	6	0.705851		1.03509	308	35.7513	5.41455
AT1G03630.1	POR C, PORC protochlorophyllide oxidoreductase C chr1:907699-909245 FORWARD LENGTH=401	51.87	13	22	535	0.667993	1.00551	0.912507	401	43.8556	9.11475
AT1G03680.1	ATHM1, TRX-M1, ATM1, THM1 thioredoxin M-type 1 chr1:916990-917865 REVERSE LENGTH=179	46.93	8	8	445	0.915191	0.934076	1.07162	179	19.652	8.95361
AT1G03720.1	Cysteine proteinases superfamily protein chr1:924996-926373 REVERSE LENGTH=274	5.84	1	1	2		0.991186	1.00387	274	30.8851	9.40771
AT1G03740.1	Protein kinase superfamily protein chr1:934055-936792 FORWARD LENGTH=740	17.97	6	13	217	0.995604	1.25336	1.82359	740	84.4242	9.45166
AT1G03750.1	CHR9 switch 2 chr1:937920-941068 FORWARD LENGTH=862	6.61	4	6	13	0.888276	1.0093	0.893064	862	98.4239	6.96143
AT1G03760.1	Prefoldin chaperone subunit family protein chr1:941211-943320 REVERSE LENGTH=391	49.36	15	15	212	0.887572	1.08609	0.89348	391	44.0288	5.05908
AT1G03770.2	RING1B RING 1B chr1:944772-947431 FORWARD LENGTH=468	7.91	1	2	8	0.865554		1.2397	468	52.725	5.49072
AT1G03790.1	SOM Zinc finger C-x8-C-x5-C-x3-H type family protein chr1:954589-955770 FORWARD LENGTH=393	6.36	1	3	7		1.09759	1.07024	393	43.5868	7.85498
AT1G03820.1	unknown protein; FUNCTIONS IN: molecular_function unknown; INVOLVED IN: biological_process unknown; LOCATED IN: endomembrane system; EXPRESSED IN: 21 plant structures; EXPRESSED DURING: 13 growth stages; Has 1345 Blast hits to 1122 proteins in 102 species: Archae - 2; Bacteria - 28; Metazoa - 28; Fungi - 30; Plants - 109; Viruses - 0; Other Eukaryotes - 1148 (source: NCBI BLink). chr1:960008-9606…	22.07	5	5	33	0.462251	0.894284	0.74565	222	25.1895	4.57666
AT1G03830.2	guanylate-binding family protein chr1:962128-966622 REVERSE LENGTH=1013	14.91	2	12	100	0.645034	0.884904		1013	114.79	5.73193
AT1G03850.1	Glutaredoxin family protein chr1:976428-977685 REVERSE LENGTH=159	23.27	3	3	8	1.93309		2.69152	159	17.564	9.29053
AT1G03860.1	ATPHB2, PHB2 prohibitin 2 chr1:979611-981157 REVERSE LENGTH=286	89.51	11	24	2012	0.76912	1.05452	0.975301	286	31.791	9.39307
AT1G03870.1	FLA9 FASCICLIN-like arabinoogalactan 9 chr1:982625-983368 REVERSE LENGTH=247	27.13	5	6	3295	1.14549	1.02766	1.03503	247	26.0987	8.88037
AT1G03880.1	CRU2, CRB cruciferin 2 chr1:985786-987916 FORWARD LENGTH=455	12.75	2	6	56		1.13831	1.07149	455	50.5266	6.99072
AT1G03900.1	ATNAP4, NAP4 non-intrinsic ABC protein 4 chr1:991252-992852 FORWARD LENGTH=272	58.46	15	16	459	1.02686	1.31658	1.00774	272	29.7769	6.43018
AT1G03905.1	P-loop containing nucleoside triphosphate hydrolases superfamily protein chr1:993478-995594 FORWARD LENGTH=290	45.52	4	13	816	0.82926	0.875904	1.14011	290	32.4006	6.53662
AT1G03910.2	EXPRESSED IN: 24 plant structures; EXPRESSED DURING: 13 growth stages; CONTAINS InterPro DOMAIN/s: Cactin protein, cactus-binding domain, C-terminal (InterPro:IPR019134), Cactin, central region (InterPro:IPR018816); BEST Arabidopsis thaliana protein match is: unknown protein (TAIR:AT2G36815.2). chr1:996432-1000231 FORWARD LENGTH=716	7.82	4	7	107	1.30461		1.21777	716	83.3822	6.91748
AT1G03920.1	Protein kinase family protein chr1:1001473-1004240 FORWARD LENGTH=569	18.1	2	7	31	0.858333		0.69195	569	64.9881	6.50732
AT1G03930.1	ADK1, CKL9ALPHA, CKL9BETA dual specificity kinase 1 chr1:1005439-1008118 FORWARD LENGTH=471	25.48	2	10	76	0.755683	1.69831		471	52.9693	9.979
AT1G03940.1	HXXXD-type acyl-transferase family protein chr1:1009542-1010951 REVERSE LENGTH=469	7.89	1	4	8		1.50348	1.11393	469	51.8924	7.10791
AT1G03950.1	VPS2.3 vacuolar protein sorting-associated protein 2.3 chr1:1011388-1013212 REVERSE LENGTH=210	33.33	5	5	122	0.796957	1.22202	0.836951	210	23.0117	7.50342
AT1G03970.1	GBF4 G-box binding factor 4 chr1:1018237-1019049 FORWARD LENGTH=270	16.3	2	5	33	0.280456	0.784923	1.11475	270	30.5669	5.94775
AT1G03980.1	ATPCS2, PCS2 phytochelatin synthase 2 chr1:1019311-1021871 REVERSE LENGTH=452	20.8	2	10	75	1.2904	1.23029		452	51.518	7.00537
AT1G03990.1	Long-chain fatty alcohol dehydrogenase family protein chr1:1024847-1027616 FORWARD LENGTH=758	13.06	2	5	13		0.988241	0.719101	758	83.8099	8.23584
AT1G04000.1	unknown protein; BEST Arabidopsis thaliana protein match is: unknown protein (TAIR:AT5G44060.1); Has 62 Blast hits to 62 proteins in 10 species: Archae - 0; Bacteria - 0; Metazoa - 0; Fungi - 0; Plants - 62; Viruses - 0; Other Eukaryotes - 0 (source: NCBI BLink). chr1:1028415-1028873 REVERSE LENGTH=152	38.16	4	4	33	0.939408	1.06457	0.883271	152	16.8429	9.81787
AT1G04020.1	ATBARD1, BARD1, ROW1 breast cancer associated RING 1 chr1:1036610-1040045 FORWARD LENGTH=714	6.86	5	7	110	1.09343	1.54552	1.21268	714	79.6394	6.96143
AT1G04040.1	HAD superfamily, subfamily IIIB acid phosphatase chr1:1042564-1043819 REVERSE LENGTH=271	39.11	9	11	288	1.15864	1.13207	1.29146	271	31.0758	9.11475
AT1G04080.3	PRP39 Tetratricopeptide repeat (TPR)-like superfamily protein chr1:1051803-1056550 FORWARD LENGTH=823	41.56	26	27	508	1.29376	0.852032	1.41754	823	91.0952	4.98291
AT1G04090.1	Plant protein of unknown function (DUF946) chr1:1057225-1059247 FORWARD LENGTH=572	12.76	2	7	59	0.812126	1.1028		572	64.1564	6.20166
AT1G04120.1	ATMRP5, MRP5, ATABCC5, ABCC5 multidrug resistance-associated protein 5 chr1:1064848-1070396 REVERSE LENGTH=1514	12.09	6	15	75	1.04297	1.00658	1.11173	1514	168.467	7.57666
AT1G04130.1	TPR2, AtTPR2 Tetratricopeptide repeat (TPR)-like superfamily protein chr1:1073465-1075374 FORWARD LENGTH=360	38.06	8	11	63	1.20257	1.28078	1.21632	360	40.4843	6.11279
AT1G04140.2	Transducin family protein / WD-40 repeat family protein chr1:1075992-1080321 REVERSE LENGTH=793	19.29	4	8	53		1.06074	1.13681	793	86.0692	7.91357
AT1G04170.1	EIF2 GAMMA eukaryotic translation initiation factor 2 gamma subunit chr1:1097423-1099702 FORWARD LENGTH=465	59.14	22	26	1047	1.01317	1.44027	0.899053	465	50.8211	8.76318
AT1G04190.1	TPR3 Tetratricopeptide repeat (TPR)-like superfamily protein chr1:1106617-1108557 REVERSE LENGTH=328	54.27	16	16	197	1.35461	1.22046	1.02796	328	37.1568	8.79248
AT1G04210.1	Leucine-rich repeat protein kinase family protein chr1:1114696-1119383 FORWARD LENGTH=1112	6.74	5	8	170		0.995675	0.909448	1112	125.078	6.12549
AT1G04220.1	KCS2 3-ketoacyl-CoA synthase 2 chr1:1119853-1122483 REVERSE LENGTH=528	14.77	4	7	41	1.2836		1.09795	528	59.4899	9.18799
AT1G04270.1	RPS15 cytosolic ribosomal protein S15 chr1:1141852-1142960 REVERSE LENGTH=152	61.18	2	8	981	0.790252	1.28713	0.49465	152	17.1183	10.3452
AT1G04280.1	P-loop containing nucleoside triphosphate hydrolases superfamily protein chr1:1143643-1146541 REVERSE LENGTH=534	28.65	13	18	108	1.21766	0.912401	1.13167	534	59.9396	6.49365
AT1G04290.1	Thioesterase superfamily protein chr1:1147721-1148352 REVERSE LENGTH=155	25.81	3	4	27	1.07875	1.66823	1.02195	155	16.876	8.1333
AT1G04300.3	TRAF-like superfamily protein chr1:1148818-1153895 REVERSE LENGTH=1082	9.98	5	10	43	0.927556	1.1942	1.02158	1082	120.369	6.37939
AT1G04310.1	ERS2 ethylene response sensor 2 chr1:1155116-1157125 REVERSE LENGTH=645	12.25	2	6	20		1.07136	1.17841	645	72.1459	6.48096
AT1G04350.1	2-oxoglutarate (2OG) and Fe(II)-dependent oxygenase superfamily protein chr1:1165296-1166538 FORWARD LENGTH=360	12.78	2	4	55	0.900559		0.933336	360	40.7704	5.96045
AT1G04360.1	RING/U-box superfamily protein chr1:1167507-1168652 REVERSE LENGTH=381	8.92	2	3	6	1.37484		0.911401	381	42.5892	7.56201
AT1G04400.2	CRY2, FHA, AT-PHH1, PHH1, ATCRY2 cryptochrome 2 chr1:1185719-1187901 REVERSE LENGTH=612	10.29	3	4	25	1.05472	0.73356	0.956791	612	69.413	5.98584
AT1G04410.1	Lactate/malate dehydrogenase family protein chr1:1189418-1191267 REVERSE LENGTH=332	97.59	14	33	41960	0.744585	0.85773	0.928376	332	35.5483	6.55127
AT1G04420.1	NAD(P)-linked oxidoreductase superfamily protein chr1:1191634-1193699 FORWARD LENGTH=412	24.51	6	10	34	1.03468		1.16826	412	46.3979	8.52881
AT1G04430.1	S-adenosyl-L-methionine-dependent methyltransferases superfamily protein chr1:1198860-1201301 FORWARD LENGTH=623	44.46	12	26	316	1.19285	1.06791	1.19282	623	70.463	6.59521
AT1G04440.1	CKL13 casein kinase like 13 chr1:1202815-1205664 FORWARD LENGTH=468	36.54	2	12	62	1.09668		1.0811	468	53.1714	9.84717
AT1G04480.1	Ribosomal protein L14p/L23e family protein chr1:1216110-1217257 FORWARD LENGTH=140	76.43	14	14	2566	0.599576	1.5484	0.659206	140	15.0171	10.4771
AT1G04510.1	MAC3A MOS4-associated complex 3A chr1:1226749-1230592 FORWARD LENGTH=523	59.66	20	28	504	1.13247	1.51997	0.925748	523	56.8309	6.63916
AT1G04520.1	PDLP2 plasmodesmata-located protein 2 chr1:1231852-1233787 FORWARD LENGTH=307	18.89	2	3	20	0.815403		0.933781	307	32.7428	8.00146
AT1G04530.1	TPR4 Tetratricopeptide repeat (TPR)-like superfamily protein chr1:1234456-1235895 REVERSE LENGTH=310	47.42	13	14	308	0.8413	0.997943	1.04218	310	34.5314	4.42432
AT1G04580.1	AAO4, ATAO-4, ATAO2, AO4 aldehyde oxidase 4 chr1:1252212-1257510 REVERSE LENGTH=1337	11.82	6	11	58	0.798191	1.16547	1.01277	1337	147.21	6.32861
AT1G04590.2	BEST Arabidopsis thaliana protein match is: Pentatricopeptide repeat (PPR) superfamily protein (TAIR:AT4G18975.4); Has 111 Blast hits to 111 proteins in 15 species: Archae - 0; Bacteria - 0; Metazoa - 0; Fungi - 0; Plants - 109; Viruses - 0; Other Eukaryotes - 2 (source: NCBI BLink). chr1:1258760-1261411 REVERSE LENGTH=384	8.85	1	3	15	0.630401	1.12926		384	43.3743	8.83643
AT1G04600.1	XIA, ATXIA myosin XI A chr1:1262123-1272376 FORWARD LENGTH=1730	17.57	7	26	133		1.05558	1.02512	1730	195.999	5.56689
AT1G04630.1	MEE4 GRIM-19 protein chr1:1289921-1290986 REVERSE LENGTH=143	61.54	5	13	941	0.945943	0.835224	1.05932	143	16.1151	9.20264
AT1G04640.1	LIP2 lipoyltransferase 2 chr1:1292541-1293248 FORWARD LENGTH=235	77.45	13	16	145	0.960167	1.285	0.881216	235	26.4048	7.00537
AT1G04670.1	unknown protein; Has 40 Blast hits to 40 proteins in 14 species: Archae - 2; Bacteria - 5; Metazoa - 1; Fungi - 2; Plants - 30; Viruses - 0; Other Eukaryotes - 0 (source: NCBI BLink). chr1:1301985-1302532 FORWARD LENGTH=126	23.81	2	3	55	0.973076	1.24628		126	13.4421	9.27588
AT1G04680.1	Pectin lyase-like superfamily protein chr1:1304052-1307780 REVERSE LENGTH=431	36.43	8	12	44	0.709357	1.35487	0.811686	431	47.7403	7.91357
AT1G04690.1	KAB1, KV-BETA1 potassium channel beta subunit 1 chr1:1313662-1315420 FORWARD LENGTH=328	83.54	25	27	2547	0.999129	1.09728	1.04442	328	36.5157	7.41553
AT1G04710.1	KAT1, PKT4 peroxisomal 3-ketoacyl-CoA thiolase 4 chr1:1321941-1324556 FORWARD LENGTH=443	80.14	19	27	1532	0.822388	1.03358	0.899009	443	46.5819	8.29443
AT1G04780.1	Ankyrin repeat family protein chr1:1340891-1342965 REVERSE LENGTH=664	20.33	9	13	86	0.955667	0.992925	1.19203	664	74.3137	8.20654
AT1G04790.1	RING/U-box superfamily protein chr1:1345469-1348143 FORWARD LENGTH=634	12.93	2	5	11		0.945524	1.08257	634	71.4499	8.5874
AT1G04810.1	26S proteasome regulatory complex, non-ATPase subcomplex, Rpn2/Psmd1 subunit chr1:1350304-1355261 FORWARD LENGTH=1001	46.85	13	35	463	1.12522	1.10549	1.16931	1001	108.798	5.35107
AT1G04820.1	TUA4, TOR2 tubulin alpha-4 chain chr1:1356421-1358266 REVERSE LENGTH=450	94	3	34	19990	0.865858	1.16879	1.04452	450	49.5093	5.05908
AT1G04850.1	ubiquitin-associated (UBA)/TS-N domain-containing protein chr1:1365311-1368706 REVERSE LENGTH=413	44.31	12	18	139	0.945237	1.0706	1.26473	413	46.574	6.17627
AT1G04870.2	PRMT10, ATPRMT10 protein arginine methyltransferase 10 chr1:1373485-1375598 REVERSE LENGTH=383	78.07	22	25	1099	1.22284	1.21161	1.20727	383	43.1019	5.32568
AT1G04920.1	ATSPS3F, SPS3F sucrose phosphate synthase 3F chr1:1391674-1395756 REVERSE LENGTH=1062	10.83	4	10	106	0.61372	1.09528	0.942079	1062	119.401	6.29053
AT1G04950.1	TAFII59, TAF6, ATTAF6 TATA BOX ASSOCIATED FACTOR II 59 chr1:1403606-1407184 REVERSE LENGTH=549	10.93	3	6	21	1.18723		1.49225	549	61.3262	7.47412
AT1G04960.2	Protein of unknown function (DUF1664) chr1:1408021-1410424 REVERSE LENGTH=334	11.08	1	3	38		1.27192	0.991258	334	36.7305	6.72705
AT1G04970.1	lipid-binding serum glycoprotein family protein chr1:1411216-1413431 FORWARD LENGTH=488	28.48	7	8	246	1.07939	0.981841	1.22886	488	53.4593	4.79248
AT1G04980.1	ATPDIL2-2, ATPDI10, PDI10, PDIL2-2 PDI-like 2-2 chr1:1413869-1416120 REVERSE LENGTH=447	61.3	20	25	425	1.14466	1.26591	0.910289	447	48.3725	6.46826
AT1G04990.2	Zinc finger C-x8-C-x5-C-x3-H type family protein chr1:1419368-1421454 REVERSE LENGTH=404	32.92	7	11	151	0.628368	0.873557	0.678135	404	44.6752	8.08936
AT1G05000.2	Phosphotyrosine protein phosphatases superfamily protein chr1:1425660-1428393 FORWARD LENGTH=247	19.43	2	3	10	0.900115	1.03758	1.09861	247	28.0883	7.69385
AT1G05010.1	EFE, ACO4, EAT1 ethylene-forming enzyme chr1:1431419-1432695 REVERSE LENGTH=323	70.9	15	20	966	1.31112	1.06877	1.25225	323	36.6535	5.36377
AT1G05020.1	ENTH/ANTH/VHS superfamily protein chr1:1435384-1437345 REVERSE LENGTH=653	11.64	2	6	36	0.416579	1.05475		653	72.127	5.08447
AT1G05040.1	BEST Arabidopsis thaliana protein match is: Ubiquitin-associated (UBA) protein (TAIR:AT2G33010.1); Has 14 Blast hits to 12 proteins in 3 species: Archae - 0; Bacteria - 0; Metazoa - 0; Fungi - 0; Plants - 14; Viruses - 0; Other Eukaryotes - 0 (source: NCBI BLink). chr1:1447758-1448448 REVERSE LENGTH=166	14.46	1	1	6	0.967747	0.90069	1.01479	166	18.7422	5.08447
AT1G05055.1	ATGTF2H2, GTF2H2 general transcription factor II H2 chr1:1448913-1450852 REVERSE LENGTH=421	14.25	2	3	6	0.940922	0.972184	1.34434	421	46.9472	6.59521
AT1G05060.1	unknown protein; Has 34 Blast hits to 34 proteins in 13 species: Archae - 0; Bacteria - 0; Metazoa - 0; Fungi - 0; Plants - 34; Viruses - 0; Other Eukaryotes - 0 (source: NCBI BLink). chr1:1451255-1452858 REVERSE LENGTH=253	49.8	9	12	168	1.10007	1.30702	1.10783	253	27.8206	9.37842
AT1G05100.1	MAPKKK18 mitogen-activated protein kinase kinase kinase 18 chr1:1469679-1470698 FORWARD LENGTH=339	5.31	2	2	31	0.829644	1.30313	1.34642	339	37.7186	5.04639
AT1G05150.1	Calcium-binding tetratricopeptide family protein chr1:1484280-1486706 REVERSE LENGTH=808	20.3	8	14	112	1.41036	1.1062	1.33756	808	90.1127	6.75635
AT1G05180.1	AXR1 NAD(P)-binding Rossmann-fold superfamily protein chr1:1498357-1501775 REVERSE LENGTH=540	62.41	21	26	447	1.28648	0.985362	1.27643	540	59.9968	5.92236
AT1G05205.1	unknown protein; Has 44 Blast hits to 44 proteins in 16 species: Archae - 0; Bacteria - 0; Metazoa - 0; Fungi - 0; Plants - 44; Viruses - 0; Other Eukaryotes - 0 (source: NCBI BLink). chr1:1509352-1510249 REVERSE LENGTH=91	68.13	7	7	348	0.845461	1.08204	0.847588	91	10.6694	7.29834
AT1G05230.1	HDG2 homeodomain GLABROUS 2 chr1:1513388-1517024 REVERSE LENGTH=721	4.85	1	3	23	0.760205	1.09138		721	79.3733	5.89697
AT1G05240.1	Peroxidase superfamily protein chr1:1521202-1522447 FORWARD LENGTH=325	68	18	20	2061	0.998653	1.38739	1.07263	325	35.6018	9.24658
AT1G05260.1	RCI3, RCI3A Peroxidase superfamily protein chr1:1529827-1531271 FORWARD LENGTH=326	70.55	19	21	7555	0.999376	1.04547	1.06064	326	34.8836	8.39697
AT1G05270.1	TraB family protein chr1:1531806-1534305 REVERSE LENGTH=371	28.84	10	10	93	1.18577	1.03146	1.09386	371	40.7157	4.99561
AT1G05310.1	Pectin lyase-like superfamily protein chr1:1550615-1552434 REVERSE LENGTH=393	27.99	7	8	75	0.890735	1.05422	1.04913	393	43.3223	8.01611
AT1G05320.1	FUNCTIONS IN: molecular_function unknown; INVOLVED IN: biological_process unknown; LOCATED IN: cellular_component unknown; EXPRESSED IN: fruit, egg cell; CONTAINS InterPro DOMAIN/s: Prefoldin (InterPro:IPR009053); BEST Arabidopsis thaliana protein match is: unknown protein (TAIR:AT2G32240.1); Has 267650 Blast hits to 119772 proteins in 3899 species: Archae - 3706; Bacteria - 62589; Metazoa - 1065…	42.91	28	36	515	0.97149	1.11537	1.2655	790	89.3973	4.95752
AT1G05350.1	NAD(P)-binding Rossmann-fold superfamily protein chr1:1560891-1564005 REVERSE LENGTH=431	64.04	23	23	920	0.933601	0.955718	1.10746	431	46.9902	4.69092
AT1G05380.1	Acyl-CoA N-acyltransferase with RING/FYVE/PHD-type zinc finger protein chr1:1577231-1582190 FORWARD LENGTH=1138	7.64	1	8	94	1.0293	1.00396	0.87698	1138	126.279	8.38232
AT1G05410.1	Protein of unknown function (DUF1423) chr1:1585504-1587268 REVERSE LENGTH=471	9.34	1	3	10		1.06181	1.01197	471	53.3342	5.45264
AT1G05470.1	CVP2 DNAse I-like superfamily protein chr1:1608558-1611291 REVERSE LENGTH=617	8.91	2	5	11		0.973595	0.938899	617	70.809	9.31982
AT1G05500.1	SYTE, ATSYTE, NTMC2TYPE2.1, NTMC2T2.1, SYT5 Calcium-dependent lipid-binding (CaLB domain) family protein chr1:1625098-1628940 FORWARD LENGTH=560	28.21	11	16	109	1.15827	0.756699	1.51923	560	62.8892	5.87158
AT1G05520.1	Sec23/Sec24 protein transport family protein chr1:1631126-1635703 REVERSE LENGTH=783	45.21	19	27	471	1.12555	0.941129	1.39568	783	86.3021	5.64307
AT1G05570.1	CALS1, GSL06, ATGSL6, ATGSL06, GSL6 callose synthase 1 chr1:1647880-1658677 REVERSE LENGTH=1950	10.77	2	17	43	1.39729	0.625706		1950	225.616	8.95361
AT1G05590.1	HEXO2, ATHEX3 beta-hexosaminidase 2 chr1:1669871-1671686 FORWARD LENGTH=580	27.41	10	12	156	0.913532	0.923152	0.971944	580	64.9499	6.39209
AT1G05620.1	URH2 uridine-ribohydrolase 2 chr1:1679286-1681527 FORWARD LENGTH=322	45.96	14	14	443	0.972523	0.996245	1.14275	322	34.6461	5.21143
AT1G05650.1	Pectin lyase-like superfamily protein chr1:1690264-1692126 REVERSE LENGTH=394	56.35	9	16	174	0.899292	1.18469	0.983843	394	41.545	9.18799
AT1G05660.1	Pectin lyase-like superfamily protein chr1:1694286-1696058 REVERSE LENGTH=394	58.38	10	18	364	0.872323	1.01021	0.936518	394	41.8272	9.14404
AT1G05680.1	UGT74E2 Uridine diphosphate glycosyltransferase 74E2 chr1:1703196-1704639 REVERSE LENGTH=453	12.8	3	4	12	1.19133	1.71652	1.3929	453	51.0178	5.85889
AT1G05690.1	BT3 BTB and TAZ domain protein 3 chr1:1707809-1709132 FORWARD LENGTH=364	12.09	3	4	7	0.685572		0.873107	364	41.4972	8.86572
AT1G05700.1	Leucine-rich repeat transmembrane protein kinase protein chr1:1709796-1713245 FORWARD LENGTH=852	21.6	7	12	43	1.02719	1.09241	1.17542	852	94.9209	6.91748
AT1G05710.2	basic helix-loop-helix (bHLH) DNA-binding superfamily protein chr1:1716198-1717023 FORWARD LENGTH=171	57.31	6	7	41	0.898634	1.0899	0.862772	171	18.9664	6.52197
AT1G05720.1	selenoprotein family protein chr1:1717677-1718849 REVERSE LENGTH=163	82.82	11	13	706	0.833483	0.882511	1.09942	163	18.5612	5.16064
AT1G05730.1	Eukaryotic protein of unknown function (DUF842) chr1:1719107-1720159 FORWARD LENGTH=149	46.31	3	4	45	0.822324	1.08074	0.901898	149	17.1112	5.77002
AT1G05760.1	RTM1 Mannose-binding lectin superfamily protein chr1:1723797-1724440 REVERSE LENGTH=174	67.24	8	9	134	0.874286	1.1664	0.976601	174	19.1874	6.63916
AT1G05770.1	Mannose-binding lectin superfamily protein chr1:1725547-1726250 REVERSE LENGTH=184	18.48	3	3	18		1.17186	1.12389	184	20.1598	6.3667
AT1G05805.1	basic helix-loop-helix (bHLH) DNA-binding superfamily protein chr1:1744843-1747427 FORWARD LENGTH=362	49.72	12	12	156	0.943433	1.09742	0.913261	362	38.9273	7.45947
AT1G05810.1	ARA, ARA-1, ATRAB11D, ATRABA5E, RABA5E RAB GTPase homolog A5E chr1:1748314-1749350 FORWARD LENGTH=261	38.7	3	13	158		0.544056	0.956093	261	28.7946	7.21045
AT1G05840.1	Eukaryotic aspartyl protease family protein chr1:1762843-1766150 REVERSE LENGTH=485	19.59	5	8	28	0.883579	1.17381	0.948386	485	53.2627	6.13818
AT1G05850.1	POM1, ERH2, ELP1, CTL1, ELP, HOT2, ATCTL1 Chitinase family protein chr1:1766833-1768117 REVERSE LENGTH=321	45.17	11	11	261	0.806581	1.07966	0.840071	321	35.5563	7.56201
AT1G05860.1	unknown protein; FUNCTIONS IN: molecular_function unknown; INVOLVED IN: biological_process unknown; LOCATED IN: chloroplast; EXPRESSED IN: 20 plant structures; EXPRESSED DURING: 11 growth stages; BEST Arabidopsis thaliana protein match is: unknown protein (TAIR:AT2G31600.1); Has 101 Blast hits to 100 proteins in 32 species: Archae - 0; Bacteria - 0; Metazoa - 28; Fungi - 2; Plants - 66; Viruses -…	5.71	1	1	3		1.23557	1.01101	280	31.1567	9.56885
AT1G05880.2	ARI12 RING/U-box superfamily protein chr1:1775655-1778330 FORWARD LENGTH=496	4.23	1	3	40	0.812544	0.795454	0.929559	496	56.4583	5.45264
AT1G05890.2	ARI5 RING/U-box superfamily protein chr1:1779631-1784166 FORWARD LENGTH=594	11.45	3	5	6	1.23869		0.942719	594	67.3379	5.36377
AT1G05894.1	unknown protein; LOCATED IN: chloroplast; BEST Arabidopsis thaliana protein match is: unknown protein (TAIR:AT2G31480.1); Has 35333 Blast hits to 34131 proteins in 2444 species: Archae - 798; Bacteria - 22429; Metazoa - 974; Fungi - 991; Plants - 531; Viruses - 0; Other Eukaryotes - 9610 (source: NCBI BLink). chr1:1784831-1786204 FORWARD LENGTH=457	10.5	3	9	141	0.68926	1.43557	0.795651	457	50.9843	9.75928
AT1G05900.2	ATNTH2, NTH2 endonuclease III 2 chr1:1786896-1789502 FORWARD LENGTH=386	18.39	1	6	15		1.52364	1.04504	386	42.3882	9.31982
AT1G05910.1	cell division cycle protein 48-related / CDC48-related chr1:1790796-1796503 FORWARD LENGTH=1210	15.21	5	16	46	1.07446	1.03165	1.14068	1210	133.701	5.87158
AT1G05950.1	unknown protein; Has 50 Blast hits to 45 proteins in 14 species: Archae - 5; Bacteria - 0; Metazoa - 4; Fungi - 0; Plants - 34; Viruses - 0; Other Eukaryotes - 7 (source: NCBI BLink). chr1:1804573-1807471 REVERSE LENGTH=627	2.71	1	2	24	1.13081	1.45421		627	70.0815	6.31592
AT1G05960.2	ARM repeat superfamily protein chr1:1808478-1815060 REVERSE LENGTH=1003	15.85	8	11	40	1.14318	0.941415	0.997113	1003	111.371	5.74463
AT1G06000.1	UDP-Glycosyltransferase superfamily protein chr1:1820495-1821802 REVERSE LENGTH=435	65.29	22	26	1115	1.21847	1.3133	1.05646	435	48.0919	6.17627
AT1G06020.1	pfkB-like carbohydrate kinase family protein chr1:1824548-1826101 FORWARD LENGTH=345	41.74	3	14	3168	0.715267	0.998498	1.06486	345	37.6041	5.75732
AT1G06060.1	LisH and RanBPM domains containing protein chr1:1833071-1834516 FORWARD LENGTH=213	59.62	9	9	166	0.879635	0.886761	1.14932	213	24.5405	6.16357
AT1G06070.1	Basic-leucine zipper (bZIP) transcription factor family protein chr1:1835201-1837116 REVERSE LENGTH=423	47.28	18	18	427	0.737465	0.927797	0.813376	423	47.102	6.40479
AT1G06080.1	ADS1 delta 9 desaturase 1 chr1:1843661-1846093 FORWARD LENGTH=305	7.21	2	3	22	0.483898	1.10197	0.627304	305	36.0832	9.30518
AT1G06110.1	SKIP16 SKP1/ASK-interacting protein 16 chr1:1853237-1854938 REVERSE LENGTH=436	30.5	8	9	84	0.988886	1.06742	1.12946	436	48.9448	5.61768
AT1G06130.1	GLX2-4 glyoxalase 2-4 chr1:1858034-1860640 REVERSE LENGTH=331	54.98	15	16	834	0.825998	1.00011	0.96928	331	36.6016	8.11865
AT1G06190.1	Rho termination factor chr1:1892467-1894078 REVERSE LENGTH=401	19.2	6	8	87	0.905751	1.1202	0.849088	401	44.5026	5.18604
AT1G06200.1	Peptidase S24/S26A/S26B/S26C family protein chr1:1894604-1896852 REVERSE LENGTH=206	61.17	10	14	102	0.851688	1.07232	0.985529	206	23.2347	5.68115
AT1G06210.1	ENTH/VHS/GAT family protein chr1:1897567-1898986 FORWARD LENGTH=383	54.83	15	18	922	0.844589	0.831316	0.89655	383	42.7701	4.77979
AT1G06220.2	MEE5 Ribosomal protein S5/Elongation factor G/III/V family protein chr1:1900524-1904583 FORWARD LENGTH=987	64.94	15	52	1176	1.30675	1.01539	1.2927	987	110.372	5.18604
AT1G06230.1	GTE4 global transcription factor group E4 chr1:1907626-1910183 FORWARD LENGTH=766	23.37	10	14	130	1.18504	1.15876	1.21417	766	84.0433	5.36377
AT1G06270.1	Pentatricopeptide repeat (PPR) superfamily protein chr1:1918242-1919273 REVERSE LENGTH=343	11.66	2	4	27	1.08482		1.04294	343	38.9086	8.74854
AT1G06290.1	ACX3, ATACX3 acyl-CoA oxidase 3 chr1:1922423-1926002 FORWARD LENGTH=675	68.74	25	43	1183	1.31561	1.0712	1.45275	675	75.6286	7.98682
AT1G06350.1	Fatty acid desaturase family protein chr1:1935510-1936789 REVERSE LENGTH=300	10.33	2	2	7	0.696741	0.849335		300	35.4091	9.36377
AT1G06380.1	Ribosomal protein L1p/L10e family chr1:1945124-1945888 FORWARD LENGTH=254	14.96	2	3	5	0.837769		1.09554	254	28.6966	9.45166
AT1G06400.1	ARA2, ATRABA1A, ATRAB11E, ARA-2 Ras-related small GTP-binding family protein chr1:1951089-1952686 REVERSE LENGTH=216	62.96	7	11	285	1.14802	1.14416	1.6028	216	23.9122	6.93213
AT1G06410.1	ATTPS7, TPS7, ATTPSA trehalose-phosphatase/synthase 7 chr1:1955413-1958153 FORWARD LENGTH=851	49.24	34	39	417	1.37027	0.960104	1.29607	851	96.6262	5.84619
AT1G06430.1	FTSH8 FTSH protease 8 chr1:1960214-1962525 REVERSE LENGTH=685	57.37	8	32	1304	0.975616	1.04373	1.22754	685	73.1529	5.94775
AT1G06440.1	Ubiquitin carboxyl-terminal hydrolase family protein chr1:1963733-1964905 REVERSE LENGTH=390	12.56	2	5	14	3.94197	1.19126		390	44.6635	9.0708
AT1G06460.1	ACD32.1, ACD31.2 alpha-crystallin domain 32.1 chr1:1967308-1969414 REVERSE LENGTH=285	53.33	10	14	173	0.700818	1.12292	0.979527	285	31.2029	9.31982
AT1G06490.1	ATGSL07, gsl07, atgsl7, GSL7 glucan synthase-like 7 chr1:1978762-1989295 FORWARD LENGTH=1958	9.19	4	13	39	0.915858	1.12685	1.09649	1958	227.886	8.32373
AT1G06500.1	unknown protein; Has 25 Blast hits to 25 proteins in 10 species: Archae - 0; Bacteria - 0; Metazoa - 0; Fungi - 0; Plants - 25; Viruses - 0; Other Eukaryotes - 0 (source: NCBI BLink). chr1:1990176-1990586 FORWARD LENGTH=136	69.12	7	8	138	0.962768	1.06393	0.997243	136	14.6782	8.19189
AT1G06510.1	unknown protein; FUNCTIONS IN: molecular_function unknown; INVOLVED IN: biological_process unknown; LOCATED IN: chloroplast; EXPRESSED IN: 21 plant structures; EXPRESSED DURING: 13 growth stages; Has 376 Blast hits to 369 proteins in 152 species: Archae - 5; Bacteria - 113; Metazoa - 105; Fungi - 46; Plants - 27; Viruses - 2; Other Eukaryotes - 78 (source: NCBI BLink). chr1:1992389-1993583 FORWAR…	24.91	4	6	25	1.01207		0.978225	277	30.7892	5.14795
AT1G06530.1	Tropomyosin-related chr1:2001625-2002596 FORWARD LENGTH=323	63.16	23	25	932	0.844117	0.869868	1.02949	323	36.0973	4.80518
AT1G06550.1	ATP-dependent caseinolytic (Clp) protease/crotonase family protein chr1:2003834-2006564 REVERSE LENGTH=387	75.45	32	35	1415	1.13998	1.04857	1.14624	387	43.2301	5.5542
AT1G06560.1	NOL1/NOP2/sun family protein chr1:2007660-2011824 FORWARD LENGTH=599	48.41	19	22	250	0.810226	0.998771	0.885601	599	65.4709	7.03467
AT1G06570.1	PDS1, HPD phytoene desaturation 1 chr1:2012015-2013543 REVERSE LENGTH=473	32.56	11	13	164	1.20363	1.28919	1.25083	473	51.888	6.06201
AT1G06620.1	2-oxoglutarate (2OG) and Fe(II)-dependent oxygenase superfamily protein chr1:2025618-2027094 FORWARD LENGTH=365	62.74	17	21	446	0.987485	0.870851	1.07741	365	40.3255	5.36377
AT1G06640.1	2-oxoglutarate (2OG) and Fe(II)-dependent oxygenase superfamily protein chr1:2032366-2033775 FORWARD LENGTH=369	40.65	8	15	330	1.131	1.0266	1.21572	369	41.7183	6.7124
AT1G06650.2	2-oxoglutarate (2OG) and Fe(II)-dependent oxygenase superfamily protein chr1:2035909-2037186 FORWARD LENGTH=369	55.83	9	18	243	0.95958	1.0562	1.10166	369	41.9934	6.66846
AT1G06670.1	NIH nuclear DEIH-boxhelicase chr1:2040567-2047333 FORWARD LENGTH=1576	9.14	5	13	311	1.16109	1.17627	1.05492	1576	174.4	6.78564
AT1G06680.1	PSBP-1, OEE2, PSII-P, OE23 photosystem II subunit P-1 chr1:2047940-2049186 FORWARD LENGTH=263	69.96	13	15	3083	0.578511	0.854712	0.852193	263	28.0779	7.38623
AT1G06690.1	NAD(P)-linked oxidoreductase superfamily protein chr1:2049742-2052039 REVERSE LENGTH=377	43.5	13	14	145	0.946014	1.09454	1.09654	377	41.4715	8.82178
AT1G06700.1	Protein kinase superfamily protein chr1:2052750-2054552 REVERSE LENGTH=361	63.71	8	18	527	1.06858	1.0373	1.22754	361	39.7946	7.50342
AT1G06710.1	Tetratricopeptide repeat (TPR)-like superfamily protein chr1:2056999-2060242 REVERSE LENGTH=997	9.53	2	5	7		0.893703	1.0489	997	112.692	6.37939
AT1G06720.1	P-loop containing nucleoside triphosphate hydrolases superfamily protein chr1:2060615-2067281 REVERSE LENGTH=1147	3.66	2	5	9	1.47095		1.28346	1147	131.104	7.85498
AT1G06760.1	winged-helix DNA-binding transcription factor family protein chr1:2076687-2077616 REVERSE LENGTH=274	28.83	7	10	111	0.832735	1.03644	1.37176	274	28.929	10.77
AT1G06770.1	DRIP1 DREB2A-interacting protein 1 chr1:2079222-2081707 REVERSE LENGTH=421	20.43	1	5	115	0.578799	1.1699		421	47.2983	9.51025
AT1G06780.2	GAUT6 galacturonosyltransferase 6 chr1:2083689-2086853 FORWARD LENGTH=602	2.66	1	2	15	0.926441	1.08362		602	69.1198	9.36377
AT1G06790.1	RNA polymerase Rpb7 N-terminal domain-containing protein chr1:2087645-2089287 FORWARD LENGTH=204	51.47	5	6	29	0.899453	0.763199	1.08811	204	23.0215	4.61475
AT1G06830.1	Glutaredoxin family protein chr1:2097189-2097488 FORWARD LENGTH=99	39.39	2	3	15	0.777684	0.963252	1.03063	99	10.8826	8.07471
AT1G06840.1	Leucine-rich repeat protein kinase family protein chr1:2097854-2103208 REVERSE LENGTH=953	38.09	25	30	682	1.09927	1.02695	1.16485	953	105.558	6.85889
AT1G06850.1	AtbZIP52, bZIP52 basic leucine-zipper 52 chr1:2105233-2106518 FORWARD LENGTH=337	27.6	6	7	130	1.03061	1.00858	1.04041	337	37.0307	5.56689
AT1G06870.1	Peptidase S24/S26A/S26B/S26C family protein chr1:2108832-2110642 FORWARD LENGTH=367	14.44	2	5	17	1.0861	1.15588	1.05682	367	40.1244	6.97607
AT1G06900.1	Insulinase (Peptidase family M16) family protein chr1:2115155-2120635 REVERSE LENGTH=1024	32.13	25	29	321	1.17261	0.777675	1.21856	1024	117.098	4.89404
AT1G06950.1	ATTIC110, TIC110 translocon at the inner envelope membrane of chloroplasts 110 chr1:2130303-2135563 REVERSE LENGTH=1016	69	59	62	1425	1.1126	1.03097	1.31819	1016	112.051	5.97314
AT1G07020.1	unknown protein; Has 39 Blast hits to 39 proteins in 17 species: Archae - 0; Bacteria - 0; Metazoa - 6; Fungi - 3; Plants - 28; Viruses - 0; Other Eukaryotes - 2 (source: NCBI BLink). chr1:2155319-2155884 REVERSE LENGTH=147	29.93	5	6	59	0.831694	0.829423	0.865418	147	16.5005	4.14502
AT1G07025.1	Mitochondrial substrate carrier family protein chr1:2157658-2158158 REVERSE LENGTH=166	21.08	3	3	6	0.884542	0.897578		166	18.8764	9.74463
AT1G07030.1	Mitochondrial substrate carrier family protein chr1:2158631-2160524 REVERSE LENGTH=326	48.77	8	11	73	0.927189	1.16794	0.974249	326	35.6798	8.01611
AT1G07040.1	unknown protein; INVOLVED IN: biological_process unknown; LOCATED IN: chloroplast; EXPRESSED IN: 24 plant structures; EXPRESSED DURING: 14 growth stages; BEST Arabidopsis thaliana protein match is: unknown protein (TAIR:AT1G27030.1); Has 540 Blast hits to 538 proteins in 187 species: Archae - 0; Bacteria - 333; Metazoa - 0; Fungi - 0; Plants - 67; Viruses - 0; Other Eukaryotes - 140 (source: NCBI…	57.14	19	19	550	0.95879	1.10049	0.975102	371	40.6128	8.77783
AT1G07070.1	Ribosomal protein L35Ae family protein chr1:2168652-2169703 FORWARD LENGTH=112	41.96	3	7	59		1.37711	1.025	112	12.8398	10.6821
AT1G07080.1	Thioredoxin superfamily protein chr1:2170069-2171861 FORWARD LENGTH=265	44.15	10	10	664	1.1283	0.97506	1.00581	265	29.6788	6.50732
AT1G07090.1	LSH6 Protein of unknown function (DUF640) chr1:2174202-2174792 REVERSE LENGTH=196	51.53	6	9	215	0.775215	1.01323	0.827891	196	21.5179	9.46631
AT1G07110.1	F2KP, ATF2KP, FKFBP fructose-2,6-bisphosphatase chr1:2178363-2183980 REVERSE LENGTH=744	17.88	6	11	22	1.14036	1.05116	0.918282	744	82.507	6.29053
AT1G07140.1	SIRANBP Pleckstrin homology (PH) domain superfamily protein chr1:2192360-2193688 REVERSE LENGTH=228	73.25	13	22	2065	0.779999	1.30727	1.08492	228	25.5855	4.94482
AT1G07150.1	MAPKKK13 mitogen-activated protein kinase kinase kinase 13 chr1:2194279-2195778 REVERSE LENGTH=499	8.42	1	3	13	0.834798		0.98558	499	55.5214	5.36377
AT1G07170.1	PHF5-like protein chr1:2200686-2201018 FORWARD LENGTH=110	49.09	5	5	68	0.833567	1.26254	0.919017	110	12.42	8.41162
AT1G07200.2	Double Clp-N motif-containing P-loop nucleoside triphosphate hydrolases superfamily protein chr1:2209033-2212316 REVERSE LENGTH=979	11.03	6	11	36	0.858582	1.09569	0.891548	979	107.739	7.89893
AT1G07210.1	Ribosomal protein S18 chr1:2215320-2216668 FORWARD LENGTH=261	67.05	15	16	735	0.853597	0.959256	0.926135	261	29.6012	5.49072
AT1G07220.1	Arabidopsis thaliana protein of unknown function (DUF821) chr1:2217073-2219379 REVERSE LENGTH=507	11.64	2	6	51	1.3899	1.2178		507	59.1966	8.95361
AT1G07230.1	NPC1 non-specific phospholipase C1 chr1:2220509-2222778 REVERSE LENGTH=533	29.64	9	14	127	0.879277	1.24789	0.998231	533	60.0104	6.97607
AT1G07240.1	UGT71C5 UDP-glucosyl transferase 71C5 chr1:2223889-2225331 FORWARD LENGTH=480	52.5	17	18	452	1.19388	1.05865	1.29448	480	52.6128	5.33838
AT1G07250.1	UGT71C4 UDP-glucosyl transferase 71C4 chr1:2225963-2227402 FORWARD LENGTH=479	51.98	19	21	233	1.07108	1.17689	1.11687	479	52.8101	5.85889
AT1G07260.1	UGT71C3 UDP-glucosyl transferase 71C3 chr1:2227748-2229178 REVERSE LENGTH=476	39.71	11	15	104	1.10508	1.0189	1.32406	476	52.8674	5.31299
AT1G07310.1	Calcium-dependent lipid-binding (CaLB domain) family protein chr1:2247775-2248833 REVERSE LENGTH=352	63.64	14	15	404	0.792309	0.938094	0.894689	352	38.9895	7.66455
AT1G07320.1	RPL4 ribosomal protein L4 chr1:2249190-2250189 FORWARD LENGTH=282	49.29	12	13	348	0.647477	1.32622	0.752645	282	30.5399	8.93896
AT1G07350.1	RNA-binding (RRM/RBD/RNP motifs) family protein chr1:2257732-2260101 REVERSE LENGTH=382	16.75	4	7	10	1.4231		1.03184	382	44.9507	11.561
AT1G07360.1	CCCH-type zinc fingerfamily protein with RNA-binding domain chr1:2260562-2262795 REVERSE LENGTH=481	42.41	13	23	419	0.74914	1.16966	0.759987	481	53.5538	7.47412
AT1G07370.1	PCNA1, ATPCNA1 proliferating cellular nuclear antigen 1 chr1:2263204-2264382 FORWARD LENGTH=263	79.47	6	21	2058	0.943105	1.09029	1.09066	263	29.1034	4.75439
AT1G07380.1	Neutral/alkaline non-lysosomal ceramidase chr1:2264829-2268306 REVERSE LENGTH=779	29.65	10	16	175	1.07686	0.989457	1.02023	779	86.7165	7.53271
AT1G07390.3	AtRLP1, RLP1 receptor like protein 1 chr1:2269893-2274654 FORWARD LENGTH=1083	4.43	2	6	177	0.96163	1.09464	1.00526	1083	121.802	6.43018
AT1G07440.1	NAD(P)-binding Rossmann-fold superfamily protein chr1:2286436-2287665 REVERSE LENGTH=266	24.81	3	5	36	0.905964	0.981716	0.840745	266	28.3143	6.97607
AT1G07470.1	Transcription factor IIA, alpha/beta subunit chr1:2291723-2294350 FORWARD LENGTH=375	29.87	1	11	365	0.989746		0.983072	375	41.2387	4.42432
AT1G07480.1	Transcription factor IIA, alpha/beta subunit chr1:2296706-2299215 REVERSE LENGTH=375	29.87	1	11	362	1.15777		0.839723	375	41.2686	4.41162
AT1G07490.1	RTFL3, DVL9 ROTUNDIFOLIA like 3 chr1:2301526-2301849 REVERSE LENGTH=107	23.36	1	2	18	1.08315	1.0958	0.738803	107	11.6858	10.2134
AT1G07510.1	ftsh10 FTSH protease 10 chr1:2305689-2309380 FORWARD LENGTH=813	36.29	14	26	164	1.14014	1.03914	1.04345	813	89.4992	8.35303
AT1G07540.1	TRFL2 TRF-like 2 chr1:2318433-2321048 REVERSE LENGTH=630	7.3	2	3	3		1.36419	1.09352	630	70.1428	9.30518
AT1G07550.1	Leucine-rich repeat protein kinase family protein chr1:2322709-2326512 REVERSE LENGTH=864	18.4	4	11	91	1.1021	1.4625		864	96.7234	6.20166
AT1G07560.1	Leucine-rich repeat protein kinase family protein chr1:2327320-2331096 FORWARD LENGTH=871	11.83	5	9	31	0.980891	1.31286	1.30339	871	96.8648	6.65381
AT1G07590.1	Tetratricopeptide repeat (TPR)-like superfamily protein chr1:2336649-2338481 REVERSE LENGTH=534	8.61	2	3	5	0.723558	0.838145	0.885739	534	60.8097	9.0415
AT1G07615.1	GTP-binding protein Obg/CgtA chr1:2342277-2344200 REVERSE LENGTH=493	27.18	7	10	28		1.0701	0.884786	493	54.2665	5.37646
AT1G07650.2	Leucine-rich repeat transmembrane protein kinase chr1:2359817-2366423 REVERSE LENGTH=1020	11.08	2	13	198		1.3751	0.9548	1020	113.427	8.646
AT1G07660.1	Histone superfamily protein chr1:2369212-2369523 FORWARD LENGTH=103	67.96	14	14	1854	0.699584	0.992752	0.66472	103	11.4024	11.4731
AT1G07680.1	unknown protein; FUNCTIONS IN: molecular_function unknown; INVOLVED IN: biological_process unknown; LOCATED IN: endomembrane system; BEST Arabidopsis thaliana protein match is: unknown protein (TAIR:AT5G23903.1); Has 7 Blast hits to 7 proteins in 2 species: Archae - 0; Bacteria - 0; Metazoa - 0; Fungi - 0; Plants - 7; Viruses - 0; Other Eukaryotes - 0 (source: NCBI BLink). chr1:2376062-2376993 FO…	19.74	1	4	25		1.09202	0.754565	152	16.1131	5.45264
AT1G07700.3	Thioredoxin superfamily protein chr1:2380297-2381127 FORWARD LENGTH=217	37.79	8	9	196	0.92722	1.14208	1.13755	217	24.6612	5.45264
AT1G07705.2	NOT2 / NOT3 / NOT5 family chr1:2382090-2385856 FORWARD LENGTH=614	30.62	13	14	274	0.87907	0.987214	0.832642	614	65.7759	7.62061
AT1G07725.1	ATEXO70H6, EXO70H6 exocyst subunit exo70 family protein H6 chr1:2395249-2397096 REVERSE LENGTH=615	7.97	1	2	5	0.968109		1.03689	615	68.3589	7.66455
AT1G07750.1	RmlC-like cupins superfamily protein chr1:2404300-2405863 REVERSE LENGTH=356	82.3	23	30	2411	0.863298	1.06056	1.01475	356	38.2867	6.17627
AT1G07770.1	RPS15A ribosomal protein S15A chr1:2408413-2409065 REVERSE LENGTH=130	84.62	4	14	1345	1.10442	1.06746	0.992858	130	14.7949	9.89111
AT1G07790.1	HTB1 Histone superfamily protein chr1:2413049-2413495 FORWARD LENGTH=148	43.92	1	7	1378	1.17882	1.4712		148	16.3921	10.0522
AT1G07810.1	ECA1, ATECA1, ACA3 ER-type Ca2+-ATPase 1 chr1:2416681-2420572 FORWARD LENGTH=1061	30.35	5	29	347	1.26148	1.14836	0.859164	1061	116.291	5.10986
AT1G07830.1	ribosomal protein L29 family protein chr1:2422549-2423392 FORWARD LENGTH=144	59.72	9	9	470	0.88035	1.12089	0.679163	144	16.8756	10.0522
AT1G07870.2	Protein kinase superfamily protein chr1:2428942-2431843 REVERSE LENGTH=538	12.45	3	5	128	0.91971	1.14667		538	59.3692	8.52881
AT1G07890.3	APX1, MEE6, CS1, ATAPX1, ATAPX01 ascorbate peroxidase 1 chr1:2438005-2439435 FORWARD LENGTH=250	94.8	22	28	16022	0.776259	1.15626	0.836948	250	27.5438	6.12549
AT1G07910.1	ATRNL, RNL, AtRLG1 RNAligase chr1:2446712-2454386 FORWARD LENGTH=1104	16.85	8	18	61	1.20938	1.04177	1.09748	1104	123.128	8.01611
AT1G07920.1	GTP binding Elongation factor Tu family protein chr1:2455559-2457001 FORWARD LENGTH=449	75.72	31	34	12313	0.771594	1.00131	0.8083	449	49.4708	9.11475
AT1G07950.1	MED22B Surfeit locus protein 5 subunit 22 of Mediator complex chr1:2466061-2466982 REVERSE LENGTH=154	83.77	6	10	149	1.09434	0.965301	1.04515	154	16.5533	5.32568
AT1G07960.2	ATPDIL5-1, PDIL5-1 PDI-like 5-1 chr1:2467681-2468831 FORWARD LENGTH=146	50	7	7	275	0.95779	0.926148	1.15914	146	16.5545	5.04639
AT1G07970.1	CONTAINS InterPro DOMAIN/s: Cytochrome B561-related, N-terminal (InterPro:IPR019176); Has 215 Blast hits to 213 proteins in 79 species: Archae - 0; Bacteria - 6; Metazoa - 131; Fungi - 22; Plants - 42; Viruses - 0; Other Eukaryotes - 14 (source: NCBI BLink). chr1:2469528-2472518 REVERSE LENGTH=693	10.82	4	6	55		1.01222	0.925552	693	75.67	9.48096
AT1G07990.1	SIT4 phosphatase-associated family protein chr1:2477413-2482898 FORWARD LENGTH=802	33.29	17	20	310	1.09384	0.798416	1.15345	802	89.5329	4.60205
AT1G08010.1	GATA11 GATA transcription factor 11 chr1:2486202-2487402 REVERSE LENGTH=303	12.54	3	4	14	0.644926	1.12233	0.615472	303	33.8179	8.42627
AT1G08030.1	TPST tyrosylprotein sulfotransferase chr1:2489575-2492741 REVERSE LENGTH=500	2	1	1	11	0.722523	1.02165	1.37091	500	56.953	9.5249
AT1G08040.1	Protein of unknown function (DUF707) chr1:2495507-2497973 REVERSE LENGTH=382	8.64	1	3	126	0.9591	1.00549	1.0698	382	43.8412	7.62061
AT1G08050.1	Zinc finger (C3HC4-type RING finger) family protein chr1:2499088-2501311 REVERSE LENGTH=641	20.59	5	10	35	1.21422	1.06027	1.15031	641	70.0739	6.21436
AT1G08060.1	MOM, MOM1 ATP-dependent helicase family protein chr1:2501981-2510488 REVERSE LENGTH=2001	5.4	3	10	187		1.09567	0.895763	2001	218.433	5.37646
AT1G08065.1	ATACA5, ACA5 alpha carbonic anhydrase 5 chr1:2511788-2513341 REVERSE LENGTH=277	11.91	3	3	6	0.90118	1.1954	1.0994	277	32.1434	8.95361
AT1G08070.1	OTP82 Tetratricopeptide repeat (TPR)-like superfamily protein chr1:2514374-2516599 REVERSE LENGTH=741	13.9	4	9	22		1.25111	1.09765	741	83.457	7.07861
AT1G08090.1	ATNRT2:1, NRT2, NRT2;1AT, ACH1, LIN1, ATNRT2.1, NRT2.1, NRT2:1 nitrate transporter 2:1 chr1:2524139-2525920 FORWARD LENGTH=530	19.81	8	9	149	0.794305	0.702867	0.931857	530	57.672	8.55811
AT1G08110.4	lactoylglutathione lyase family protein / glyoxalase I family protein chr1:2535463-2537630 FORWARD LENGTH=235	72.34	19	19	1936	0.80561	1.02171	1.01344	235	26.455	6.91748
AT1G08125.2	S-adenosyl-L-methionine-dependent methyltransferases superfamily protein chr1:2539748-2542132 REVERSE LENGTH=322	27.95	8	12	78	0.903328	1.00769	0.938536	322	35.9782	6.65381
AT1G08130.1	ATLIG1, LIG1 DNA ligase 1 chr1:2542913-2547815 REVERSE LENGTH=790	12.91	3	11	134	1.14764	1.12812	1.03839	790	87.6853	7.98682
AT1G08150.1	ATCHX5, CHX5 Cation/hydrogen exchanger family protein chr1:2556343-2559074 REVERSE LENGTH=815	9.08	3	8	97	0.665514	1.01008	1.00978	815	91.5465	7.02002
AT1G08160.1	Late embryogenesis abundant (LEA) hydroxyproline-rich glycoprotein family chr1:2559672-2560337 REVERSE LENGTH=221	30.77	5	6	136	0.937625	0.670103	1.24902	221	25.1425	10.6235
AT1G08180.1	unknown protein; Has 53 Blast hits to 53 proteins in 9 species: Archae - 0; Bacteria - 0; Metazoa - 1; Fungi - 0; Plants - 52; Viruses - 0; Other Eukaryotes - 0 (source: NCBI BLink). chr1:2564741-2565076 REVERSE LENGTH=111	41.44	1	3	21	0.977583	1.19306		111	12.9026	6.55127
AT1G08190.1	ATVPS41, ZIP2, VPS41, ATVAM2, VAM2 vacuolar protein sorting 41 chr1:2567652-2573142 FORWARD LENGTH=980	20.41	17	21	208	1.19699	1.11573	1.19751	980	110.209	5.22412
AT1G08200.1	AXS2 UDP-D-apiose/UDP-D-xylose synthase 2 chr1:2574259-2576609 REVERSE LENGTH=389	80.46	11	30	4117	0.937269	1.00517	1.15742	389	43.7622	5.87158
AT1G08220.1	FUNCTIONS IN: molecular_function unknown; INVOLVED IN: mitochondrial proton-transporting ATP synthase complex assembly; LOCATED IN: mitochondrial inner membrane; EXPRESSED IN: 18 plant structures; EXPRESSED DURING: 7 growth stages; CONTAINS InterPro DOMAIN/s: ATPase assembly factor ATP10, mitochondria (InterPro:IPR007849); Has 168 Blast hits to 168 proteins in 86 species: Archae - 6; Bacteria - 0…	40.88	7	8	59	0.927409	0.920061	0.9341	274	31.0383	9.53955
AT1G08250.1	ADT6 arogenate dehydratase 6 chr1:2588994-2590235 REVERSE LENGTH=413	56.42	5	19	540	0.963256	0.906654	0.956351	413	44.7738	6.58057
AT1G08260.1	EMB142, EMB2284, POL2A, TIL1, EMB529, ABO4, ESD7 DNA polymerase epsilon catalytic subunit chr1:2590944-2606892 FORWARD LENGTH=2161	8.01	4	16	212	0.724233	1.44874		2161	248.738	6.59521
AT1G08290.1	WIP3 WIP domain protein 3 chr1:2610680-2613180 REVERSE LENGTH=337	8.61	3	3	6		1.14609	1.18934	337	38.5709	8.76318
AT1G08315.1	ARM repeat superfamily protein chr1:2620500-2621477 REVERSE LENGTH=325	26.77	6	9	303	0.835542	0.922364	1.09265	325	34.4187	7.09326
AT1G08340.1	Rho GTPase activating protein with PAK-box/P21-Rho-binding domain chr1:2631308-2632669 FORWARD LENGTH=331	12.39	1	2	5	1.20052		1.06979	331	36.8069	4.39893
AT1G08360.1	Ribosomal protein L1p/L10e family chr1:2636231-2637694 FORWARD LENGTH=216	55.09	5	17	1205	0.958878	1.17925	0.944872	216	24.4532	9.87646
AT1G08370.1	DCP1, ATDCP1 decapping 1 chr1:2638355-2640367 FORWARD LENGTH=367	41.14	14	14	605	0.965755	0.919643	0.993691	367	40.5855	5.65576
AT1G08380.1	PSAO photosystem I subunit O chr1:2641004-2641739 REVERSE LENGTH=140	17.14	1	1	15	1.19103	0.887487	0.775171	140	15.1339	9.72998
AT1G08400.1	RINT-1 / TIP-1 family chr1:2643348-2646005 REVERSE LENGTH=804	11.07	4	7	20	0.657743	1.2282		804	92.2934	6.85889
AT1G08410.1	P-loop containing nucleoside triphosphate hydrolases superfamily protein chr1:2646307-2649106 FORWARD LENGTH=589	11.21	2	5	7		0.876986	0.851966	589	66.701	5.84619
AT1G08420.1	BSL2 BRI1 suppressor 1 (BSU1)-like 2 chr1:2649959-2656564 FORWARD LENGTH=1018	53.93	10	40	942	1.01984	0.965262	1.14678	1018	108.512	5.74463
AT1G08450.1	CRT3, PSL1, EBS2, AtCRT3 calreticulin 3 chr1:2668008-2671800 REVERSE LENGTH=424	24.29	7	9	66	0.969875	1.06982	0.977963	424	49.8128	6.12549
AT1G08470.1	SSL3 strictosidine synthase-like 3 chr1:2682262-2683977 REVERSE LENGTH=390	55.38	14	18	166	1.06532	1.08117	1.14418	390	44.0086	8.01611
AT1G08480.1	unknown protein; FUNCTIONS IN: molecular_function unknown; INVOLVED IN: biological_process unknown; LOCATED IN: mitochondrion, plasma membrane, plastid, vacuole; EXPRESSED IN: 27 plant structures; EXPRESSED DURING: 15 growth stages; Has 39 Blast hits to 39 proteins in 13 species: Archae - 0; Bacteria - 0; Metazoa - 0; Fungi - 0; Plants - 39; Viruses - 0; Other Eukaryotes - 0 (source: NCBI BLink).…	84.51	9	9	1948	0.853592	0.895699	1.01856	142	15.8027	6.80029
AT1G08490.1	ATSUFS, SUFS, ATCPNIFS, ATNFS2, CPNIFS chloroplastic NIFS-like cysteine desulfurase chr1:2685980-2688547 REVERSE LENGTH=463	53.35	16	17	229	1.08886	1.19136	1.02122	463	50.4537	6.7124
AT1G08500.1	ENODL18, AtENODL18 early nodulin-like protein 18 chr1:2689110-2689881 FORWARD LENGTH=228	13.6	3	3	20		0.913242	1.03303	228	24.8884	4.51318
AT1G08510.1	FATB fatty acyl-ACP thioesterases B chr1:2691546-2693409 REVERSE LENGTH=412	34.47	6	8	16	1.15503		1.16645	412	45.6582	8.57275
AT1G08520.1	ALB1, ALB-1V, V157, PDE166, CHLD ALBINA 1 chr1:2696538-2700819 FORWARD LENGTH=760	38.82	29	34	374	0.851323	1.07106	1.00682	760	83.2322	5.35107
AT1G08530.1	unknown protein; FUNCTIONS IN: molecular_function unknown; INVOLVED IN: biological_process unknown; LOCATED IN: chloroplast; BEST Arabidopsis thaliana protein match is: unknown protein (TAIR:AT5G09995.2); Has 140 Blast hits to 140 proteins in 53 species: Archae - 0; Bacteria - 63; Metazoa - 0; Fungi - 0; Plants - 76; Viruses - 0; Other Eukaryotes - 1 (source: NCBI BLink). chr1:2701252-2702952 FOR…	31.91	5	6	23	0.638428		1.01213	257	26.9982	7.88428
AT1G08550.1	NPQ1, AVDE1 non-photochemical quenching 1 chr1:2707462-2709387 FORWARD LENGTH=462	24.46	5	10	57	0.928044	1.10029	1.07913	462	51.9842	5.2876
AT1G08570.1	ACHT4 atypical CYS HIS rich thioredoxin 4 chr1:2713059-2714312 FORWARD LENGTH=275	46.91	10	11	82	0.776997	0.998748	0.878024	275	30.3032	8.6167
AT1G08600.3	ATRX P-loop containing nucleoside triphosphate hydrolases superfamily protein chr1:2724562-2733431 FORWARD LENGTH=1479	8.38	5	13	119	0.761803	1.11503	0.838139	1479	168.071	5.50342
AT1G08610.1	Pentatricopeptide repeat (PPR) superfamily protein chr1:2733788-2735467 REVERSE LENGTH=559	13.06	2	4	12	1.2155		0.896407	559	62.6786	6.41748
AT1G08620.1	PKDM7D Transcription factor jumonji (jmj) family protein / zinc finger (C5HC2 type) family protein chr1:2737554-2743370 FORWARD LENGTH=1209	7.78	2	9	209		1.47753	0.854927	1209	134.907	7.23975
AT1G08680.4	ZIGA4 ARF GAP-like zinc finger-containing protein ZIGA4 chr1:2762820-2768387 FORWARD LENGTH=651	44.09	21	22	703	0.823998	0.833267	0.779807	651	71.5153	5.64307
AT1G08720.1	EDR1, ATEDR1 Protein kinase superfamily protein chr1:2774089-2779077 FORWARD LENGTH=933	16.61	9	11	200	1.0969	1.17101	1.10143	933	103.524	6.06201
AT1G08730.1	XIC, ATXIC Myosin family protein with Dil domain chr1:2779963-2788325 FORWARD LENGTH=1538	16.51	3	25	122	1.24631	1.10142	1.08098	1538	174.516	8.99756
AT1G08760.1	Plant protein of unknown function (DUF936) chr1:2805478-2808409 FORWARD LENGTH=748	10.43	2	6	32	0.843873	1.22323	0.816495	748	80.6995	9.56885
AT1G08780.1	AIP3, PFD4 ABI3-interacting protein 3 chr1:2809925-2811126 REVERSE LENGTH=129	78.29	13	15	776	0.67661	0.791064	0.953472	129	14.8713	4.60205
AT1G08800.1	Protein of unknown function, DUF593 chr1:2813578-2817078 REVERSE LENGTH=1113	16.53	9	16	112	0.996186	0.92729	1.0762	1113	125.35	4.76709
AT1G08820.1	VAP27-2 vamp/synaptobrevin-associated protein 27-2 chr1:2821810-2824412 REVERSE LENGTH=386	59.84	23	26	373	0.869813	0.952024	0.90585	386	43.2422	7.00537
AT1G08830.1	CSD1 copper/zinc superoxide dismutase 1 chr1:2827700-2829053 FORWARD LENGTH=152	98.03	6	7	3833	0.922299	1.11001	1.0263	152	15.0883	5.60498
AT1G08840.2	emb2411 DNA replication helicase, putative chr1:2829579-2838369 REVERSE LENGTH=1315	8.9	3	12	268	0.857129	1.10159		1315	145.439	7.18115
AT1G08860.1	BON3 Calcium-dependent phospholipid-binding Copine family protein chr1:2842153-2846138 FORWARD LENGTH=584	9.25	1	4	37	0.888946	1.12842		584	64.1617	6.04932
AT1G08880.1	HTA5, H2AXA, G-H2AX, GAMMA-H2AX Histone superfamily protein chr1:2847144-2847676 REVERSE LENGTH=142	45.77	3	7	823	0.813686	1.45368	0.821728	142	14.8041	10.3159
AT1G08930.1	ERD6 Major facilitator superfamily protein chr1:2873604-2876979 FORWARD LENGTH=496	5.85	2	2	35	1.09662	1.17906	1.2245	496	54.319	8.52881
AT1G08970.4	HAP5C, NF-YC9 nuclear factor Y, subunit C9 chr1:2883144-2883839 FORWARD LENGTH=231	27.71	6	7	799	0.889644	1.00993	1.04338	231	25.6235	5.24951
AT1G08980.1	ATAMI1, AMI1, ATTOC64-I, TOC64-I amidase 1 chr1:2884455-2886430 FORWARD LENGTH=425	49.41	15	15	473	0.909594	1.03966	1.12927	425	45.028	6.26514
AT1G09000.1	ANP1, MAPKKK1, NP1 NPK1-related protein kinase 1 chr1:2891111-2894987 FORWARD LENGTH=666	15.32	3	9	15	0.963714		1.0427	666	73.4235	5.50342
AT1G09010.1	glycoside hydrolase family 2 protein chr1:2895259-2899287 REVERSE LENGTH=944	60.28	43	47	1479	1.14206	1.14935	1.16107	944	107.592	6.45557
AT1G09020.1	SNF4, ATSNF4 homolog of yeast sucrose nonfermenting 4 chr1:2900149-2904212 REVERSE LENGTH=487	64.48	21	23	552	1.0022	0.987557	0.947889	487	53.4326	6.68311
AT1G09050.1	unknown protein; BEST Arabidopsis thaliana protein match is: unknown protein (TAIR:AT1G09040.1); Has 552 Blast hits to 499 proteins in 115 species: Archae - 0; Bacteria - 86; Metazoa - 259; Fungi - 14; Plants - 77; Viruses - 0; Other Eukaryotes - 116 (source: NCBI BLink). chr1:2918031-2920858 FORWARD LENGTH=916	6.33	2	4	10	0.905632		0.93236	916	102.305	8.47021
AT1G09060.3	Zinc finger, RING-type;Transcription factor jumonji/aspartyl beta-hydroxylase chr1:2921235-2925254 REVERSE LENGTH=944	14.41	8	14	87	1.18038	1.08258	0.937525	944	107.162	5.80811
AT1G09070.1	SRC2, (AT)SRC2 soybean gene regulated by cold-2 chr1:2927767-2928741 FORWARD LENGTH=324	33.64	9	9	421	0.71455	1.0627	0.843978	324	34.1678	6.94678
AT1G09080.1	BIP3 Heat shock protein 70 (Hsp 70) family protein chr1:2929268-2931804 REVERSE LENGTH=675	20.74	4	15	1060		1.08115	1.07389	675	75.1027	5.04639
AT1G09100.1	RPT5B 26S proteasome AAA-ATPase subunit RPT5B chr1:2936675-2939258 REVERSE LENGTH=423	72.81	9	32	4128	0.828628	1.00756	1.08492	423	47.0082	5.021
AT1G09130.3	ATP-dependent caseinolytic (Clp) protease/crotonase family protein chr1:2939731-2942217 REVERSE LENGTH=370	54.05	13	16	495	0.861339	0.963982	1.06323	370	40.8932	8.74854
AT1G09140.1	ATSRP30, SR30, At-SR30 SERINE-ARGININE PROTEIN 30 chr1:2942887-2945818 REVERSE LENGTH=268	37.69	10	12	208	0.745789	0.807278	0.655771	268	30.367	9.86182
AT1G09150.1	pseudouridine synthase and archaeosine transglycosylase (PUA) domain-containing protein chr1:2946599-2948908 FORWARD LENGTH=181	82.32	11	12	671	0.751028	0.861079	0.759738	181	20.4437	8.66064
AT1G09160.2	Protein phosphatase 2C family protein chr1:2953199-2955059 REVERSE LENGTH=428	53.27	14	17	193	0.908267	1.09819	0.974379	428	45.7516	6.65381
AT1G09170.1	P-loop nucleoside triphosphate hydrolases superfamily protein with CH (Calponin Homology) domain chr1:2956589-2962207 REVERSE LENGTH=1010	8.61	2	6	10	1.01739	1.30619		1010	111.301	6.53662
AT1G09190.1	Tetratricopeptide repeat (TPR)-like superfamily protein chr1:2966263-2967717 REVERSE LENGTH=484	18.18	2	7	13	0.976226	1.13783	0.9834	484	53.9272	7.47412
AT1G09210.1	CRT1b, AtCRT1b calreticulin 1b chr1:2973217-2976655 REVERSE LENGTH=424	83.25	32	45	11609	0.872662	0.959996	0.924145	424	48.1271	4.52588
AT1G09220.1	Pentatricopeptide repeat (PPR) superfamily protein chr1:2977952-2979466 REVERSE LENGTH=504	23.81	3	6	27	0.460819	1.08545	0.88478	504	57.0963	8.49951
AT1G09230.1	RNA-binding (RRM/RBD/RNP motifs) family protein chr1:2979637-2982563 REVERSE LENGTH=442	8.14	3	3	15	0.867682	1.0323	0.845753	442	48.6821	8.63135
AT1G09250.1	basic helix-loop-helix (bHLH) DNA-binding superfamily protein chr1:2989509-2990132 FORWARD LENGTH=207	25.6	3	4	25	0.84595	0.897852	0.807235	207	23.1386	10.7114
AT1G09270.1	IMPA-4 importin alpha isoform 4 chr1:2994506-2997833 FORWARD LENGTH=538	74.72	23	32	1593	0.877816	0.897686	0.96529	538	59.4087	5.32568
AT1G09290.1	unknown protein; Has 73 Blast hits to 71 proteins in 26 species: Archae - 0; Bacteria - 0; Metazoa - 5; Fungi - 11; Plants - 54; Viruses - 0; Other Eukaryotes - 3 (source: NCBI BLink). chr1:3001682-3003715 REVERSE LENGTH=348	45.11	11	12	63		1.63163	0.87774	348	38.473	6.78564
AT1G09300.1	Metallopeptidase M24 family protein chr1:3003981-3008131 FORWARD LENGTH=493	66.33	23	25	428	0.899165	1.01725	0.899898	493	54.9468	7.32764
AT1G09340.1	CRB, CSP41B, HIP1.3 chloroplast RNA binding chr1:3015473-3018035 FORWARD LENGTH=378	59.52	17	20	126	0.839582	1.32877	1.00956	378	42.593	8.1626
AT1G09390.1	GDSL-like Lipase/Acylhydrolase superfamily protein chr1:3031264-3033415 FORWARD LENGTH=370	28.65	6	8	49	0.966803	1.06765	1.15628	370	40.4503	7.84033
AT1G09400.1	FMN-linked oxidoreductases superfamily protein chr1:3033676-3034993 REVERSE LENGTH=324	28.09	4	8	206	0.852344		0.950128	324	36.39	6.80029
AT1G09420.2	G6PD4 glucose-6-phosphate dehydrogenase 4 chr1:3038640-3041715 REVERSE LENGTH=635	8.5	2	6	164	0.857416	0.729627		635	71.4233	6.46826
AT1G09430.1	ACLA-3 ATP-citrate lyase A-3 chr1:3042135-3044978 FORWARD LENGTH=424	50.94	14	20	436	1.49668	0.914944	1.16652	424	46.9159	5.26221
AT1G09470.1	unknown protein; FUNCTIONS IN: molecular_function unknown; EXPRESSED IN: cotyledon; BEST Arabidopsis thaliana protein match is: unknown protein (TAIR:AT5G26770.1); Has 55019 Blast hits to 30094 proteins in 2088 species: Archae - 730; Bacteria - 6553; Metazoa - 28961; Fungi - 4800; Plants - 2559; Viruses - 111; Other Eukaryotes - 11305 (source: NCBI BLink). chr1:3055391-3056931 REVERSE LENGTH=336	12.5	2	6	68	1.08138		1.14507	336	38.9774	8.646
AT1G09490.1	NAD(P)-binding Rossmann-fold superfamily protein chr1:3064172-3065815 FORWARD LENGTH=322	35.4	8	10	368	1.0139	1.16192	0.994102	322	35.5994	5.80811
AT1G09520.1	LOCATED IN: chloroplast; EXPRESSED IN: 21 plant structures; EXPRESSED DURING: 12 growth stages; CONTAINS InterPro DOMAIN/s: Zinc finger, PHD-type, conserved site (InterPro:IPR019786); BEST Arabidopsis thaliana protein match is: PHD finger family protein (TAIR:AT3G17460.1); Has 56 Blast hits to 56 proteins in 17 species: Archae - 0; Bacteria - 2; Metazoa - 0; Fungi - 4; Plants - 46; Viruses - 0; O…	35.77	5	6	49		1.33809	0.841649	260	28.0067	8.41162
AT1G09560.1	GLP5 germin-like protein 5 chr1:3093896-3094639 FORWARD LENGTH=219	54.34	6	9	4901	0.889604	1.1483	1.11138	219	22.854	8.44092
AT1G09570.1	PHYA, FHY2, FRE1, HY8 phytochrome A chr1:3095498-3099216 REVERSE LENGTH=1122	12.48	6	11	62	1.03184	1.06126	0.904156	1122	124.421	6.32861
AT1G09580.1	emp24/gp25L/p24 family/GOLD family protein chr1:3104657-3106092 FORWARD LENGTH=217	21.2	2	6	259	1.2664		1.11135	217	24.5916	6.68311
AT1G09590.1	Translation protein SH3-like family protein chr1:3106549-3107606 FORWARD LENGTH=164	32.32	6	7	79	0.785006	1.32961	1.13673	164	18.6411	10.4624
AT1G09620.1	ATP binding;leucine-tRNA ligases;aminoacyl-tRNA ligases;nucleotide binding;ATP binding;aminoacyl-tRNA ligases chr1:3113077-3116455 REVERSE LENGTH=1091	46.1	38	42	844	1.03288	0.937388	1.11911	1091	123.372	6.02393
AT1G09630.1	ATRAB11C, ATRABA2A, ATRAB-A2A, RAB-A2A, RAB11c RAB GTPase 11C chr1:3118350-3119571 REVERSE LENGTH=217	58.99	4	10	288	0.97421		1.14861	217	24.0933	6.59521
AT1G09640.1	Translation elongation factor EF1B, gamma chain chr1:3120162-3122152 FORWARD LENGTH=414	64.98	12	35	2297	1.60006	0.919473	1.58926	414	46.6306	5.47803
AT1G09700.1	HYL1, DRB1 dsRNA-binding domain-like superfamily protein chr1:3137960-3140118 REVERSE LENGTH=419	63.96	17	18	282	0.785259	0.977514	0.908016	419	45.5178	5.69385
AT1G09720.1	Kinase interacting (KIP1-like) family protein chr1:3144438-3147303 REVERSE LENGTH=928	12.61	8	11	16		1.12077	1.04076	928	106.004	5.43994
AT1G09730.1	Cysteine proteinases superfamily protein chr1:3148017-3154236 REVERSE LENGTH=963	8.93	6	7	28	1.10616		1.2106	963	109.576	4.50049
AT1G09740.1	Adenine nucleotide alpha hydrolases-like superfamily protein chr1:3154603-3155834 FORWARD LENGTH=171	74.85	8	8	1660	0.854514	0.997248	0.9931	171	18.1382	6.50732
AT1G09750.1	Eukaryotic aspartyl protease family protein chr1:3157541-3158960 FORWARD LENGTH=449	34.97	13	13	1452	0.410986	0.764259	0.775989	449	47.6306	7.51807
AT1G09760.1	U2A' U2 small nuclear ribonucleoprotein A chr1:3159476-3161603 REVERSE LENGTH=249	90.76	24	27	1751	0.921536	0.941551	0.913394	249	28.0242	6.04932
AT1G09770.1	ATCDC5, CDC5, ATMYBCDC5 cell division cycle 5 chr1:3162002-3165122 FORWARD LENGTH=844	10.31	4	7	94	1.29749	0.997983	1.12637	844	95.7069	6.771
AT1G09780.1	Phosphoglycerate mutase, 2,3-bisphosphoglycerate-independent chr1:3165550-3167812 REVERSE LENGTH=557	92.64	33	49	14007	0.882494	1.26844	1.1635	557	60.5417	5.52881
AT1G09795.1	ATATP-PRT2, HISN1B, ATP-PRT2 ATP phosphoribosyl transferase 2 chr1:3173588-3176690 FORWARD LENGTH=413	56.66	13	22	948	0.822715	1.0416	0.984432	413	44.7284	6.80029
AT1G09800.1	Pseudouridine synthase family protein chr1:3177121-3180336 REVERSE LENGTH=372	40.86	12	14	118	0.899635	1.3345	0.8598	372	41.5189	7.45947
AT1G09810.1	ECT11 evolutionarily conserved C-terminal region 11 chr1:3181138-3183354 REVERSE LENGTH=470	16.38	3	8	124	1.09914	1.73135	1.34109	470	53.4923	8.68994
AT1G09815.1	POLD4 polymerase delta 4 chr1:3189460-3190050 FORWARD LENGTH=124	53.23	4	4	21	0.97436	1.08956	0.830758	124	13.815	9.26123
AT1G09830.1	Glycinamide ribonucleotide (GAR) synthetase chr1:3192783-3194936 REVERSE LENGTH=532	47.18	18	21	322	1.22311	1.00374	1.26307	532	56.4374	5.66846
AT1G09850.1	XBCP3 xylem bark cysteine peptidase 3 chr1:3201848-3203875 FORWARD LENGTH=437	41.65	14	18	505	1.17089	1.12555	1.08319	437	48.0418	6.45557
AT1G09870.1	histidine acid phosphatase family protein chr1:3205817-3208444 FORWARD LENGTH=487	58.93	24	25	512	0.965385	0.714648	0.641818	487	54.8202	7.95752
AT1G09880.1	Rhamnogalacturonate lyase family protein chr1:3208828-3211653 REVERSE LENGTH=631	37.56	13	17	76	0.941921	1.11191	1.10106	631	72.3439	6.02393
AT1G09890.1	Rhamnogalacturonate lyase family protein chr1:3214237-3217386 REVERSE LENGTH=617	10.05	3	4	12	0.934897	1.24096	0.922293	617	70.677	5.2749
AT1G09900.1	Pentatricopeptide repeat (PPR-like) superfamily protein chr1:3218133-3219929 FORWARD LENGTH=598	13.88	3	4	28		1.21311	0.92044	598	66.2125	8.17725
AT1G09910.1	Rhamnogalacturonate lyase family protein chr1:3220151-3224451 REVERSE LENGTH=675	11.85	3	5	8	1.6482	1.06797		675	77.0414	6.75635
AT1G09920.1	TRAF-type zinc finger-related chr1:3224863-3226860 REVERSE LENGTH=192	32.29	3	4	32	1.18436		1.05132	192	21.8337	7.56201
AT1G09940.1	HEMA2 Glutamyl-tRNA reductase family protein chr1:3237224-3239262 REVERSE LENGTH=530	12.08	1	5	9		1.16915	0.898519	530	58.2547	8.60205
AT1G09950.1	RAS1 RESPONSE TO ABA AND SALT 1 chr1:3240849-3241541 REVERSE LENGTH=230	20.87	2	3	6	0.983605		0.949013	230	26.0773	6.55127
AT1G09970.2	LRR XI-23, RLK7 Leucine-rich receptor-like protein kinase family protein chr1:3252408-3255428 FORWARD LENGTH=977	14.43	9	12	58	1.51502	1.05052	1.15819	977	107.382	5.90967
AT1G09980.1	Putative serine esterase family protein chr1:3256541-3260866 REVERSE LENGTH=802	6.73	2	4	16	0.887924	0.931603		802	92.0088	8.80713
AT1G10050.1	glycosyl hydrolase family 10 protein / carbohydrate-binding domain-containing protein chr1:3279270-3283444 FORWARD LENGTH=1063	16.56	7	10	83	0.857784	1.23646	0.94412	1063	118.297	5.23682
AT1G10070.1	ATBCAT-2, BCAT-2 branched-chain amino acid transaminase 2 chr1:3288255-3290164 FORWARD LENGTH=388	5.67	2	2	6	1.11848	1.18913		388	42.564	8.47021
AT1G10120.1	basic helix-loop-helix (bHLH) DNA-binding superfamily protein chr1:3304228-3305984 REVERSE LENGTH=366	14.48	1	3	9	0.911571	1.0763		366	40.1265	5.93506
AT1G10140.1	Uncharacterised conserved protein UCP031279 chr1:3322970-3323473 REVERSE LENGTH=167	62.87	10	11	185	0.899295	1.15576	0.861351	167	18.3625	9.86182
AT1G10170.1	ATNFXL1, NFXL1 NF-X-like 1 chr1:3333925-3337491 REVERSE LENGTH=1188	6.82	4	5	6	0.885075		2.22491	1188	130.631	8.104
AT1G10200.1	WLIM1 GATA type zinc finger transcription factor family protein chr1:3346677-3347763 REVERSE LENGTH=190	46.32	7	8	119	0.744558	1.1847	0.792857	190	21.0264	8.83643
AT1G10220.1	BEST Arabidopsis thaliana protein match is: ZCF37 (TAIR:AT1G59590.1); Has 43 Blast hits to 43 proteins in 15 species: Archae - 0; Bacteria - 2; Metazoa - 7; Fungi - 0; Plants - 27; Viruses - 0; Other Eukaryotes - 7 (source: NCBI BLink). chr1:3352159-3354690 FORWARD LENGTH=267	15.36	1	3	31	0.750713	0.768871	0.97903	267	30.3847	9.14404
AT1G10270.1	GRP23 glutamine-rich protein 23 chr1:3363535-3366276 FORWARD LENGTH=913	29.68	21	26	194	1.21433	0.991829	1.21499	913	102.03	7.62061
AT1G10290.1	ADL6, DRP2A dynamin-like protein 6 chr1:3370774-3377120 FORWARD LENGTH=914	77.9	33	74	2552	0.941096	0.929079	1.04808	914	99.1056	9.0415
AT1G10300.1	Nucleolar GTP-binding protein chr1:3378142-3380226 FORWARD LENGTH=687	13.1	3	8	14	0.827282	1.11082	1.01879	687	78.2008	9.34912
AT1G10310.1	NAD(P)-binding Rossmann-fold superfamily protein chr1:3381733-3383874 REVERSE LENGTH=242	65.29	13	14	155	0.801488	1.04339	1.01172	242	25.3021	8.27979
AT1G10320.1	Zinc finger C-x8-C-x5-C-x3-H type family protein chr1:3384164-3388373 REVERSE LENGTH=757	12.81	6	8	15	0.785292	1.07862	0.95661	757	89.0109	6.90283
AT1G10350.1	DNAJ heat shock family protein chr1:3393595-3394860 REVERSE LENGTH=349	18.34	2	4	44	0.835766	1.00376	1.11739	349	38.7331	9.26123
AT1G10370.1	GST30, ATGSTU17, GST30B, ERD9 Glutathione S-transferase family protein chr1:3397274-3398273 REVERSE LENGTH=227	53.3	11	13	221	1.13786	0.911906	1.01253	227	25.2911	6.59521
AT1G10380.1	Putative membrane lipoprotein chr1:3400706-3402110 FORWARD LENGTH=305	28.2	4	4	62	0.883177	0.949829	0.927052	305	33.9278	5.56689
AT1G10390.1	Nucleoporin autopeptidase chr1:3407265-3412045 REVERSE LENGTH=1041	28.72	27	34	1287	0.833621	1.04017	0.880261	1041	106.243	8.79248
AT1G10430.1	PP2A-2 protein phosphatase 2A-2 chr1:3428705-3430437 REVERSE LENGTH=306	65.36	5	16	351	1.2433		1.14661	306	34.9119	4.89404
AT1G10470.1	ARR4, MEE7, ATRR1, IBC7 response regulator 4 chr1:3442624-3443759 REVERSE LENGTH=259	35.14	6	9	94	0.886904	0.953952	0.934297	259	28.2794	4.91943
AT1G10480.1	ZFP5 zinc finger protein 5 chr1:3449734-3450369 FORWARD LENGTH=211	17.06	1	2	9	0.942811		0.859179	211	23.5753	8.89502
AT1G10490.1	Domain of unknown function (DUF1726) ;Putative ATPase (DUF699) chr1:3453589-3459925 FORWARD LENGTH=1028	20.62	2	17	144	1.27581		0.948606	1028	115.546	7.32764
AT1G10500.1	ATCPISCA, CPISCA chloroplast-localized ISCA-like protein chr1:3460160-3461340 REVERSE LENGTH=180	38.89	4	4	66	0.781718	1.00315	0.943772	180	19.3244	8.25049
AT1G10510.1	emb2004 RNI-like superfamily protein chr1:3461771-3465590 FORWARD LENGTH=605	49.59	20	26	199	1.09063	1.11203	1.17593	605	64.6823	7.57666
AT1G10522.1	unknown protein; FUNCTIONS IN: molecular_function unknown; INVOLVED IN: biological_process unknown; LOCATED IN: chloroplast; EXPRESSED IN: 23 plant structures; EXPRESSED DURING: 13 growth stages; Has 24 Blast hits to 24 proteins in 8 species: Archae - 0; Bacteria - 0; Metazoa - 0; Fungi - 0; Plants - 24; Viruses - 0; Other Eukaryotes - 0 (source: NCBI BLink). chr1:3470009-3471291 FORWARD LENGTH=1…	18.99	2	2	15	0.971825		1.06744	179	20.2391	5.96045
AT1G10580.1	Transducin/WD40 repeat-like superfamily protein chr1:3491560-3493665 REVERSE LENGTH=573	11.17	2	4	5	0.98219	1.24273		573	65.087	7.07861
AT1G10590.3	Nucleic acid-binding, OB-fold-like protein chr1:3502324-3503033 REVERSE LENGTH=153	73.2	10	11	1322	0.844066	0.937817	0.933668	153	17.1108	8.45557
AT1G10610.1	basic helix-loop-helix (bHLH) DNA-binding superfamily protein chr1:3506463-3508752 FORWARD LENGTH=441	14.97	3	5	15	0.685895	1.50859	1.14652	441	50.2015	7.07861
AT1G10640.1	Pectin lyase-like superfamily protein chr1:3515478-3517807 REVERSE LENGTH=532	33.08	9	10	81	0.601623	0.822109	0.896849	532	58.3102	8.57275
AT1G10670.3	ACLA-1 ATP-citrate lyase A-1 chr1:3535787-3538098 FORWARD LENGTH=443	51.47	6	22	430	1.16912	0.917796	1.15618	443	49.0182	5.59229
AT1G10680.1	PGP10 P-glycoprotein 10 chr1:3538470-3543782 REVERSE LENGTH=1227	7.91	2	9	45	0.848646		1.05558	1227	134.39	7.21045
AT1G10700.1	PRS3 phosphoribosyl pyrophosphate (PRPP) synthase 3 chr1:3554157-3556274 FORWARD LENGTH=411	44.04	12	12	171	1.00671	1.29254	0.942825	411	44.6688	7.92822
AT1G10720.1	BSD domain-containing protein chr1:3562964-3564446 FORWARD LENGTH=429	13.52	3	4	18	0.976107	1.00835	0.953004	429	48.4446	4.37354
AT1G10760.1	SEX1, SOP1, SOP, GWD1, GWD Pyruvate phosphate dikinase, PEP/pyruvate binding domain chr1:3581210-3590043 REVERSE LENGTH=1399	20.66	18	23	143	1.26727	1.422	1.2127	1399	156.485	5.92236
AT1G10810.1	NAD(P)-linked oxidoreductase superfamily protein chr1:3599369-3600757 FORWARD LENGTH=344	41.57	6	13	315	0.81998		1.15641	344	37.5724	6.45557
AT1G10840.1	TIF3H1 translation initiation factor 3 subunit H1 chr1:3607885-3610299 REVERSE LENGTH=337	62.31	19	20	990	1.10489	0.980508	1.51264	337	38.348	4.91943
AT1G10865.1	FUNCTIONS IN: molecular_function unknown; INVOLVED IN: biological_process unknown; LOCATED IN: cellular_component unknown; CONTAINS InterPro DOMAIN/s: Cytochrome c oxidase assembly protein PET191, N-terminal (InterPro:IPR018793); Has 241 Blast hits to 241 proteins in 124 species: Archae - 0; Bacteria - 0; Metazoa - 100; Fungi - 94; Plants - 38; Viruses - 0; Other Eukaryotes - 9 (source: NCBI BLin…	38.03	3	3	49	0.967449		0.876212	71	7.91292	8.77783
AT1G10870.1	AGD4 ARF-GAP domain 4 chr1:3616905-3623612 REVERSE LENGTH=775	14.19	6	9	24	1.14702	1.19767	0.930617	775	86.9238	6.59521
AT1G10880.1	Core-2/I-branching beta-1,6-N-acetylglucosaminyltransferase family protein chr1:3624035-3627021 REVERSE LENGTH=651	8.91	4	6	34	0.864321		0.905565	651	76.0819	9.53955
AT1G10910.1	Pentatricopeptide repeat (PPR) superfamily protein chr1:3639908-3643974 FORWARD LENGTH=664	9.34	4	6	227	0.960411		0.984162	664	75.0507	8.96826
AT1G10930.1	ATSGS1, RECQ4A, ATRECQ4A DNA helicase (RECQl4A) chr1:3648032-3654997 REVERSE LENGTH=1188	11.11	3	11	34	0.994081	0.99734		1188	133.229	7.21045
AT1G10940.2	Protein kinase superfamily protein chr1:3656050-3658170 REVERSE LENGTH=371	46.63	5	18	447	1.07291	1.13128	1.02732	371	42.1213	5.77002
AT1G10950.1	TMN1, AtTMN1 transmembrane nine 1 chr1:3659322-3663622 FORWARD LENGTH=589	22.41	9	10	82	0.991526	0.873179	1.14045	589	66.8491	7.6499
AT1G10960.1	ATFD1, FD1 ferredoxin 1 chr1:3664445-3664891 FORWARD LENGTH=148	60.81	4	5	221	1.09084	0.835496	1.02528	148	15.8866	4.53857
AT1G10990.2	unknown protein; Has 6 Blast hits to 6 proteins in 2 species: Archae - 0; Bacteria - 0; Metazoa - 0; Fungi - 0; Plants - 6; Viruses - 0; Other Eukaryotes - 0 (source: NCBI BLink). chr1:3670513-3671091 REVERSE LENGTH=192	18.23	3	3	81	0.718296	0.859147	0.633973	192	21.2366	5.98584
AT1G11050.1	Protein kinase superfamily protein chr1:3681892-3683769 FORWARD LENGTH=625	12.8	4	7	125	1.01352	0.983129	1.08256	625	68.477	7.56201
AT1G11060.1	WAPL (Wings apart-like protein regulation of heterochromatin) protein chr1:3684568-3689537 FORWARD LENGTH=930	3.55	2	3	13	0.800892		0.913982	930	103.567	6.58057
AT1G11070.1	BEST Arabidopsis thaliana protein match is: Hydroxyproline-rich glycoprotein family protein (TAIR:AT1G61080.1); Has 579 Blast hits to 567 proteins in 152 species: Archae - 0; Bacteria - 68; Metazoa - 159; Fungi - 113; Plants - 172; Viruses - 0; Other Eukaryotes - 67 (source: NCBI BLink). chr1:3690406-3693648 REVERSE LENGTH=763	19.4	7	12	73	2.18267	0.751084	0.975308	763	84.7576	9.56885
AT1G11080.2	scpl31 serine carboxypeptidase-like 31 chr1:3694809-3697759 REVERSE LENGTH=495	25.86	11	11	46	0.856341	0.876273	1.02063	495	55.8041	5.8208
AT1G11090.1	alpha/beta-Hydrolases superfamily protein chr1:3702655-3703629 FORWARD LENGTH=324	15.12	4	7	97	1.11781		1.27813	324	36.5376	6.18896
AT1G11110.1	LisH and RanBPM domains containing protein chr1:3710364-3712108 FORWARD LENGTH=277	20.22	2	6	215	0.794152		0.961077	277	31.9152	4.4624
AT1G11130.1	SUB, SCM, SRF9 Leucine-rich repeat protein kinase family protein chr1:3723135-3727178 FORWARD LENGTH=768	16.15	8	11	93	0.839348	0.821868	1.10329	768	84.4064	8.88037
AT1G11190.1	BFN1, ENDO1 bifunctional nuclease i chr1:3750338-3752696 REVERSE LENGTH=305	46.23	12	12	362	0.978882	0.926053	1.01745	305	34.8622	6.56592
AT1G11210.1	Protein of unknown function (DUF761) chr1:3755876-3756911 REVERSE LENGTH=308	16.23	2	7	57	0.915247		1.04337	308	34.8804	9.39307
AT1G11260.1	STP1, ATSTP1 sugar transporter 1 chr1:3777460-3780133 FORWARD LENGTH=522	10.34	6	7	72	1.1399		1.25401	522	57.573	8.93896
AT1G11290.1	CRR22 Pentatricopeptide repeat (PPR) superfamily protein chr1:3791454-3793883 REVERSE LENGTH=809	11.25	2	6	13	1.05966	1.27311	1.25538	809	90.8068	7.89893
AT1G11300.1	protein serine/threonine kinases;protein kinases;ATP binding;sugar binding;kinases;carbohydrate binding chr1:3794389-3800719 FORWARD LENGTH=1650	9.58	4	9	27	1.02837	0.964472	1.04958	1650	184.243	8.08936
AT1G11320.1	unknown protein; FUNCTIONS IN: molecular_function unknown; INVOLVED IN: biological_process unknown; LOCATED IN: mitochondrion, plastid; EXPRESSED IN: 7 plant structures; EXPRESSED DURING: C globular stage, F mature embryo stage, petal differentiation and expansion stage, E expanded cotyledon stage, D bilateral stage; Has 46 Blast hits to 46 proteins in 14 species: Archae - 0; Bacteria - 2; Metazo…	21.7	7	7	59	1.04352	1.09462	0.971641	424	46.8618	7.03467
AT1G11330.2	S-locus lectin protein kinase family protein chr1:3810372-3813416 FORWARD LENGTH=842	19.71	11	14	106	1.02696	0.981447	1.20759	842	94.2572	7.95752
AT1G11360.1	Adenine nucleotide alpha hydrolases-like superfamily protein chr1:3822171-3822899 REVERSE LENGTH=242	80.17	23	25	1392	0.748739	0.921845	0.858139	242	26.492	5.08447
AT1G11390.1	Protein kinase superfamily protein chr1:3834762-3837305 REVERSE LENGTH=624	16.67	2	7	20	1.04156		2.46115	624	70.548	9.75928
AT1G11410.1	S-locus lectin protein kinase family protein chr1:3841286-3844284 FORWARD LENGTH=845	13.02	1	8	25	0.839595	1.27864		845	95.8009	7.97217
AT1G11420.1	ATDUF2, DUF2 DOMAIN OF UNKNOWN FUNCTION 724 2 chr1:3844581-3846872 REVERSE LENGTH=604	14.07	3	9	280	1.04735	1.03298		604	70.227	7.31299
AT1G11430.1	plastid developmental protein DAG, putative chr1:3847273-3848938 FORWARD LENGTH=232	47.84	11	12	518	0.755355	1.07285	0.989199	232	26.1841	8.88037
AT1G11475.1	NRPB10, NRPD10, NRPE10 RNA polymerases N / 8 kDa subunit chr1:3862520-3863805 FORWARD LENGTH=71	52.11	4	5	80	1.20578	0.942725	0.974886	71	8.30914	5.32568
AT1G11480.1	eukaryotic translation initiation factor-related chr1:3864368-3866750 REVERSE LENGTH=578	21.8	6	10	67	1.62029	1.13322	0.96408	578	64.0169	9.75928
AT1G11510.1	DNA-binding storekeeper protein-related transcriptional regulator chr1:3871778-3872836 REVERSE LENGTH=352	26.99	4	11	25	0.969414		1.08329	352	39.2067	5.66846
AT1G11545.1	XTH8 xyloglucan endotransglucosylase/hydrolase 8 chr1:3878689-3880286 REVERSE LENGTH=305	27.54	11	11	332	0.762932	1.0955	0.945233	305	35.5417	5.40186
AT1G11570.2	NTL NTF2-like chr1:3883280-3883956 FORWARD LENGTH=132	16.67	1	1	18	0.83828		0.969015	132	14.7212	5.59229
AT1G11580.1	ATPMEPCRA, PMEPCRA methylesterase PCR A chr1:3888730-3890649 FORWARD LENGTH=557	42.73	22	28	9475	0.719981	0.972077	0.846215	557	61.6485	8.77783
AT1G11590.1	Plant invertase/pectin methylesterase inhibitor superfamily chr1:3892634-3894620 FORWARD LENGTH=524	13.74	2	6	21		1.09368	1.02675	524	58.655	7.32764
AT1G11600.1	CYP77B1 cytochrome P450, family 77, subfamily B, polypeptide 1 chr1:3902090-3903622 FORWARD LENGTH=510	10.59	2	4	8		0.978954	1.04977	510	58.0041	8.29443
AT1G11650.2	ATRBP45B, RBP45B RNA-binding (RRM/RBD/RNP motifs) family protein chr1:3914895-3917941 FORWARD LENGTH=405	46.17	14	17	1852	0.891682	1.02011	1.00991	405	44.0872	5.87158
AT1G11660.1	heat shock protein 70 (Hsp 70) family protein chr1:3921056-3924347 FORWARD LENGTH=763	57.54	40	42	756	1.20658	1.04379	1.24819	763	85.1658	5.70654
AT1G11680.1	CYP51G1, EMB1738, CYP51A2, CYP51 CYTOCHROME P450 51G1 chr1:3938925-3940585 FORWARD LENGTH=488	43.85	19	20	316	1.25903	0.728623	1.27528	488	55.4599	8.29443
AT1G11690.1	unknown protein; BEST Arabidopsis thaliana protein match is: unknown protein (TAIR:AT3G20350.1); Has 5959 Blast hits to 4807 proteins in 476 species: Archae - 156; Bacteria - 436; Metazoa - 2789; Fungi - 309; Plants - 336; Viruses - 9; Other Eukaryotes - 1924 (source: NCBI BLink). chr1:3941469-3942212 FORWARD LENGTH=247	14.17	1	5	19	0.872169	1.09437	1.03932	247	29.752	5.03369
AT1G11730.1	Galactosyltransferase family protein chr1:3957473-3960113 FORWARD LENGTH=384	23.44	3	9	29	0.704188	1.05682	0.806762	384	43.5939	8.82178
AT1G11740.1	ankyrin repeat family protein chr1:3963317-3966824 REVERSE LENGTH=644	10.25	2	5	18		1.03556	1.24041	644	72.4119	9.5542
AT1G11750.2	CLPP6 CLP protease proteolytic subunit 6 chr1:3967609-3969535 FORWARD LENGTH=289	50.87	11	12	549	0.845829	0.967297	1.01591	289	31.2933	9.27588
AT1G11760.1	MED32 MED32; Has 41 Blast hits to 40 proteins in 14 species: Archae - 0; Bacteria - 0; Metazoa - 0; Fungi - 0; Plants - 41; Viruses - 0; Other Eukaryotes - 0 (source: NCBI BLink). chr1:3972356-3972811 REVERSE LENGTH=151	78.81	8	8	131	0.99422	0.938935	0.958807	151	16.003	4.80518
AT1G11780.1	oxidoreductase, 2OG-Fe(II) oxygenase family protein chr1:3977614-3979177 REVERSE LENGTH=345	65.51	12	15	77	0.781755	1.14497	0.974907	345	38.9955	5.88428
AT1G11790.1	ADT1 arogenate dehydratase 1 chr1:3981476-3984962 FORWARD LENGTH=392	49.74	8	13	241	1.00411	1.14402	0.979319	392	43.5773	7.25439
AT1G11800.1	endonuclease/exonuclease/phosphatase family protein chr1:3985520-3987263 REVERSE LENGTH=441	9.98	3	4	9	1.01588	1.18397		441	48.9638	8.11865
AT1G11820.2	O-Glycosyl hydrolases family 17 protein chr1:3991144-3993327 REVERSE LENGTH=511	38.55	8	10	114	0.9442	0.796738	0.975434	511	55.5948	5.77002
AT1G11840.6	GLX1 glyoxalase I homolog chr1:3995928-3997518 FORWARD LENGTH=322	50	15	21	3034	1.47096	1.09908	1.50015	322	36.2684	5.50342
AT1G11860.1	Glycine cleavage T-protein family chr1:4001801-4003245 FORWARD LENGTH=408	79.41	27	28	2695	0.86299	1.68605	0.825127	408	44.4168	8.36768
AT1G11870.2	ATSRS, SRS Seryl-tRNA synthetase chr1:4003895-4006556 FORWARD LENGTH=514	44.55	18	20	222	1.05369	1.01779	0.969885	514	57.3156	6.94678
AT1G11890.1	SEC22, ATSEC22 Synaptobrevin family protein chr1:4011509-4012835 FORWARD LENGTH=218	65.14	12	15	325	0.973398	0.981728	1.08872	218	25.3161	8.99756
AT1G11910.1	APA1, ATAPA1 aspartic proteinase A1 chr1:4017119-4019874 REVERSE LENGTH=506	67.59	23	25	8527	0.991102	1.15252	1.27255	506	54.5785	5.5415
AT1G11915.1	unknown protein; FUNCTIONS IN: molecular_function unknown; INVOLVED IN: biological_process unknown; LOCATED IN: endomembrane system; EXPRESSED IN: root; BEST Arabidopsis thaliana protein match is: unknown protein (TAIR:AT3G17350.1); Has 261 Blast hits to 261 proteins in 13 species: Archae - 0; Bacteria - 0; Metazoa - 0; Fungi - 0; Plants - 261; Viruses - 0; Other Eukaryotes - 0 (source: NCBI BLin…	15.81	2	4	15	0.580824		1.02161	329	36.7185	7.7085
AT1G11930.1	Predicted pyridoxal phosphate-dependent enzyme, YBL036C type chr1:4028783-4030298 FORWARD LENGTH=257	54.86	11	13	636	0.835547	0.926125	1.00799	257	27.9902	5.19873
AT1G12000.1	Phosphofructokinase family protein chr1:4050159-4053727 REVERSE LENGTH=566	81.27	29	43	4339	1.2776	1.02576	0.930968	566	61.4204	6.1001
AT1G12010.1	2-oxoglutarate (2OG) and Fe(II)-dependent oxygenase superfamily protein chr1:4056274-4057670 FORWARD LENGTH=320	43.75	6	13	600	1.08174	1.04428	1.31878	320	36.5082	5.24951
AT1G12040.1	LRX1 leucine-rich repeat/extensin 1 chr1:4070160-4072394 FORWARD LENGTH=744	15.59	6	11	102	0.97142	1.01936	1.14615	744	80.9414	8.1626
AT1G12050.1	fumarylacetoacetase, putative chr1:4072904-4075856 FORWARD LENGTH=421	50.83	17	18	2187	0.899551	1.0338	1.01549	421	46.0661	5.5542
AT1G12080.2	Vacuolar calcium-binding protein-related chr1:4084289-4084888 FORWARD LENGTH=138	96.38	16	17	1904	0.673111	0.809973	0.950623	138	15.3726	4.04346
AT1G12110.1	NRT1.1, CHL1-1, NRT1, B-1, ATNRT1, CHL1 nitrate transporter 1.1 chr1:4105341-4109290 FORWARD LENGTH=590	19.66	7	7	25	0.964383		1.06929	590	64.8801	8.42627
AT1G12140.1	FMO GS-OX5 flavin-monooxygenase glucosinolate S-oxygenase 5 chr1:4121386-4123366 FORWARD LENGTH=459	53.59	18	21	190	1.28315	1.03821	1.14136	459	52.0711	6.18896
AT1G12150.1	Plant protein of unknown function (DUF827) chr1:4123530-4125328 REVERSE LENGTH=548	35.04	8	21	185	1.04003	1.19558	0.926609	548	62.6112	5.42725
AT1G12160.1	Flavin-binding monooxygenase family protein chr1:4126068-4128090 FORWARD LENGTH=468	16.45	3	7	80	0.61886		1.36624	468	53.2377	6.69775
AT1G12170.1	F-box family protein chr1:4128607-4129701 REVERSE LENGTH=364	9.34	3	4	19	0.866028	0.887732		364	42.8016	8.49951
AT1G12200.1	Flavin-binding monooxygenase family protein chr1:4137627-4139835 FORWARD LENGTH=465	40.43	13	18	242	1.76062		1.15856	465	52.9491	5.5415
AT1G12210.1	RFL1 RPS5-like 1 chr1:4140948-4143605 FORWARD LENGTH=885	2.71	1	3	47	1.42425	1.34289	0.974664	885	101.379	6.66846
AT1G12220.1	RPS5 Disease resistance protein (CC-NBS-LRR class) family chr1:4145011-4147680 FORWARD LENGTH=889	8.66	4	10	35	0.973479	1.08689	1.10652	889	101.737	7.1665
AT1G12230.2	Aldolase superfamily protein chr1:4148050-4150708 FORWARD LENGTH=427	62.53	24	26	1976	0.863049	0.934234	1.11596	427	46.4981	7.78174
AT1G12240.1	ATBETAFRUCT4, VAC-INV Glycosyl hydrolases family 32 protein chr1:4153699-4157457 FORWARD LENGTH=664	50.45	18	26	4130	1.12766	1.16364	1.19781	664	73.7979	5.63037
AT1G12250.1	Pentapeptide repeat-containing protein chr1:4159287-4161269 FORWARD LENGTH=280	47.5	7	10	89	0.819985	1.00906	1.07946	280	30.0458	8.44092
AT1G12270.1	Hop1 stress-inducible protein, putative chr1:4172105-4174575 FORWARD LENGTH=572	70.45	23	31	541	1.12359	1.07293	1.07455	572	64.5443	6.27783
AT1G12290.1	Disease resistance protein (CC-NBS-LRR class) family chr1:4178593-4181247 REVERSE LENGTH=884	17.08	6	11	36		1.0371	0.779928	884	100.438	6.46826
AT1G12310.1	Calcium-binding EF-hand family protein chr1:4187500-4187946 REVERSE LENGTH=148	87.16	6	16	2739	0.741362	0.686168	1.00787	148	16.5063	4.94482
AT1G12350.1	ATCOAB, COAB 4-phospho-panto-thenoylcysteine synthetase chr1:4198870-4200633 FORWARD LENGTH=317	43.53	3	12	58	1.05298	1.14874		317	35.3461	7.62061
AT1G12360.1	KEU Sec1/munc18-like (SM) proteins superfamily chr1:4201172-4206144 FORWARD LENGTH=666	40.54	21	27	139	1.09414	1.07806	1.10881	666	75.0354	7.94287
AT1G12380.1	unknown protein; BEST Arabidopsis thaliana protein match is: unknown protein (TAIR:AT1G62870.1); Has 173 Blast hits to 170 proteins in 34 species: Archae - 0; Bacteria - 4; Metazoa - 25; Fungi - 8; Plants - 123; Viruses - 7; Other Eukaryotes - 6 (source: NCBI BLink). chr1:4214499-4216880 REVERSE LENGTH=793	16.52	7	11	49	0.923121	1.10223	0.98886	793	88.316	8.20654
AT1G12400.1	Nucleotide excision repair, TFIIH, subunit TTDA chr1:4222296-4222603 FORWARD LENGTH=71	54.93	3	3	26	0.94622	0.811814	0.878442	71	8.10599	6.771
AT1G12410.1	CLPR2, NCLPP2, CLP2 CLP protease proteolytic subunit 2 chr1:4223099-4224954 FORWARD LENGTH=279	51.97	10	12	266	1.24064	1.22201	1.23939	279	31.189	9.14404
AT1G12440.1	A20/AN1-like zinc finger family protein chr1:4241816-4242322 REVERSE LENGTH=168	45.24	5	8	47	0.862024	1.1045	0.904517	168	17.8086	8.60205
AT1G12460.1	Leucine-rich repeat protein kinase family protein chr1:4247703-4250444 FORWARD LENGTH=882	11.22	3	7	260		1.01651	1.03766	882	96.9615	6.29053
AT1G12470.1	zinc ion binding chr1:4251359-4257201 FORWARD LENGTH=988	37.65	18	26	130	1.21801	1.01502	1.59408	988	112.248	5.33838
AT1G12490.1	F-box associated ubiquitination effector family protein chr1:4260783-4261869 FORWARD LENGTH=352	13.64	2	3	4	1.3851	1.00289		352	40.6884	6.44287
AT1G12520.1	ATCCS, CCS copper chaperone for SOD1 chr1:4267277-4268900 REVERSE LENGTH=320	53.44	21	21	925	0.915442	0.904926	1.05874	320	33.8301	5.78271
AT1G12550.1	D-isomer specific 2-hydroxyacid dehydrogenase family protein chr1:4274649-4275831 FORWARD LENGTH=323	32.51	7	8	34	0.838442	1.12406	1.01955	323	34.8901	6.03662
AT1G12570.1	Glucose-methanol-choline (GMC) oxidoreductase family protein chr1:4278192-4280753 REVERSE LENGTH=572	11.01	1	4	6	1.53276		1.3852	572	61.9612	8.646
AT1G12730.1	GPI transamidase subunit PIG-U chr1:4334675-4337609 FORWARD LENGTH=474	10.55	2	4	20	1.21939		1.15611	474	53.6639	8.90967
AT1G12740.2	CYP87A2 cytochrome P450, family 87, subfamily A, polypeptide 2 chr1:4342462-4344569 FORWARD LENGTH=478	10.46	2	3	16	0.973821	0.914658	1.03431	478	55.0222	8.98291
AT1G12780.1	UGE1, ATUGE1 UDP-D-glucose/UDP-D-galactose 4-epimerase 1 chr1:4356124-4358120 REVERSE LENGTH=351	72.93	15	25	1141	0.787319	0.847469	0.949878	351	39.1328	6.56592
AT1G12800.1	Nucleic acid-binding, OB-fold-like protein chr1:4361778-4365189 REVERSE LENGTH=767	10.82	3	9	90	0.648761		0.847123	767	85.6143	5.35107
AT1G12830.1	unknown protein; FUNCTIONS IN: molecular_function unknown; INVOLVED IN: biological_process unknown; LOCATED IN: cellular_component unknown; EXPRESSED IN: 23 plant structures; EXPRESSED DURING: 13 growth stages; Has 39778 Blast hits to 22088 proteins in 1060 species: Archae - 152; Bacteria - 6161; Metazoa - 14109; Fungi - 6144; Plants - 2156; Viruses - 601; Other Eukaryotes - 10455 (source: NCBI B…	20.66	5	5	94	0.821983	0.878063	0.778169	213	23.6003	3.95459
AT1G12840.1	DET3, ATVHA-C vacuolar ATP synthase subunit C (VATC) / V-ATPase C subunit / vacuolar proton pump C subunit (DET3) chr1:4375584-4378220 FORWARD LENGTH=375	84.53	30	33	2032	1.14039	0.952947	1.33699	375	42.5927	5.5415
AT1G12850.1	Phosphoglycerate mutase family protein chr1:4380022-4381577 REVERSE LENGTH=405	67.65	16	18	335	0.81588	1.00078	0.87442	405	44.8321	5.12256
AT1G12855.1	F-box family protein chr1:4382223-4383611 FORWARD LENGTH=462	10.82	2	4	12	0.737973		1.0103	462	53.3005	9.36377
AT1G12870.1	F-box and associated interaction domains-containing protein chr1:4387129-4389110 REVERSE LENGTH=416	16.11	2	4	18	1.87239	0.982649		416	48.3749	8.66064
AT1G12900.1	GAPA-2 glyceraldehyde 3-phosphate dehydrogenase A subunit 2 chr1:4392634-4394283 REVERSE LENGTH=399	49.87	3	22	1175	0.704365	1.33008	0.999505	399	42.8201	8.04541
AT1G12910.1	ATAN11, LWD1 Transducin/WD40 repeat-like superfamily protein chr1:4395114-4396154 REVERSE LENGTH=346	52.31	9	16	297	1.04061	1.17283	1.12366	346	39.0643	4.95752
AT1G12920.1	ERF1-2 eukaryotic release factor 1-2 chr1:4396555-4397859 REVERSE LENGTH=434	64.29	7	27	833	1.19315	1.1028	1.24662	434	48.9106	5.35107
AT1G12970.1	PIRL3 plant intracellular ras group-related LRR 3 chr1:4423727-4425632 FORWARD LENGTH=464	21.98	10	11	76	1.01964	0.907967	1.06168	464	51.6157	4.77979
AT1G13000.1	Protein of unknown function (DUF707) chr1:4436402-4438693 REVERSE LENGTH=401	10.97	2	3	12	0.842026	0.996329		401	45.8213	7.56201
AT1G13020.1	EIF4B2 eukaryotic initiation factor 4B2 chr1:4440927-4443520 REVERSE LENGTH=549	51.37	27	34	657	1.05127	1.02479	1.11791	549	59.289	8.71924
AT1G13030.1	sphere organelles protein-related chr1:4444284-4447278 REVERSE LENGTH=608	4.77	2	2	6	1.13941		1.29576	608	68.6244	5.78271
AT1G13040.1	Pentatricopeptide repeat (PPR-like) superfamily protein chr1:4447647-4449200 FORWARD LENGTH=517	26.69	6	10	14	1.04884	1.64242	0.829278	517	58.6375	8.1333
AT1G13060.2	PBE1 20S proteasome beta subunit E1 chr1:4452641-4454663 FORWARD LENGTH=298	72.15	7	21	4623	0.788839	0.925197	0.890798	298	32.3237	6.7417
AT1G13080.1	CYP71B2 cytochrome P450, family 71, subfamily B, polypeptide 2 chr1:4459212-4460807 FORWARD LENGTH=502	27.49	7	13	124	1.3016	1.05358	1.66321	502	57.1038	7.53271
AT1G13100.1	CYP71B29 cytochrome P450, family 71, subfamily B, polypeptide 29 chr1:4463983-4465538 FORWARD LENGTH=490	20	2	7	24	0.748992	1.0985		490	55.9698	7.98682
AT1G13110.1	CYP71B7 cytochrome P450, family 71 subfamily B, polypeptide 7 chr1:4467272-4468857 FORWARD LENGTH=504	27.78	7	13	276	1.82771	1.1256	1.25565	504	57.1723	8.22119
AT1G13120.1	emb1745 embryo defective 1745 chr1:4469334-4472775 REVERSE LENGTH=611	12.27	5	7	36	1.21372		1.01412	611	69.5971	5.63037
AT1G13140.1	CYP86C3 cytochrome P450, family 86, subfamily C, polypeptide 3 chr1:4478667-4480271 REVERSE LENGTH=534	9.74	2	4	108	0.916068	1.1851	0.985188	534	61.4574	7.79639
AT1G13170.2	ORP1D OSBP(oxysterol binding protein)-related protein 1D chr1:4488826-4492278 REVERSE LENGTH=837	7.89	3	5	41	0.689589		0.882116	837	94.9687	6.80029
AT1G13180.1	DIS1, ARP3, ATARP3 Actin-like ATPase superfamily protein chr1:4495394-4498204 FORWARD LENGTH=427	52.93	12	14	175	0.874906	1.07617	0.935797	427	47.6295	5.63037
AT1G13190.1	RNA-binding (RRM/RBD/RNP motifs) family protein chr1:4499633-4501354 FORWARD LENGTH=573	21.64	9	10	176	0.951369	0.989375	0.960058	573	61.3613	6.1001
AT1G13220.2	LINC2 nuclear matrix constituent protein-related chr1:4515699-4520071 FORWARD LENGTH=1128	14.27	8	22	69	1.26289	1.02059	1.08162	1128	129.845	5.13525
AT1G13270.1	MAP1C, MAP1B methionine aminopeptidase 1B chr1:4544999-4547155 FORWARD LENGTH=369	29	4	6	32	0.748537	1.05037	0.779672	369	40.3984	7.44482
AT1G13280.1	AOC4 allene oxide cyclase 4 chr1:4547624-4548552 FORWARD LENGTH=254	50.39	9	12	1498	1.02554	1.14866	1.08985	254	27.7921	9.0708
AT1G13300.1	HRS1 myb-like transcription factor family protein chr1:4556977-4558591 FORWARD LENGTH=344	11.92	1	3	17	0.851079		0.863689	344	39.0328	6.48096
AT1G13310.1	Endosomal targeting BRO1-like domain-containing protein chr1:4561217-4562929 REVERSE LENGTH=374	19.25	3	8	35	0.772395	0.786316	1.00656	374	42.3575	8.99756
AT1G13320.1	PP2AA3 protein phosphatase 2A subunit A3 chr1:4563692-4567348 REVERSE LENGTH=587	36.97	9	17	225	1.25858	0.880199	1.2351	587	65.4749	5.07178
AT1G13350.2	Protein kinase superfamily protein chr1:4572502-4576547 REVERSE LENGTH=788	12.31	3	8	28	0.7563	1.02076		788	90.3163	7.25439
AT1G13360.1	unknown protein; BEST Arabidopsis thaliana protein match is: unknown protein (TAIR:AT3G25870.1); Has 69 Blast hits to 69 proteins in 16 species: Archae - 0; Bacteria - 0; Metazoa - 6; Fungi - 0; Plants - 63; Viruses - 0; Other Eukaryotes - 0 (source: NCBI BLink). chr1:4577229-4577813 REVERSE LENGTH=194	19.07	3	4	43	0.697922	0.902278	0.838753	194	21.0319	4.06885
AT1G13410.1	Tetratricopeptide repeat (TPR)-like superfamily protein chr1:4601526-4603174 FORWARD LENGTH=474	24.26	2	9	33		0.907318	0.954565	474	53.1325	5.57959
AT1G13420.1	ATST4B, ST4B sulfotransferase 4B chr1:4604871-4605866 FORWARD LENGTH=331	40.79	10	17	199	0.92204	0.847788	1.17253	331	37.6849	5.13525
AT1G13430.1	ATST4C, ST4C sulfotransferase 4C chr1:4606530-4607585 FORWARD LENGTH=351	31.34	5	10	53	0.985359		1.21899	351	40.6413	5.70654
AT1G13440.1	GAPC-2, GAPC2 glyceraldehyde-3-phosphate dehydrogenase C2 chr1:4608465-4610494 REVERSE LENGTH=338	94.38	3	42	44627	0.712052	1.21543	0.90707	338	36.89	7.18115
AT1G13480.1	Protein of unknown function (DUF1262) chr1:4622783-4624043 REVERSE LENGTH=387	10.85	2	2	6	1.26223	1.24187	0.893838	387	44.5039	5.56689
AT1G13490.1	Protein of unknown function (DUF1262) chr1:4624715-4626064 REVERSE LENGTH=363	10.74	1	3	7		1.47974	1.14259	363	41.5861	6.354
AT1G13570.1	F-box/RNI-like superfamily protein chr1:4642528-4643930 REVERSE LENGTH=416	15.87	3	6	14	0.846046		1.66499	416	47.5746	5.0083
AT1G13590.1	ATPSK1, PSK1 phytosulfokine 1 precursor chr1:4647979-4648612 FORWARD LENGTH=87	12.64	1	1	6	1.11473		1.01141	87	9.64684	5.41455
AT1G13640.1	Phosphatidylinositol 3- and 4-kinase family protein chr1:4677276-4679144 REVERSE LENGTH=622	12.06	4	4	4	1.00598	1.08215	1.00719	622	69.5281	5.65576
AT1G13680.1	PLC-like phosphodiesterases superfamily protein chr1:4690409-4692702 FORWARD LENGTH=346	8.96	1	3	8		1.12858	1.1761	346	38.7639	5.31299
AT1G13690.1	ATE1 ATPase E1 chr1:4693380-4694179 FORWARD LENGTH=177	77.4	11	11	877	0.752775	0.859448	0.945687	177	19.7966	4.77979
AT1G13710.1	CYP78A5, KLU cytochrome P450, family 78, subfamily A, polypeptide 5 chr1:4702932-4704592 REVERSE LENGTH=517	24.95	3	7	32	0.887936	0.975538	0.903	517	57.6067	8.38232
AT1G13730.1	Nuclear transport factor 2 (NTF2) family protein with RNA binding (RRM-RBD-RNP motifs) domain chr1:4710519-4712332 FORWARD LENGTH=428	44.86	13	14	377	1.03053	1.36916	0.904671	428	46.7745	7.59131
AT1G13740.1	AFP2 ABI five binding protein 2 chr1:4713969-4715158 FORWARD LENGTH=348	12.64	3	4	4	0.750287	1.07306		348	38.1876	7.89893
AT1G13750.1	Purple acid phosphatases superfamily protein chr1:4715490-4718091 REVERSE LENGTH=613	46.49	25	29	756	1.06959	1.19511	1.04095	613	68.1987	6.75635
AT1G13790.1	XH/XS domain-containing protein chr1:4727438-4730229 FORWARD LENGTH=736	8.56	2	7	115	0.857029	0.999499	0.980613	736	85.8141	7.76709
AT1G13800.1	Tetratricopeptide repeat (TPR)-like superfamily protein chr1:4731056-4733707 REVERSE LENGTH=883	6.91	2	7	99	0.841567	1.0574	0.845933	883	100.454	6.97607
AT1G13830.1	Carbohydrate-binding X8 domain superfamily protein chr1:4739999-4740926 REVERSE LENGTH=197	19.29	2	2	142	1.03694	1.04853	1.08225	197	20.3687	5.70654
AT1G13860.4	QUL1 QUASIMODO2 LIKE 1 chr1:4743754-4746256 REVERSE LENGTH=603	13.93	4	5	23	1.17545	0.994732	0.706729	603	67.9576	6.78564
AT1G13870.1	DRL1, AtKTI12 calmodulin binding;purine nucleotide binding chr1:4747437-4748345 REVERSE LENGTH=302	52.98	12	13	143	1.05093	1.16063	1.08466	302	34.0424	6.18896
AT1G13900.1	Purple acid phosphatases superfamily protein chr1:4753494-4755554 REVERSE LENGTH=656	42.99	22	25	924	1.00848	1.14796	1.24893	656	73.67	6.17627
AT1G13930.1	Involved in response to salt stress. Knockout mutants are hypersensitive to salt stress. chr1:4761091-4761558 FORWARD LENGTH=155	96.13	15	15	8530	0.745722	1.00777	0.986915	155	16.1538	4.91943
AT1G13950.1	EIF-5A, ELF5A-1, ATELF5A-1, EIF5A eukaryotic elongation factor 5A-1 chr1:4773631-4774668 FORWARD LENGTH=158	76.58	9	13	1897	0.856612	1.12713	0.828769	158	17.3496	5.75732
AT1G13960.1	WRKY4 WRKY DNA-binding protein 4 chr1:4776622-4779043 FORWARD LENGTH=514	33.07	12	15	195	0.916326	1.074	0.739239	514	55.7814	8.11865
AT1G13970.1	Protein of unknown function (DUF1336) chr1:4779742-4781882 REVERSE LENGTH=504	12.1	2	5	10		1.79457	1.09905	504	57.5565	8.17725
AT1G13980.1	GN, VAN7, EMB30 sec7 domain-containing protein chr1:4789587-4794397 FORWARD LENGTH=1451	6.96	5	10	68	1.32729	1.23626	1.15654	1451	162.514	5.89697
AT1G14000.1	VIK VH1-interacting kinase chr1:4797606-4800043 FORWARD LENGTH=438	61.19	24	25	360	0.865978	0.924362	0.77781	438	49.3044	7.94287
AT1G14010.1	emp24/gp25L/p24 family/GOLD family protein chr1:4800385-4801790 REVERSE LENGTH=212	32.08	7	7	174	0.938804	0.971739	1.0817	212	24.1402	6.80029
AT1G14060.1	GCK domain-containing protein chr1:4817354-4817893 REVERSE LENGTH=179	64.8	10	11	448	0.964488	0.827966	0.892035	179	19.4148	4.33545
AT1G14080.1	FUT6, ATFUT6 fucosyltransferase 6 chr1:4822580-4824218 FORWARD LENGTH=519	20.62	4	9	68	0.862548	1.06004	1.15429	519	58.998	7.15186
AT1G14100.1	FUT8 fucosyltransferase 8 chr1:4827961-4829587 FORWARD LENGTH=516	3.88	1	2	33		1.25789	0.854003	516	59.2481	7.40088
AT1G14120.1	2-oxoglutarate (2OG) and Fe(II)-dependent oxygenase superfamily protein chr1:4833648-4834833 REVERSE LENGTH=312	30.13	7	9	135	1.22628	1.22543	1.15323	312	35.0969	5.8335
AT1G14130.1	2-oxoglutarate (2OG) and Fe(II)-dependent oxygenase superfamily protein chr1:4836041-4837040 REVERSE LENGTH=308	36.04	9	10	104	0.799212	1.22072	1.08758	308	34.6125	5.8208
AT1G14170.3	RNA-binding KH domain-containing protein chr1:4843463-4845253 REVERSE LENGTH=479	65.14	20	24	405	0.874248	1.11	0.807326	479	52.5074	6.26514
AT1G14185.1	Glucose-methanol-choline (GMC) oxidoreductase family protein chr1:4850284-4851885 FORWARD LENGTH=503	27.83	6	13	125	0.87307	1.16142	1.04328	503	55.3853	8.1626
AT1G14190.1	Glucose-methanol-choline (GMC) oxidoreductase family protein chr1:4852802-4854307 FORWARD LENGTH=501	43.91	9	18	163	0.904607	1.07669	0.878885	501	55.104	6.55127
AT1G14210.1	Ribonuclease T2 family protein chr1:4856902-4857941 REVERSE LENGTH=247	43.72	10	10	965	1.33603	1.44076	1.12486	247	28.1678	6.27783
AT1G14220.1	Ribonuclease T2 family protein chr1:4858642-4859601 REVERSE LENGTH=228	50.44	9	9	275	1.00565	0.932135	1.00513	228	25.6722	5.26221
AT1G14240.1	GDA1/CD39 nucleoside phosphatase family protein chr1:4865159-4867777 FORWARD LENGTH=483	10.77	3	6	34	1.24755		1.22064	483	53.3921	6.72705
AT1G14300.2	ARM repeat superfamily protein chr1:4882654-4884686 REVERSE LENGTH=377	26.26	7	8	30	1.06233	1.13761	1.1364	377	41.904	5.43994
AT1G14310.1	Haloacid dehalogenase-like hydrolase (HAD) superfamily protein chr1:4885049-4886672 FORWARD LENGTH=254	34.65	7	7	45	0.88029	0.978482	1.22118	254	28.1622	5.41455
AT1G14320.1	SAC52, RPL10, RPL10A Ribosomal protein L16p/L10e family protein chr1:4888270-4889408 FORWARD LENGTH=220	51.82	4	14	184	0.95594	1.05579	0.998052	220	24.9012	10.4917
AT1G14330.1	Galactose oxidase/kelch repeat superfamily protein chr1:4890375-4891700 REVERSE LENGTH=441	19.5	3	4	5	0.920315	1.05504		441	49.487	5.57959
AT1G14340.1	RNA-binding (RRM/RBD/RNP motifs) family protein chr1:4897709-4898776 FORWARD LENGTH=244	25.82	5	6	120	0.811863	1.14239	0.999339	244	26.399	5.60498
AT1G14345.1	NAD(P)-linked oxidoreductase superfamily protein chr1:4899176-4899766 FORWARD LENGTH=196	3.57	1	1	21	0.745302	0.792903	0.842787	196	21.2104	9.80322
AT1G14370.1	APK2A, PBL2 protein kinase 2A chr1:4915859-4917959 FORWARD LENGTH=426	18.08	3	6	164	8.16774		5.10301	426	46.2666	9.34912
AT1G14380.1	IQD28 IQ-domain 28 chr1:4918279-4920761 REVERSE LENGTH=664	32.53	12	22	141	0.737687	1.05663	1.07547	664	72.8049	9.31982
AT1G14400.1	UBC1, ATUBC1 ubiquitin carrier protein 1 chr1:4927294-4928136 REVERSE LENGTH=152	49.34	3	5	253	1.19216	1.25298	0.940119	152	17.2705	5.57959
AT1G14410.1	ATWHY1, PTAC1, WHY1 ssDNA-binding transcriptional regulator chr1:4929352-4930810 REVERSE LENGTH=263	50.19	9	12	297	1.00376	1.05658	1.00211	263	29.04	9.37842
AT1G14440.1	AtHB31, HB31, ZHD4 homeobox protein 31 chr1:4939076-4940014 REVERSE LENGTH=312	12.18	2	2	7	0.819826		0.890451	312	35.4589	7.59131
AT1G14450.1	NADH dehydrogenase (ubiquinone)s chr1:4947337-4947558 REVERSE LENGTH=73	54.79	2	4	106		1.40285	0.708094	73	8.21914	9.71533
AT1G14460.1	AAA-type ATPase family protein chr1:4948962-4952750 REVERSE LENGTH=1116	9.14	2	8	36		0.942625	1.01375	1116	124.813	8.52881
AT1G14510.1	AL7 alfin-like 7 chr1:4962171-4964154 REVERSE LENGTH=252	21.43	2	6	108	1.03362	0.85011		252	28.2676	6.29053
AT1G14540.1	Peroxidase superfamily protein chr1:4974233-4975600 REVERSE LENGTH=315	48.25	7	10	101	1.03517	1.00926	0.992795	315	34.3891	7.79639
AT1G14550.1	Peroxidase superfamily protein chr1:4979028-4980324 FORWARD LENGTH=321	32.09	3	6	30	1.09792	1.01076		321	34.9847	8.63135
AT1G14570.2	UBX domain-containing protein chr1:4983770-4987192 FORWARD LENGTH=468	52.56	21	21	586	0.968386	1.01564	1.14754	468	51.7753	4.71631
AT1G14610.1	TWN2, VALRS valyl-tRNA synthetase / valine--tRNA ligase (VALRS) chr1:5008502-5014486 REVERSE LENGTH=1108	50	42	53	969	1.12806	0.835602	1.30695	1108	125.846	7.10791
AT1G14620.1	DECOY decoy chr1:5014948-5016501 REVERSE LENGTH=233	40.34	12	12	304	1.025	1.16343	1.2092	233	27.1228	8.57275
AT1G14650.1	SWAP (Suppressor-of-White-APricot)/surp domain-containing protein / ubiquitin family protein chr1:5028077-5030520 FORWARD LENGTH=785	47.77	24	34	2051	0.961347	1.05816	1.00198	785	87.5389	5.14795
AT1G14670.1	Endomembrane protein 70 protein family chr1:5037669-5040199 FORWARD LENGTH=592	19.59	5	13	77	1.38603		1.19854	592	68.0396	7.07861
AT1G14686.1	ENTH/ANTH/VHS superfamily protein chr1:5045781-5046800 REVERSE LENGTH=339	21.24	1	6	88	0.701504		0.956187	339	38.0638	5.51611
AT1G14700.1	PAP3, ATPAP3 purple acid phosphatase 3 chr1:5058680-5060988 FORWARD LENGTH=366	15.57	2	3	21	0.787036	1.15508	1.32498	366	42.0252	6.771
AT1G14710.1	hydroxyproline-rich glycoprotein family protein chr1:5062168-5064697 REVERSE LENGTH=601	24.79	8	10	64	0.995956	1.2619	0.946382	601	66.1624	8.03076
AT1G14740.1	Protein of unknown function (DUF1423) chr1:5075450-5077732 REVERSE LENGTH=733	24.28	9	18	133	1.0544	0.78537	1.12487	733	82.3365	6.84424
AT1G14780.1	MAC/Perforin domain-containing protein chr1:5091020-5093873 FORWARD LENGTH=627	7.97	3	3	8		1.05446	1.11976	627	69.8736	9.08545
AT1G14790.1	RDR1, ATRDRP1 RNA-dependent RNA polymerase 1 chr1:5094317-5097817 REVERSE LENGTH=1107	7.32	2	8	50		0.844731	0.550059	1107	126.134	7.81104
AT1G14810.1	semialdehyde dehydrogenase family protein chr1:5102684-5104633 REVERSE LENGTH=375	85.87	29	31	4633	0.836531	0.99024	1.00569	375	40.7198	7.00537
AT1G14820.3	Sec14p-like phosphatidylinositol transfer family protein chr1:5105237-5106793 REVERSE LENGTH=252	44.05	12	12	97	0.833002	0.953406	1.05663	252	28.2807	7.32764
AT1G14830.1	ADL1C, ADL5, DRP1C, DL1C DYNAMIN-like 1C chr1:5107699-5111470 REVERSE LENGTH=614	84.85	40	60	3333	0.9676	0.939613	1.08387	614	68.6799	7.56201
AT1G14840.1	ATMAP70-4, MAP70-4 microtubule-associated proteins 70-4 chr1:5112415-5115299 REVERSE LENGTH=604	37.25	2	26	277	0.799284		0.877713	604	67.4462	9.42236
AT1G14850.1	NUP155 nucleoporin 155 chr1:5116921-5123259 REVERSE LENGTH=1464	25.89	21	29	108	1.20543	0.929929	1.36804	1464	159.913	5.47803
AT1G14870.1	PCR2 PLANT CADMIUM RESISTANCE 2 chr1:5128591-5129458 REVERSE LENGTH=152	22.37	2	2	24	1.12585		1.24921	152	16.7305	6.90283
AT1G14890.1	Plant invertase/pectin methylesterase inhibitor superfamily protein chr1:5137045-5137704 FORWARD LENGTH=219	31.51	5	6	80	0.753075	0.984157	1.02103	219	24.3062	8.23584
AT1G14900.1	HMGA high mobility group A chr1:5138665-5139353 REVERSE LENGTH=204	32.35	5	5	159	0.678274	1.58105	0.776747	204	21.9973	9.94971
AT1G14910.1	ENTH/ANTH/VHS superfamily protein chr1:5139928-5143571 REVERSE LENGTH=692	28.03	10	16	230	0.978929	0.890147	1.13971	692	75.4689	4.89404
AT1G14960.1	Polyketide cyclase/dehydrase and lipid transport superfamily protein chr1:5159334-5159992 REVERSE LENGTH=153	38.56	5	5	29	1.17643	0.975536	1.22794	153	17.6706	5.24951
AT1G14970.1	O-fucosyltransferase family protein chr1:5162085-5164917 REVERSE LENGTH=562	24.02	3	9	15	1.07224	0.879932	0.916955	562	63.3673	9.49561
AT1G14980.1	CPN10 chaperonin 10 chr1:5165930-5166654 REVERSE LENGTH=98	83.67	10	11	3357	0.751333	0.822389	0.857716	98	10.8058	7.41553
AT1G15000.1	scpl50 serine carboxypeptidase-like 50 chr1:5168613-5169947 FORWARD LENGTH=444	44.82	15	18	231	1.08919	0.989082	1.14066	444	49.1911	5.51611
AT1G15060.1	Uncharacterised conserved protein UCP031088, alpha/beta hydrolase chr1:5184053-5186856 REVERSE LENGTH=578	37.54	10	13	100	1.09999		1.12447	578	63.6346	5.8208
AT1G15120.2	Ubiquinol-cytochrome C reductase hinge protein chr1:5202648-5203950 FORWARD LENGTH=166	28.92	5	5	719	0.925455	0.972017	0.857814	166	19.0063	5.96045
AT1G15125.1	S-adenosyl-L-methionine-dependent methyltransferases superfamily protein chr1:5204625-5205912 FORWARD LENGTH=351	11.68	1	3	19	0.900593		1.066	351	38.8272	5.14795
AT1G15130.1	Endosomal targeting BRO1-like domain-containing protein chr1:5206217-5209848 REVERSE LENGTH=846	62.41	44	47	857	1.31334	1.1003	1.21368	846	95.149	6.44287
AT1G15140.1	FAD/NAD(P)-binding oxidoreductase chr1:5210403-5212137 REVERSE LENGTH=295	59.66	14	15	524	0.840564	0.94123	0.981641	295	31.9035	8.00146
AT1G15200.3	protein-protein interaction regulator family protein chr1:5228477-5231017 REVERSE LENGTH=470	15.74	4	8	25	0.844452	1.06503	0.945074	470	54.4125	5.99854
AT1G15210.1	PDR7, ATPDR7 pleiotropic drug resistance 7 chr1:5231552-5236573 REVERSE LENGTH=1442	37.45	21	51	982	1.25527	1.00316	1.33024	1442	162.466	7.89893
AT1G15220.1	ATCCMH, CCMH cytochrome c biogenesis protein family chr1:5240471-5241117 REVERSE LENGTH=159	29.56	3	4	28	0.782794	0.950626	0.958717	159	17.8736	9.1001
AT1G15230.1	unknown protein; FUNCTIONS IN: molecular_function unknown; INVOLVED IN: biological_process unknown; LOCATED IN: cellular_component unknown; EXPRESSED IN: 24 plant structures; EXPRESSED DURING: 15 growth stages; Has 26 Blast hits to 26 proteins in 12 species: Archae - 0; Bacteria - 0; Metazoa - 0; Fungi - 0; Plants - 26; Viruses - 0; Other Eukaryotes - 0 (source: NCBI BLink). chr1:5242729-5243196 …	68.39	8	9	113	0.846844	1.02622	0.953174	155	16.457	4.32275
AT1G15240.2	Phox-associated domain;Phox-like;Sorting nexin, C-terminal chr1:5243799-5248604 FORWARD LENGTH=1020	5.1	3	5	9	0.759204	1.39205	0.981567	1020	115.316	7.94287
AT1G15270.1	Translation machinery associated TMA7 chr1:5250833-5252020 REVERSE LENGTH=64	43.75	4	5	80	0.806881	1.43386	0.640667	64	6.97381	9.94971
AT1G15280.2	CASC3/Barentsz eIF4AIII binding chr1:5252538-5256214 FORWARD LENGTH=585	41.88	19	21	286	0.674667	0.778194	0.754503	585	63.397	6.56592
AT1G15340.1	MBD10 methyl-CPG-binding domain 10 chr1:5275895-5277474 REVERSE LENGTH=384	73.44	35	39	1867	0.942522	1.2255	1.04835	384	42.3327	4.66553
AT1G15350.2	unknown protein; BEST Arabidopsis thaliana protein match is: unknown protein (TAIR:AT3G15770.2); Has 148 Blast hits to 148 proteins in 25 species: Archae - 0; Bacteria - 0; Metazoa - 0; Fungi - 0; Plants - 141; Viruses - 0; Other Eukaryotes - 7 (source: NCBI BLink). chr1:5278481-5279486 REVERSE LENGTH=154	19.48	2	2	44	0.904167	0.75965	1.05495	154	17.1452	5.09717
AT1G15380.1	Lactoylglutathione lyase / glyoxalase I family protein chr1:5290955-5292287 FORWARD LENGTH=174	28.16	4	4	84	0.802485	0.900141	0.832066	174	19.5808	5.90967
AT1G15390.1	PDF1A, ATDEF1 peptide deformylase 1A chr1:5294653-5295625 FORWARD LENGTH=269	54.65	12	13	162	0.941094	1.11659	1.13093	269	29.9768	8.41162
AT1G15400.3	unknown protein; FUNCTIONS IN: molecular_function unknown; INVOLVED IN: biological_process unknown; LOCATED IN: plasma membrane; EXPRESSED IN: 23 plant structures; EXPRESSED DURING: 13 growth stages; BEST Arabidopsis thaliana protein match is: unknown protein (TAIR:AT1G80180.1); Has 84 Blast hits to 84 proteins in 17 species: Archae - 0; Bacteria - 6; Metazoa - 0; Fungi - 0; Plants - 75; Viruses …	37.84	4	4	16	1.02026		1.10191	148	16.3295	10.9165
AT1G15410.1	aspartate-glutamate racemase family chr1:5299577-5300681 FORWARD LENGTH=330	18.48	2	5	54	1.00901		1.17553	330	36.6818	7.13721
AT1G15420.1	CONTAINS InterPro DOMAIN/s: Small-subunit processome, Utp12 (InterPro:IPR007148); Has 764 Blast hits to 656 proteins in 193 species: Archae - 0; Bacteria - 42; Metazoa - 237; Fungi - 154; Plants - 85; Viruses - 23; Other Eukaryotes - 223 (source: NCBI BLink). chr1:5301794-5303296 REVERSE LENGTH=278	56.47	14	14	239	0.941237	1.04035	0.860719	278	30.3149	4.32275
AT1G15440.1	PWP2, ATPWP2 periodic tryptophan protein 2 chr1:5306159-5309460 REVERSE LENGTH=900	19.89	6	13	40	1.07333	1.0022	1.16727	900	100.408	6.354
AT1G15470.1	Transducin/WD40 repeat-like superfamily protein chr1:5315838-5317696 FORWARD LENGTH=333	74.17	17	21	661	0.750476	1.06228	0.901234	333	36.3218	6.12549
AT1G15480.1	Tetratricopeptide repeat (TPR)-like superfamily protein chr1:5318307-5320422 FORWARD LENGTH=594	38.89	17	27	297	1.08689	0.86571	1.1623	594	67.4895	6.87354
AT1G15500.1	ATNTT2 TLC ATP/ADP transporter chr1:5326426-5328688 FORWARD LENGTH=618	23.62	3	11	56	1.44019	0.843551		618	67.4858	9.48096
AT1G15510.1	ATECB2, ECB2, VAC1 Tetratricopeptide repeat (TPR)-like superfamily protein chr1:5329111-5331711 FORWARD LENGTH=866	9.58	1	6	22		1.13133	1.08247	866	97.6329	7.84033
AT1G15530.1	Concanavalin A-like lectin protein kinase family protein chr1:5339961-5341931 REVERSE LENGTH=656	11.59	5	7	114	1.12926	0.927952	1.24928	656	73.0998	5.22412
AT1G15690.1	AVP1, ATAVP3, AVP-3, AtVHP1;1 Inorganic H pyrophosphatase family protein chr1:5399115-5402185 FORWARD LENGTH=770	29.61	19	21	372	1.30633	1.00531	1.35385	770	80.7677	5.26221
AT1G15710.1	prephenate dehydrogenase family protein chr1:5404505-5405581 FORWARD LENGTH=358	26.26	5	8	167	1.40991	1.27345	1.15672	358	40.6075	7.78174
AT1G15730.1	Cobalamin biosynthesis CobW-like protein chr1:5407535-5409937 REVERSE LENGTH=448	30.13	6	11	103	0.983959		0.998948	448	50.227	5.50342
AT1G15740.1	Leucine-rich repeat family protein chr1:5411509-5414544 FORWARD LENGTH=585	9.06	4	6	17	0.960316	1.09715		585	63.848	7.47412
AT1G15750.1	WSIP1, TPL Transducin family protein / WD-40 repeat family protein chr1:5415086-5420359 REVERSE LENGTH=1131	51.28	13	50	936	1.28292	1.14224	1.34647	1131	124.22	7.23975
AT1G15760.1	Sterile alpha motif (SAM) domain-containing protein chr1:5425714-5426322 FORWARD LENGTH=202	27.72	2	6	49	1.24231	1.3282	0.879654	202	23.579	9.40771
AT1G15780.1	unknown protein; BEST Arabidopsis thaliana protein match is: unknown protein (TAIR:AT2G10440.1); Has 103701 Blast hits to 43153 proteins in 1828 species: Archae - 30; Bacteria - 7385; Metazoa - 38639; Fungi - 11531; Plants - 7727; Viruses - 307; Other Eukaryotes - 38082 (source: NCBI BLink). chr1:5430446-5435921 REVERSE LENGTH=1335	18.73	19	22	151	0.877988	1.01777	1.09219	1335	146.254	9.21729
AT1G15790.1	unknown protein; BEST Arabidopsis thaliana protein match is: unknown protein (TAIR:AT1G15780.1); Has 170 Blast hits to 94 proteins in 14 species: Archae - 0; Bacteria - 0; Metazoa - 0; Fungi - 0; Plants - 170; Viruses - 0; Other Eukaryotes - 0 (source: NCBI BLink). chr1:5438477-5439820 REVERSE LENGTH=179	70.95	11	12	331	0.961339	0.854225	0.944357	179	20.3103	7.1958
AT1G15810.1	S15/NS1, RNA-binding protein chr1:5444496-5446271 FORWARD LENGTH=419	28.88	6	12	142	1.15554	1.2396	0.943235	419	47.3	9.5249
AT1G15820.1	LHCB6, CP24 light harvesting complex photosystem II subunit 6 chr1:5446685-5447676 REVERSE LENGTH=258	63.95	11	15	242	1.22672	0.689049	1.17322	258	27.5051	7.40088
AT1G15830.1	unknown protein; Has 165982 Blast hits to 57214 proteins in 2459 species: Archae - 263; Bacteria - 44622; Metazoa - 55751; Fungi - 10656; Plants - 17613; Viruses - 2527; Other Eukaryotes - 34550 (source: NCBI BLink). chr1:5448726-5450177 FORWARD LENGTH=483	28.16	5	7	13	1.00403	1.11208	0.992002	483	43.2732	9.30518
AT1G15840.1	unknown protein; Has 111484 Blast hits to 29940 proteins in 1985 species: Archae - 153; Bacteria - 40635; Metazoa - 31564; Fungi - 6444; Plants - 10232; Viruses - 1710; Other Eukaryotes - 20746 (source: NCBI BLink). chr1:5451723-5452123 FORWARD LENGTH=126	38.89	2	3	17		1.38105	1.08212	126	10.9682	8.1626
AT1G15860.3	Domain of unknown function (DUF298) chr1:5455055-5456741 FORWARD LENGTH=236	16.53	3	4	19	1.14181		1.27215	236	27.7158	6.25244
AT1G15870.1	Mitochondrial glycoprotein family protein chr1:5457153-5458245 FORWARD LENGTH=242	7.02	1	2	15	1.16702		1.09848	242	28.133	5.41455
AT1G15890.1	Disease resistance protein (CC-NBS-LRR class) family chr1:5461406-5463961 FORWARD LENGTH=851	7.29	2	5	77	0.419949		0.988772	851	95.783	6.65381
AT1G15910.1	XH/XS domain-containing protein chr1:5465951-5468723 FORWARD LENGTH=634	11.67	4	6	20	1.20643	1.00159	1.3685	634	72.5896	5.32568
AT1G15930.2	Ribosomal protein L7Ae/L30e/S12e/Gadd45 family protein chr1:5471702-5472741 FORWARD LENGTH=144	65.97	7	12	1962	0.921947	0.944659	0.8989	144	15.367	5.5542
AT1G15940.1	Tudor/PWWP/MBT superfamily protein chr1:5473672-5478050 FORWARD LENGTH=990	11.52	3	7	22	0.941982		0.717335	990	109.527	5.38916
AT1G15950.1	CCR1, IRX4, ATCCR1 cinnamoyl coa reductase 1 chr1:5478855-5481915 FORWARD LENGTH=344	74.42	17	22	2485	0.812225	1.09203	0.932682	344	37.4653	6.55127
AT1G15970.1	DNA glycosylase superfamily protein chr1:5486544-5488494 REVERSE LENGTH=352	22.44	4	5	9	0.781469	0.917644	0.935001	352	39.276	9.34912
AT1G15980.1	NDF1, NDH48 NDH-dependent cyclic electron flow 1 chr1:5489314-5491199 FORWARD LENGTH=461	10.85	3	4	11	1.12756	0.791072	1.09925	461	50.9902	6.93213
AT1G16000.1	unknown protein; BEST Arabidopsis thaliana protein match is: unknown protein (TAIR:AT1G80890.1); Has 41 Blast hits to 40 proteins in 10 species: Archae - 0; Bacteria - 0; Metazoa - 0; Fungi - 0; Plants - 41; Viruses - 0; Other Eukaryotes - 0 (source: NCBI BLink). chr1:5494576-5495149 FORWARD LENGTH=86	29.07	1	2	74	0.988106		0.721591	86	9.28362	9.78857
AT1G16030.1	Hsp70b heat shock protein 70B chr1:5502386-5504326 REVERSE LENGTH=646	37.15	6	21	2486	0.972559	1.05953	0.941262	646	70.8704	5.41455
AT1G16080.1	unknown protein; LOCATED IN: apoplast, chloroplast stroma, chloroplast, chloroplast envelope; EXPRESSED IN: 23 plant structures; EXPRESSED DURING: 14 growth stages; Has 81 Blast hits to 81 proteins in 28 species: Archae - 0; Bacteria - 2; Metazoa - 0; Fungi - 0; Plants - 62; Viruses - 0; Other Eukaryotes - 17 (source: NCBI BLink). chr1:5514394-5515761 FORWARD LENGTH=313	68.05	18	21	223	0.766039	1.00215	1.03722	313	34.1084	6.78564
AT1G16190.1	RAD23A Rad23 UV excision repair protein family chr1:5543267-5545892 FORWARD LENGTH=368	50.82	10	15	866	0.769282	0.818915	0.934022	368	39.8176	4.48779
AT1G16210.1	unknown protein; CONTAINS InterPro DOMAIN/s: Protein of unknown function DUF1014 (InterPro:IPR010422); Has 16107 Blast hits to 8386 proteins in 1107 species: Archae - 26; Bacteria - 3370; Metazoa - 4013; Fungi - 1516; Plants - 526; Viruses - 120; Other Eukaryotes - 6536 (source: NCBI BLink). chr1:5546352-5547447 REVERSE LENGTH=234	27.35	4	5	12	0.953545	1.01678	1.27286	234	26.8101	9.23193
AT1G16225.1	Target SNARE coiled-coil domain protein chr1:5551041-5552028 REVERSE LENGTH=199	40.2	4	7	14	0.429417	1.28741		199	22.3315	8.00146
AT1G16240.1	SYP51, ATSYP51 syntaxin of plants 51 chr1:5555183-5556340 REVERSE LENGTH=232	53.88	10	11	194	1.13186	1.12464	1.2066	232	25.872	7.97217
AT1G16270.1	Protein kinase superfamily protein with octicosapeptide/Phox/Bem1p domain chr1:5563890-5568145 FORWARD LENGTH=1147	28.42	19	26	323	0.97801	0.916474	0.970658	1147	126.702	5.32568
AT1G16290.1	FUNCTIONS IN: molecular_function unknown; INVOLVED IN: biological_process unknown; LOCATED IN: chloroplast, vacuole; EXPRESSED IN: 19 plant structures; EXPRESSED DURING: 11 growth stages; CONTAINS InterPro DOMAIN/s: Lytic transglycosylase-like, catalytic (InterPro:IPR008258); Has 171 Blast hits to 155 proteins in 40 species: Archae - 0; Bacteria - 54; Metazoa - 0; Fungi - 0; Plants - 55; Viruses …	14.08	2	5	10	0.574721		0.920037	419	47.9105	5.68115
AT1G16300.1	GAPCP-2 glyceraldehyde-3-phosphate dehydrogenase of plastid 2 chr1:5574433-5577406 FORWARD LENGTH=420	87.62	18	31	4866	0.889812	1.07806	0.938293	420	44.8179	8.6167
AT1G16340.4	ATKDSA2 Aldolase superfamily protein chr1:5588123-5590469 REVERSE LENGTH=293	66.55	7	16	871	0.761945	0.924623	0.876332	293	31.9176	6.31592
AT1G16350.1	Aldolase-type TIM barrel family protein chr1:5590951-5592872 FORWARD LENGTH=502	82.87	29	36	3207	0.817894	0.966037	0.939281	502	54.0173	6.48096
AT1G16400.1	CYP79F2 cytochrome P450, family 79, subfamily F, polypeptide 2 chr1:5605231-5607281 FORWARD LENGTH=537	35.38	7	14	78	1.74641	1.02457	1.75856	537	61.3924	8.14795
AT1G16430.1	Surfeit locus protein 5 subunit 22 of Mediator complex chr1:5614632-5615397 FORWARD LENGTH=150	88	8	12	143	0.963249	0.826404	1.05164	150	16.1691	5.56689
AT1G16440.1	RSH3 root hair specific 3 chr1:5615841-5617632 FORWARD LENGTH=499	13.03	2	3	3		1.19915	0.968837	499	56.0943	8.49951
AT1G16460.2	ATRDH2, ATMST2, MST2, ST2, STR2, RDH2 rhodanese homologue 2 chr1:5619848-5622481 REVERSE LENGTH=342	83.63	18	22	1583	0.828644	0.956708	1.01318	342	37.3887	6.12549
AT1G16470.1	PAB1 proteasome subunit PAB1 chr1:5623122-5625439 FORWARD LENGTH=235	85.53	1	20	5375	0.729139	0.915769	0.914898	235	25.6853	5.69385
AT1G16480.1	Tetratricopeptide repeat (TPR)-like superfamily protein chr1:5625843-5628656 REVERSE LENGTH=937	8.75	3	5	8	0.945448	1.03354		937	103.96	7.00537
AT1G16490.1	ATMYB58, MYB58 myb domain protein 58 chr1:5629859-5630844 REVERSE LENGTH=274	15.33	2	3	17	0.829032	1.02689	0.971693	274	31.4412	5.22412
AT1G16520.1	unknown protein; FUNCTIONS IN: molecular_function unknown; INVOLVED IN: biological_process unknown; LOCATED IN: plasma membrane; EXPRESSED IN: 22 plant structures; EXPRESSED DURING: 13 growth stages; BEST Arabidopsis thaliana protein match is: unknown protein (TAIR:AT1G56080.1); Has 243 Blast hits to 234 proteins in 69 species: Archae - 2; Bacteria - 2; Metazoa - 61; Fungi - 9; Plants - 125; Viru…	56	16	21	565	0.728121	0.843602	0.771357	325	36.4036	8.79248
AT1G16610.3	SR45 arginine/serine-rich 45 chr1:5675925-5678686 REVERSE LENGTH=425	16.24	6	7	88	1.42667	0.925391	1.03248	425	46.5702	12.3667
AT1G16630.1	unknown protein; LOCATED IN: chloroplast; BEST Arabidopsis thaliana protein match is: unknown protein (TAIR:AT2G16270.1); Has 10587 Blast hits to 5736 proteins in 617 species: Archae - 88; Bacteria - 963; Metazoa - 3686; Fungi - 820; Plants - 541; Viruses - 438; Other Eukaryotes - 4051 (source: NCBI BLink). chr1:5682212-5684749 REVERSE LENGTH=845	7.1	3	5	30	0.94084	1.14217	0.885056	845	93.8171	4.48779
AT1G16670.1	Protein kinase superfamily protein chr1:5697846-5699492 FORWARD LENGTH=390	34.1	4	10	76	1.35881	1.39097	0.928434	390	43.262	7.88428
AT1G16690.1	Enhancer of polycomb-like transcription factor protein chr1:5706458-5709371 FORWARD LENGTH=439	5.01	1	5	211	0.94589	1.296		439	50.6433	9.26123
AT1G16700.1	Alpha-helical ferredoxin chr1:5710012-5711694 FORWARD LENGTH=222	80.63	2	19	717	1.11202		1.32675	222	25.3614	5.2876
AT1G16710.1	HAC12 histone acetyltransferase of the CBP family 12 chr1:5714692-5721782 FORWARD LENGTH=1706	9.55	3	14	113	0.913583		1.12349	1706	190.15	8.39697
AT1G16740.1	Ribosomal protein L20 chr1:5727773-5728950 FORWARD LENGTH=126	38.89	3	5	13		1.34835	0.800731	126	14.7129	10.7407
AT1G16750.1	Protein of unknown function, DUF547 chr1:5729221-5731689 REVERSE LENGTH=529	16.26	2	7	84	0.913433	0.930186		529	59.6085	9.0708
AT1G16760.1	Protein kinase protein with adenine nucleotide alpha hydrolases-like domain chr1:5734234-5737307 FORWARD LENGTH=758	15.96	4	12	80	0.781929	1.26578	1.01031	758	84.58	7.29834
AT1G16770.1	unknown protein; Has 109 Blast hits to 109 proteins in 52 species: Archae - 0; Bacteria - 4; Metazoa - 0; Fungi - 71; Plants - 32; Viruses - 0; Other Eukaryotes - 2 (source: NCBI BLink). chr1:5737900-5739110 FORWARD LENGTH=324	12.04	2	3	6	0.50636	0.978589		324	36.1941	5.60498
AT1G16790.1	ribosomal protein-related chr1:5744638-5745072 FORWARD LENGTH=144	85.42	11	11	300	0.867223	1.07936	0.898098	144	15.4452	9.5542
AT1G16800.1	P-loop containing nucleoside triphosphate hydrolases superfamily protein chr1:5745523-5755263 REVERSE LENGTH=2127	13.16	7	20	53	1.22953	0.992795	1.05676	2127	239.554	8.44092
AT1G16810.1	unknown protein; CONTAINS InterPro DOMAIN/s: Protein of unknown function DUF1754, eukaryotic (InterPro:IPR013865); Has 395 Blast hits to 394 proteins in 162 species: Archae - 0; Bacteria - 0; Metazoa - 181; Fungi - 91; Plants - 65; Viruses - 0; Other Eukaryotes - 58 (source: NCBI BLink). chr1:5756150-5756694 FORWARD LENGTH=144	56.25	7	7	171	0.905489	1.11133	1.19587	144	16.3724	6.41748
AT1G16830.1	Pentatricopeptide repeat (PPR) superfamily protein chr1:5760793-5762619 FORWARD LENGTH=608	2.8	1	3	22	0.950723	0.705223	1.3617	608	69.6237	8.63135
AT1G16840.4	unknown protein; BEST Arabidopsis thaliana protein match is: unknown protein (TAIR:AT1G78890.1); Has 35333 Blast hits to 34131 proteins in 2444 species: Archae - 798; Bacteria - 22429; Metazoa - 974; Fungi - 991; Plants - 531; Viruses - 0; Other Eukaryotes - 9610 (source: NCBI BLink). chr1:5763111-5763984 REVERSE LENGTH=161	40.37	4	4	6	0.715588	0.984192	1.07108	161	17.5897	6.26514
AT1G16850.1	unknown protein; FUNCTIONS IN: molecular_function unknown; INVOLVED IN: response to salt stress; LOCATED IN: endomembrane system; EXPRESSED IN: leaf apex, leaf whorl, male gametophyte, flower, leaf; EXPRESSED DURING: LP.06 six leaves visible, LP.04 four leaves visible, LP.10 ten leaves visible, petal differentiation and expansion stage, LP.08 eight leaves visible; BEST Arabidopsis thaliana protei…	50	8	8	250	0.560917	0.756043	0.914196	152	16.6934	6.58057
AT1G16860.1	Ubiquitin-specific protease family C19-related protein chr1:5768280-5770183 FORWARD LENGTH=474	44.51	9	15	127	0.917389	1.16781	0.94394	474	50.551	9.61279
AT1G16870.1	mitochondrial 28S ribosomal protein S29-related chr1:5770964-5773157 REVERSE LENGTH=480	17.08	2	4	31	0.851183	1.01011	1.17653	480	53.7495	8.89502
AT1G16880.1	uridylyltransferase-related chr1:5773796-5776125 FORWARD LENGTH=290	56.55	12	14	553	0.947125	0.92366	1.06653	290	31.2753	5.13525
AT1G16890.3	UBC36 ubiquitin-conjugating enzyme 36 chr1:5776550-5778327 REVERSE LENGTH=162	64.81	2	10	1943	0.783365	0.83824	0.847615	162	18.2034	6.56592
AT1G16905.1	Curculin-like (mannose-binding) lectin family protein chr1:5782546-5783817 REVERSE LENGTH=423	20.8	7	8	42	1.04551	1.03655	0.941074	423	47.2408	8.14795
AT1G16920.1	RAB11, ATRABA1B, RABA1b RAB GTPase homolog A1B chr1:5787489-5789147 REVERSE LENGTH=216	50.93	6	14	425	1.31431	1.04492	1.40878	216	24.0053	5.77002
AT1G16930.1	F-box/RNI-like/FBD-like domains-containing protein chr1:5789987-5791534 FORWARD LENGTH=449	13.36	4	4	15	0.820387	1.06478	0.880155	449	51.6156	5.05908
AT1G16970.1	KU70, ATKU70 KU70 homolog chr1:5801159-5805724 REVERSE LENGTH=621	36.55	17	18	127	1.13943	1.07732	1.20173	621	70.2469	5.30029
AT1G16980.1	ATTPS2, TPS2 trehalose-phosphatase/synthase 2 chr1:5807311-5811488 FORWARD LENGTH=821	4.14	2	5	139		1.33156	1.14901	821	92.8148	5.90967
AT1G17000.1	ATTPS3, TPS3 trehalose-phosphatase/synthase 3 chr1:5812728-5816662 FORWARD LENGTH=783	13.54	4	10	57	0.825223	1.04634	0.863475	783	89.4087	7.60596
AT1G17020.1	SRG1, ATSRG1 senescence-related gene 1 chr1:5820258-5821741 FORWARD LENGTH=358	30.73	7	10	198	1.05643	0.971306	1.25381	358	41.013	5.46533
AT1G17030.1	unknown protein; FUNCTIONS IN: molecular_function unknown; INVOLVED IN: biological_process unknown; LOCATED IN: endomembrane system; BEST Arabidopsis thaliana protein match is: unknown protein (TAIR:AT2G47010.2); Has 70 Blast hits to 70 proteins in 13 species: Archae - 0; Bacteria - 0; Metazoa - 0; Fungi - 0; Plants - 69; Viruses - 0; Other Eukaryotes - 1 (source: NCBI BLink). chr1:5822487-582442…	17.33	6	7	74	0.851891	1.27892	1.02693	502	56.7443	6.41748
AT1G17050.1	SPS2 solanesyl diphosphate synthase 2 chr1:5829289-5831215 FORWARD LENGTH=417	22.3	4	8	69	0.915201		1.64213	417	46.0156	5.57959
AT1G17070.1	GC-rich sequence DNA-binding factor-like protein with Tuftelin interacting domain chr1:5837653-5840202 FORWARD LENGTH=849	12.25	5	9	49	1.22449	0.990104	1.05356	849	96.8234	5.73193
AT1G17100.1	SOUL heme-binding family protein chr1:5844766-5845539 FORWARD LENGTH=232	53.45	10	10	421	0.676942	0.973344	0.970823	232	25.3725	4.91943
AT1G17120.1	CAT8 cationic amino acid transporter 8 chr1:5851964-5853736 FORWARD LENGTH=590	7.46	2	4	11	0.667787		1.2753	590	64.8198	8.42627
AT1G17140.1	ICR1, RIP1 interactor of constitutive active rops 1 chr1:5856740-5857861 REVERSE LENGTH=344	23.55	2	4	8	0.353343	1.02182		344	38.3342	5.33838
AT1G17160.1	pfkB-like carbohydrate kinase family protein chr1:5867678-5869215 FORWARD LENGTH=379	78.63	18	19	719	0.926662	1.02837	1.03224	379	40.1638	6.55127
AT1G17170.1	ATGSTU24, GST, GSTU24 glutathione S-transferase TAU 24 chr1:5869895-5870691 FORWARD LENGTH=218	40.37	9	12	469	1.72558		1.32112	218	25.2901	6.16357
AT1G17180.1	ATGSTU25, GSTU25 glutathione S-transferase TAU 25 chr1:5872208-5872958 FORWARD LENGTH=221	60.18	11	17	225	2.09932	1.11292	1.67271	221	25.5742	5.30029
AT1G17190.1	ATGSTU26, GSTU26 glutathione S-transferase tau 26 chr1:5875452-5876375 FORWARD LENGTH=220	41.82	9	10	86	1.65977	1.20208	1.50309	220	25.7621	5.71924
AT1G17210.1	ATILP1, ILP1 IAP-like protein 1 chr1:5880502-5884657 REVERSE LENGTH=958	45.41	33	36	1091	0.915991	0.943892	0.903614	958	103.026	4.97021
AT1G17220.1	FUG1 Translation initiation factor 2, small GTP-binding protein chr1:5885383-5890165 FORWARD LENGTH=1026	18.03	7	12	18	0.843732	1.16493	0.906987	1026	109.679	7.44482
AT1G17230.1	Leucine-rich receptor-like protein kinase family protein chr1:5891375-5894855 FORWARD LENGTH=1101	5.9	2	5	39	0.884033		1.34015	1101	122.023	7.2251
AT1G17260.1	AHA10 autoinhibited H(+)-ATPase isoform 10 chr1:5904058-5908898 FORWARD LENGTH=947	18.16	3	15	317	0.879467		0.973867	947	104.749	6.43018
AT1G17290.1	AlaAT1 alanine aminotransferas chr1:5922771-5926093 FORWARD LENGTH=543	72.38	26	41	5334	0.789986	0.879085	1.01542	543	59.7832	6.43018
AT1G17310.1	MADS-box transcription factor family protein chr1:5928014-5928667 REVERSE LENGTH=217	18.89	1	2	4		0.92392	0.786146	217	24.9037	9.08545
AT1G17340.1	Phosphoinositide phosphatase family protein chr1:5934129-5938391 FORWARD LENGTH=785	9.55	6	6	44	1.24342	0.939621	1.42433	785	89.7802	8.38232
AT1G17350.2	NADH:ubiquinone oxidoreductase intermediate-associated protein 30 chr1:5942391-5944330 FORWARD LENGTH=236	47.03	9	9	112	0.96254	1.0246	1.05265	236	26.0078	5.98584
AT1G17360.1	BEST Arabidopsis thaliana protein match is: COP1-interacting protein-related (TAIR:AT1G72410.1); Has 9949 Blast hits to 7480 proteins in 576 species: Archae - 12; Bacteria - 1007; Metazoa - 3636; Fungi - 982; Plants - 444; Viruses - 50; Other Eukaryotes - 3818 (source: NCBI BLink). chr1:5947441-5951399 FORWARD LENGTH=1061	13.76	6	14	100	0.975311	1.06064	0.947213	1061	119.162	6.69775
AT1G17370.1	UBP1B oligouridylate binding protein 1B chr1:5951842-5954825 REVERSE LENGTH=419	68.5	13	20	1205	0.728678	0.955077	0.869498	419	46.0195	7.57666
AT1G17410.1	Nucleoside diphosphate kinase family protein chr1:5968627-5969780 REVERSE LENGTH=181	46.41	4	6	88	0.801195	0.865544	0.964544	181	19.9781	6.02393
AT1G17420.1	LOX3 lipoxygenase 3 chr1:5977512-5981384 FORWARD LENGTH=919	14.91	4	10	200	1.12591	1.06499	0.835443	919	103.662	7.86963
AT1G17440.1	EER4, TAF12B Transcription initiation factor TFIID subunit A chr1:5984407-5987663 REVERSE LENGTH=683	16.11	9	9	154	0.845397	0.934303	0.971835	683	74.7589	9.83252
AT1G17450.2	B-block binding subunit of TFIIIC chr1:5988579-5996693 REVERSE LENGTH=1844	9.49	4	16	72	0.989831		1.15627	1844	206.935	7.37158
AT1G17455.1	ELF4-L4 ELF4-like 4 chr1:5997932-5998276 FORWARD LENGTH=114	35.09	2	4	20		1.26964	1.07311	114	12.6553	6.80029
AT1G17470.1	ATDRG1, ATDRG, DRG1 developmentally regulated G-protein 1 chr1:6003442-6006155 FORWARD LENGTH=399	21.05	5	7	29	0.979799		1.10328	399	44.6113	8.66064
AT1G17490.1	unknown protein; BEST Arabidopsis thaliana protein match is: unknown protein (TAIR:AT1G72690.1); Has 57 Blast hits to 45 proteins in 9 species: Archae - 0; Bacteria - 0; Metazoa - 0; Fungi - 0; Plants - 57; Viruses - 0; Other Eukaryotes - 0 (source: NCBI BLink). chr1:6008669-6009165 FORWARD LENGTH=77	76.62	7	7	124	0.793261	0.902251	0.965739	77	8.54318	5.24951
AT1G17500.1	ATPase E1-E2 type family protein / haloacid dehalogenase-like hydrolase family protein chr1:6018757-6023201 FORWARD LENGTH=1216	7.15	3	7	24	1.10425	0.921012	0.874308	1216	138.101	7.60596
AT1G17530.1	ATTIM23-1, TIM23-1 translocase of inner mitochondrial membrane 23 chr1:6027723-6028286 FORWARD LENGTH=187	48.66	6	7	88	0.810385	0.991695	1.15795	187	19.9623	9.5835
AT1G17550.1	HAB2 homology to ABI2 chr1:6034917-6036939 FORWARD LENGTH=511	14.68	6	8	30	0.989975	1.13126	1.22515	511	56.026	4.85596
AT1G17580.1	MYA1, ATMYA1, XI-1 myosin 1 chr1:6039453-6049309 FORWARD LENGTH=1520	22.37	7	27	114	0.963585	1.07038	1.04339	1520	172.799	8.30908
AT1G17600.1	Disease resistance protein (TIR-NBS-LRR class) family chr1:6053026-6056572 REVERSE LENGTH=1049	11.92	6	14	126	0.666773	1.02864	1.27073	1049	118.499	7.26904
AT1G17610.1	Disease resistance protein (TIR-NBS class) chr1:6056895-6058157 FORWARD LENGTH=420	20.95	2	6	9	0.717781		1.07636	420	47.5468	6.23975
AT1G17620.1	Late embryogenesis abundant (LEA) hydroxyproline-rich glycoprotein family chr1:6062313-6063107 FORWARD LENGTH=264	52.65	9	12	256	0.904381	0.890804	0.997392	264	28.2703	10.0376
AT1G17630.1	Pentatricopeptide repeat (PPR-like) superfamily protein chr1:6064525-6066720 FORWARD LENGTH=731	17.37	5	9	44	0.859242	1.11631	0.88934	731	82.2187	7.37158
AT1G17640.1	RNA-binding (RRM/RBD/RNP motifs) family protein chr1:6067394-6069098 REVERSE LENGTH=369	27.91	6	9	78	1.02269	1.0095	1.04231	369	40.1787	5.96045
AT1G17650.1	GLYR2, GR2 glyoxylate reductase 2 chr1:6069594-6071964 REVERSE LENGTH=358	57.26	13	13	196	0.835738	0.90972	1.055	358	37.7565	8.44092
AT1G17680.1	tetratricopeptide repeat (TPR)-containing protein chr1:6076388-6082160 FORWARD LENGTH=896	9.26	5	8	33		0.629807	0.902827	896	102.683	6.81494
AT1G17720.1	ATB BETA Protein phosphatase 2A, regulatory subunit PR55 chr1:6093949-6098065 REVERSE LENGTH=501	63.27	22	29	612	1.1835	1.29105	1.23777	501	56.2396	5.8208
AT1G17730.1	VPS46.1, CHMP1B vacuolar protein sorting 46.1 chr1:6099210-6100153 FORWARD LENGTH=203	46.31	6	16	272	0.787837	1.17137	0.919708	203	22.7485	7.1958
AT1G17745.2	PGDH D-3-phosphoglycerate dehydrogenase chr1:6101157-6104979 FORWARD LENGTH=651	70.35	30	37	4055	0.716669	0.845081	0.845981	651	69.6905	6.354
AT1G17750.1	PEPR2, AtPEPR2 PEP1 receptor 2 chr1:6106656-6110008 FORWARD LENGTH=1088	11.58	3	8	24	0.979309	0.794799		1088	119.102	6.26514
AT1G17790.1	DNA-binding bromodomain-containing protein chr1:6125532-6127276 REVERSE LENGTH=487	25.87	7	10	63	0.929281	0.568737	0.992148	487	53.422	6.68311
AT1G17820.1	Putative integral membrane protein conserved region (DUF2404) chr1:6131751-6135115 REVERSE LENGTH=803	9.09	3	8	24	0.832976	1.11912	1.07789	803	90.055	8.96826
AT1G17860.1	Kunitz family trypsin and protease inhibitor protein chr1:6149343-6149933 FORWARD LENGTH=196	73.98	14	15	2053	1.61711	1.42469	1.1411	196	22.0674	8.77783
AT1G17870.1	ATEGY3, EGY3 ethylene-dependent gravitropism-deficient and yellow-green-like 3 chr1:6150036-6152185 REVERSE LENGTH=573	8.03	1	3	27	0.839399	1.45664	1.01423	573	62.6788	5.23682
AT1G17880.1	BTF3, ATBTF3 basic transcription factor 3 chr1:6152572-6153425 REVERSE LENGTH=165	76.36	10	17	4483	0.803005	0.945158	0.756337	165	17.9353	7.25439
AT1G17890.1	GER2 NAD(P)-binding Rossmann-fold superfamily protein chr1:6154478-6155596 REVERSE LENGTH=328	82.62	12	24	1370	0.886648	0.859523	0.947156	328	36.2044	6.7417
AT1G17980.1	PAPS1 poly(A) polymerase 1 chr1:6187742-6191418 REVERSE LENGTH=713	23	8	15	73	1.15246	0.885858	1.25079	713	80.1333	6.72705
AT1G18050.1	SWAP (Suppressor-of-White-APricot)/surp RNA-binding domain-containing protein chr1:6209771-6211588 REVERSE LENGTH=285	14.74	1	2	5	0.915713	1.1134		285	32.9581	6.39209
AT1G18070.3	Translation elongation factor EF1A/initiation factor IF2gamma family protein chr1:6214236-6218211 REVERSE LENGTH=543	55.43	29	31	800	1.64042	1.05485	1.43343	543	60.469	5.31299
AT1G18080.1	ATARCA, RACK1A_AT, RACK1A Transducin/WD40 repeat-like superfamily protein chr1:6222325-6223901 FORWARD LENGTH=327	80.73	20	29	8721	0.893386	1.23698	1.01327	327	35.7252	7.7085
AT1G18100.1	E12A11, MFT PEBP (phosphatidylethanolamine-binding protein) family protein chr1:6228049-6230110 REVERSE LENGTH=173	94.8	9	10	329	0.869302	1.06844	1.03078	173	19.1217	8.19189
AT1G18140.1	LAC1, ATLAC1 laccase 1 chr1:6238986-6241393 REVERSE LENGTH=581	19.97	5	7	22	1.02902	0.925328	0.92237	581	65.1873	8.95361
AT1G18150.2	ATMPK8 Protein kinase superfamily protein chr1:6244641-6247582 REVERSE LENGTH=589	50.76	15	25	314	0.990865	0.968254	0.955824	589	66.1904	6.53662
AT1G18160.1	Protein kinase superfamily protein chr1:6249126-6253835 FORWARD LENGTH=992	11.69	5	10	143	1.22229	1.07911	0.996903	992	108.093	5.56689
AT1G18190.1	GC2 golgin candidate 2 chr1:6257963-6261325 REVERSE LENGTH=668	9.58	3	7	125	0.835993	1.09574	1.3301	668	74.7422	7.98682
AT1G18210.1	Calcium-binding EF-hand family protein chr1:6268273-6268785 REVERSE LENGTH=170	85.29	17	17	3381	0.837927	0.886831	0.972843	170	18.3386	4.34814
AT1G18250.2	ATLP-1 Pathogenesis-related thaumatin superfamily protein chr1:6277024-6278005 REVERSE LENGTH=244	50.82	5	7	403	0.624161	1.06867	0.674333	244	25.9605	8.47021
AT1G18260.1	HCP-like superfamily protein chr1:6279047-6282008 REVERSE LENGTH=678	29.35	13	18	220	1.19125	0.910166	1.22813	678	75.894	6.15088
AT1G18270.3	ketose-bisphosphate aldolase class-II family protein chr1:6283634-6293772 REVERSE LENGTH=1393	63.6	68	79	1546	1.30288	1.12099	1.5221	1393	149.336	5.94775
AT1G18320.1	Mitochondrial import inner membrane translocase subunit Tim17/Tim22/Tim23 family protein chr1:6304472-6305531 FORWARD LENGTH=142	33.1	5	5	41	0.869164	0.894616	1.03362	142	15.0864	8.27979
AT1G18335.1	Acyl-CoA N-acyltransferases (NAT) superfamily protein chr1:6309428-6311326 REVERSE LENGTH=269	5.58	1	1	2		0.890618	1.20768	269	31.0399	8.96826
AT1G18370.1	HIK, ATNACK1, NACK1 ATP binding microtubule motor family protein chr1:6319732-6323820 REVERSE LENGTH=974	19.51	5	15	118		1.04419	1.04675	974	110.106	7.84033
AT1G18420.1	Aluminium activated malate transporter family protein chr1:6343330-6345689 FORWARD LENGTH=581	5.16	2	3	8		1.08417	1.00091	581	64.869	7.82568
AT1G18440.1	Peptidyl-tRNA hydrolase family protein chr1:6345994-6347686 FORWARD LENGTH=288	19.79	3	6	62	1.08636	1.06707	0.742968	288	31.5415	9.77393
AT1G18450.1	ATARP4, ARP4 actin-related protein 4 chr1:6348199-6351766 FORWARD LENGTH=441	75.74	26	27	2122	0.906663	1.05303	1.016	441	48.9053	5.35107
AT1G18460.1	alpha/beta-Hydrolases superfamily protein chr1:6352682-6355971 FORWARD LENGTH=701	8.7	2	4	6	2.07049		0.872518	701	79.3783	7.43018
AT1G18480.1	Calcineurin-like metallo-phosphoesterase superfamily protein chr1:6361639-6362814 FORWARD LENGTH=391	55.5	19	22	391	0.97898	0.935307	1.05183	391	43.2541	7.40088
AT1G18485.1	Pentatricopeptide repeat (PPR) superfamily protein chr1:6363172-6366084 FORWARD LENGTH=970	6.6	2	5	18	1.00074	1.17987		970	108.739	6.66846
AT1G18490.1	Protein of unknown function (DUF1637) chr1:6367116-6368640 FORWARD LENGTH=282	68.79	12	13	267	0.879072	0.984128	0.988656	282	31.2706	5.87158
AT1G18500.1	MAML-4, IPMS1 methylthioalkylmalate synthase-like 4 chr1:6369347-6372861 FORWARD LENGTH=631	77.5	20	47	2191	1.08485	1.13537	0.983863	631	68.6332	6.59521
AT1G18540.1	Ribosomal protein L6 family protein chr1:6377448-6378548 REVERSE LENGTH=233	57.51	9	21	395	1.1917	1.036	1.14318	233	26.1365	10.0962
AT1G18580.1	GAUT11 galacturonosyltransferase 11 chr1:6396144-6398005 FORWARD LENGTH=537	24.58	7	9	87	0.942347	1.12511	1.1091	537	61.8396	8.04541
AT1G18590.1	SOT17, ATSOT17, ATST5C sulfotransferase 17 chr1:6398634-6399674 FORWARD LENGTH=346	82.37	20	28	1471	1.14309	1.40317	1.06658	346	39.887	6.46826
AT1G18610.1	Galactose oxidase/kelch repeat superfamily protein chr1:6405779-6408831 FORWARD LENGTH=556	14.03	5	6	21	1.15025	1.34275	1.06862	556	60.8198	6.3667
AT1G18620.2	unknown protein; FUNCTIONS IN: molecular_function unknown; INVOLVED IN: biological_process unknown; LOCATED IN: cellular_component unknown; EXPRESSED IN: 22 plant structures; EXPRESSED DURING: 13 growth stages; BEST Arabidopsis thaliana protein match is: unknown protein (TAIR:AT1G74160.1); Has 1906 Blast hits to 1265 proteins in 203 species: Archae - 0; Bacteria - 130; Metazoa - 671; Fungi - 139;…	9.57	5	8	9		0.927756	1.03004	1014	114.046	9.12939
AT1G18630.1	GR-RBP6 glycine-rich RNA-binding protein 6 chr1:6415226-6416283 FORWARD LENGTH=155	89.03	9	10	617	0.781571	0.980022	0.883784	155	15.95	9.89111
AT1G18640.2	PSP 3-phosphoserine phosphatase chr1:6416524-6418245 REVERSE LENGTH=295	56.27	13	13	324	1.20233	0.747775	1.29418	295	32.2977	6.37939
AT1G18660.4	zinc finger (C3HC4-type RING finger) family protein chr1:6421433-6425489 FORWARD LENGTH=491	33.2	12	15	134	0.932692	1.05751	1.18928	491	55.889	5.5415
AT1G18670.1	IBS1 Protein kinase superfamily protein chr1:6427242-6430696 REVERSE LENGTH=709	16.5	2	11	245		1.3774	1.88311	709	79.4855	8.77783
AT1G18680.1	HNH endonuclease domain-containing protein chr1:6432133-6433434 REVERSE LENGTH=186	21.51	1	3	12		1.17367	0.625606	186	20.2779	8.32373
AT1G18700.4	DNAJ heat shock N-terminal domain-containing protein chr1:6437591-6443046 FORWARD LENGTH=715	15.8	4	8	28	1.19783	1.34783	1.75045	715	80.7	6.75635
AT1G18740.1	Protein of unknown function (DUF793) chr1:6464125-6465273 FORWARD LENGTH=382	9.16	2	3	15	1.49158		1.46163	382	43.5134	7.82568
AT1G18773.1	FUNCTIONS IN: molecular_function unknown; INVOLVED IN: biological_process unknown; LOCATED IN: endomembrane system; BEST Arabidopsis thaliana protein match is: carboxylesterases (TAIR:AT4G22300.1); Has 30201 Blast hits to 17322 proteins in 780 species: Archae - 12; Bacteria - 1396; Metazoa - 17338; Fungi - 3422; Plants - 5037; Viruses - 0; Other Eukaryotes - 2996 (source: NCBI BLink). chr1:647494…	72.31	2	2	8	0.867534	1.23042	1.04109	65	6.9326	5.66846
AT1G18790.1	RWP-RK domain-containing protein chr1:6478851-6480043 REVERSE LENGTH=269	23.42	2	5	18		1.36939	1.07856	269	30.6184	8.73389
AT1G18800.1	NRP2 NAP1-related protein 2 chr1:6481466-6483463 REVERSE LENGTH=256	69.53	10	18	1145	0.999142	1.13973	1.134	256	29.4641	4.29736
AT1G18840.1	IQD30 IQ-domain 30 chr1:6501068-6503435 REVERSE LENGTH=572	2.1	1	1	16	1.05854	2.31386	1.41453	572	62.6944	9.11475
AT1G18860.1	WRKY61, ATWRKY61 WRKY DNA-binding protein 61 chr1:6509494-6511209 FORWARD LENGTH=480	20	3	7	15	1.05686	1.58536		480	52.8817	6.96143
AT1G18970.1	GLP4 germin-like protein 4 chr1:6554702-6555364 REVERSE LENGTH=220	81.82	8	8	1164	1.06483	1.22104	1.19813	220	23.199	7.34229
AT1G18980.1	RmlC-like cupins superfamily protein chr1:6557364-6558026 REVERSE LENGTH=220	45.91	6	6	750	1.03351	1.18824	1.23834	220	23.169	8.67529
AT1G19000.1	Homeodomain-like superfamily protein chr1:6561335-6562684 REVERSE LENGTH=285	18.6	5	7	148	0.967442	1.1732	0.896397	285	31.2114	5.97314
AT1G19020.1	unknown protein; BEST Arabidopsis thaliana protein match is: unknown protein (TAIR:AT3G48180.1); Has 88 Blast hits to 88 proteins in 15 species: Archae - 0; Bacteria - 0; Metazoa - 0; Fungi - 0; Plants - 88; Viruses - 0; Other Eukaryotes - 0 (source: NCBI BLink). chr1:6568142-6568402 FORWARD LENGTH=86	23.26	2	2	21		1.14184	1.055	86	9.14961	10.1694
AT1G19080.1	TTN10, PSF3 GINS complex protein chr1:6585087-6586308 FORWARD LENGTH=185	7.57	1	1	45	0.910973	0.771919	1.02053	185	21.1589	8.14795
AT1G19110.1	inter-alpha-trypsin inhibitor heavy chain-related chr1:6602270-6605766 FORWARD LENGTH=754	17.11	9	11	68	0.944827	0.916699	1.20357	754	82.9644	5.94775
AT1G19120.1	Small nuclear ribonucleoprotein family protein chr1:6608288-6609162 FORWARD LENGTH=128	24.22	3	4	29	1.09707	1.11864		128	14.6527	4.88135
AT1G19130.1	CONTAINS InterPro DOMAIN/s: Protein of unknown function DUF985 (InterPro:IPR009327), RmlC-like jelly roll fold (InterPro:IPR014710); Has 1465 Blast hits to 1465 proteins in 584 species: Archae - 10; Bacteria - 1038; Metazoa - 19; Fungi - 43; Plants - 51; Viruses - 0; Other Eukaryotes - 304 (source: NCBI BLink). chr1:6609545-6610555 REVERSE LENGTH=192	89.58	12	13	995	0.783001	0.934392	0.957235	192	21.6268	5.78271
AT1G19140.2	FUNCTIONS IN: molecular_function unknown; INVOLVED IN: ubiquinone biosynthetic process; LOCATED IN: mitochondrion; EXPRESSED IN: 24 plant structures; EXPRESSED DURING: 15 growth stages; CONTAINS InterPro DOMAIN/s: COQ9 (InterPro:IPR013718), Ubiquinone biosynthesis protein COQ9 (InterPro:IPR012762); Has 35333 Blast hits to 34131 proteins in 2444 species: Archae - 798; Bacteria - 22429; Metazoa - 9…	65.71	18	19	436	1.51057	0.960395	0.990777	312	34.3904	8.68994
AT1G19170.1	Pectin lyase-like superfamily protein chr1:6616777-6618875 FORWARD LENGTH=506	14.43	4	6	36	0.887479	1.48175	0.857954	506	56.312	8.96826
AT1G19180.1	JAZ1, TIFY10A jasmonate-zim-domain protein 1 chr1:6622312-6623271 FORWARD LENGTH=253	30.43	4	5	13		1.17032	1.05942	253	27.5908	9.34912
AT1G19190.1	alpha/beta-Hydrolases superfamily protein chr1:6623876-6624832 FORWARD LENGTH=318	31.13	7	8	57	1.13146	1.11427	1.1572	318	36.0582	5.66846
AT1G19200.1	Protein of unknown function (DUF581) chr1:6625104-6625856 REVERSE LENGTH=215	15.81	2	4	41	1.09692	1.12074		215	23.8508	6.354
AT1G19220.1	ARF19, IAA22, ARF11 auxin response factor 19 chr1:6628395-6632779 REVERSE LENGTH=1086	8.2	1	6	62	1.08769		1.11228	1086	120.5	6.68311
AT1G19300.1	GATL1, PARVUS, GLZ1, ATGATL1 Nucleotide-diphospho-sugar transferases superfamily protein chr1:6671451-6672506 REVERSE LENGTH=351	16.52	4	4	13	0.754453	1.52055	0.99998	351	38.9949	6.97607
AT1G19340.1	Methyltransferase MT-A70 family protein chr1:6684798-6686798 FORWARD LENGTH=414	10.14	2	4	38	0.81339		1.31991	414	47.863	6.53662
AT1G19350.3	BES1, BZR2 Brassinosteroid signalling positive regulator (BZR1) family protein chr1:6688680-6690165 FORWARD LENGTH=357	22.69	3	6	91	0.719479	0.856944	0.771779	357	39.2153	9.5249
AT1G19370.1	unknown protein; LOCATED IN: endoplasmic reticulum; EXPRESSED IN: 22 plant structures; EXPRESSED DURING: 13 growth stages; BEST Arabidopsis thaliana protein match is: unknown protein (TAIR:AT1G75140.1); Has 45 Blast hits to 43 proteins in 15 species: Archae - 0; Bacteria - 0; Metazoa - 0; Fungi - 0; Plants - 44; Viruses - 0; Other Eukaryotes - 1 (source: NCBI BLink). chr1:6692904-6694721 REVERSE …	15.37	4	7	79	1.01722	1.12367	1.14872	605	67.4862	6.81494
AT1G19410.1	FBD / Leucine Rich Repeat domains containing protein chr1:6714492-6716439 REVERSE LENGTH=435	11.95	2	6	89	0.872314	1.07622	0.892242	435	49.2717	6.04932
AT1G19450.1	Major facilitator superfamily protein chr1:6731671-6734633 REVERSE LENGTH=488	11.68	5	5	24	0.992117	1.05109	1.30726	488	52.7528	8.48486
AT1G19470.1	Galactose oxidase/kelch repeat superfamily protein chr1:6741296-6742534 FORWARD LENGTH=412	16.75	2	4	5	1.36236	1.08058		412	46.5105	7.69385
AT1G19480.1	DNA glycosylase superfamily protein chr1:6744520-6746144 FORWARD LENGTH=382	23.3	3	7	19	0.865067		0.901349	382	41.8694	7.26904
AT1G19520.1	NFD5 pentatricopeptide (PPR) repeat-containing protein chr1:6760032-6762581 FORWARD LENGTH=725	27.45	13	16	66	1.12584	1.44937	1.38793	725	82.4834	5.37646
AT1G19530.1	unknown protein; FUNCTIONS IN: molecular_function unknown; INVOLVED IN: N-terminal protein myristoylation, anaerobic respiration; LOCATED IN: cellular_component unknown; EXPRESSED IN: leaf apex, inflorescence meristem, hypocotyl, root, flower; EXPRESSED DURING: petal differentiation and expansion stage; Has 47 Blast hits to 47 proteins in 13 species: Archae - 0; Bacteria - 0; Metazoa - 0; Fungi -…	63.25	10	10	354	0.807913	1.15067	0.759234	117	13.6478	9.20264
AT1G19540.1	NmrA-like negative transcriptional regulator family protein chr1:6765713-6767247 FORWARD LENGTH=310	18.06	3	5	29	0.930194	0.86915	0.942497	310	34.3442	5.59229
AT1G19570.1	DHAR1, ATDHAR1, DHAR5 dehydroascorbate reductase chr1:6773462-6774413 REVERSE LENGTH=213	92.02	18	19	12299	0.5832	0.861649	0.983293	213	23.6262	5.90967
AT1G19580.1	GAMMA CA1 gamma carbonic anhydrase 1 chr1:6774937-6777092 FORWARD LENGTH=275	66.91	11	15	1810	0.838919	1.03204	0.861634	275	29.9524	7.59131
AT1G19600.1	pfkB-like carbohydrate kinase family protein chr1:6779085-6780898 FORWARD LENGTH=355	43.94	13	14	126	0.767177	0.829005	0.92117	355	37.8183	5.45264
AT1G19640.1	JMT jasmonic acid carboxyl methyltransferase chr1:6789166-6791708 REVERSE LENGTH=389	9.51	2	2	8		0.80975	0.854449	389	43.4156	5.2749
AT1G19650.1	Sec14p-like phosphatidylinositol transfer family protein chr1:6796431-6799537 REVERSE LENGTH=608	8.22	1	6	133		1.36906	1.11024	608	69.2364	8.30908
AT1G19660.1	Wound-responsive family protein chr1:6800361-6802240 REVERSE LENGTH=329	15.5	4	5	11	0.905948		1.00775	329	37.0279	9.0415
AT1G19700.1	BEL10, BLH10 BEL1-like homeodomain 10 chr1:6809958-6811854 REVERSE LENGTH=538	19.52	7	10	222	0.990433	1.05133	1.05922	538	60.5987	6.34131
AT1G19720.1	Pentatricopeptide repeat (PPR-like) superfamily protein chr1:6819926-6822610 REVERSE LENGTH=894	11.86	3	6	17	1.51788	0.871692	0.979086	894	100.75	7.91357
AT1G19730.1	ATTRX4, ATH4 Thioredoxin superfamily protein chr1:6823163-6824020 REVERSE LENGTH=119	48.74	6	6	146	1.06587	0.909428	1.07498	119	13.0547	5.50342
AT1G19750.1	Transducin/WD40 repeat-like superfamily protein chr1:6826997-6830061 FORWARD LENGTH=450	14.44	2	3	7	0.616714		1.02578	450	49.9648	8.93896
AT1G19770.1	ATPUP14, PUP14 purine permease 14 chr1:6832426-6833702 FORWARD LENGTH=393	3.82	1	2	39	2.06154		1.53959	393	44.0351	8.68994
AT1G19780.1	ATCNGC8, CNGC8 cyclic nucleotide gated channel 8 chr1:6833885-6836578 REVERSE LENGTH=753	8.9	3	6	16	1.25346		1.088	753	85.9281	8.99756
AT1G19835.1	Plant protein of unknown function (DUF869) chr1:6856212-6859513 REVERSE LENGTH=982	26.27	13	26	141	0.99274	0.997046	1.02596	982	109.743	5.2749
AT1G19860.1	Zinc finger C-x8-C-x5-C-x3-H type family protein chr1:6891654-6894400 REVERSE LENGTH=413	16.46	3	5	61	0.752256	0.897561	0.846294	413	45.0988	5.45264
AT1G19870.1	iqd32 IQ-domain 32 chr1:6895400-6898539 REVERSE LENGTH=794	62.97	46	50	606	1.01307	0.998493	1.13184	794	86.8295	5.30029
AT1G19880.1	Regulator of chromosome condensation (RCC1) family protein chr1:6900648-6903818 REVERSE LENGTH=538	26.58	11	11	115	0.835989	1.04123	0.676392	538	57.8052	7.63525
AT1G19900.1	glyoxal oxidase-related protein chr1:6907038-6908684 REVERSE LENGTH=548	39.23	13	16	123	1.16511	1.08278	1.04245	548	61.0319	8.77783
AT1G19910.1	AVA-P2, AVA-2PE, ATVHA-C2 ATPase, F0/V0 complex, subunit C protein chr1:6913317-6914322 FORWARD LENGTH=165	32.73	2	2	490	0.995861	1.07785	1.20255	165	16.6318	8.45557
AT1G19920.1	APS2, ASA1 Pseudouridine synthase/archaeosine transglycosylase-like family protein chr1:6914835-6916657 REVERSE LENGTH=476	72.9	31	38	2606	0.797597	1.04064	0.893422	476	53.6043	6.60986
AT1G19950.1	HVA22H HVA22-like protein H (ATHVA22H) chr1:6925043-6926527 FORWARD LENGTH=315	20.63	1	4	13		1.26521	1.16615	315	35.0813	9.39307
AT1G19980.1	cytomatrix protein-related chr1:6933162-6934643 FORWARD LENGTH=342	18.13	2	6	57	1.0511	1.22563		342	39.0743	9.0415
AT1G20010.1	TUB5 tubulin beta-5 chain chr1:6938033-6940481 REVERSE LENGTH=449	83.07	8	32	18126	0.949417	1.02815	1.20351	449	50.31	4.76709
AT1G20020.1	ATLFNR2, FNR2 ferredoxin-NADP(+)-oxidoreductase 2 chr1:6942851-6944868 FORWARD LENGTH=369	46.34	11	16	146	0.916082	1.15856	1.07556	369	41.1417	8.30908
AT1G20030.2	Pathogenesis-related thaumatin superfamily protein chr1:6945725-6947017 FORWARD LENGTH=316	13.29	2	4	134	1.12851	2.16871	0.689459	316	33.4725	5.26221
AT1G20060.1	ATP binding microtubule motor family protein chr1:6950723-6956293 REVERSE LENGTH=970	5.88	2	5	9		1.26505	1.06046	970	108.087	7.28369
AT1G20080.1	SYTB, ATSYTB, NTMC2TYPE1.2, NTMC2T1.2, SYT2 Calcium-dependent lipid-binding (CaLB domain) family protein chr1:6962236-6964912 FORWARD LENGTH=537	12.66	2	5	36	1.30097	1.26689		537	60.7981	5.87158
AT1G20090.1	ARAC4, ROP2, ATROP2, ATRAC4 RHO-related protein from plants 2 chr1:6967223-6968603 FORWARD LENGTH=195	60.51	2	12	386	0.946512	0.938547	0.991738	195	21.6224	9.21729
AT1G20110.1	RING/FYVE/PHD zinc finger superfamily protein chr1:6971554-6974578 FORWARD LENGTH=601	47.42	25	26	1530	0.784903	0.913938	0.877301	601	65.3551	6.78564
AT1G20135.1	GDSL-like Lipase/Acylhydrolase family protein chr1:6984124-6985498 FORWARD LENGTH=328	19.51	2	4	14		1.51745	0.821091	328	35.9235	8.82178
AT1G20140.1	ASK4, SK4 SKP1-like 4 chr1:6986430-6987079 FORWARD LENGTH=163	69.33	10	12	395	0.73717	0.842557	0.972853	163	18.1759	4.67822
AT1G20160.1	ATSBT5.2 Subtilisin-like serine endopeptidase family protein chr1:6990852-6993854 REVERSE LENGTH=769	20.55	14	16	123	0.934276	0.91921	0.986815	769	81.4293	5.99854
AT1G20190.1	ATEXPA11, EXP11, ATEXP11, ATHEXP ALPHA 1.14, EXPA11 expansin 11 chr1:6998762-6999710 REVERSE LENGTH=252	32.14	6	7	90	0.807469	1.13271	1.032	252	26.744	8.60205
AT1G20200.1	EMB2719, HAP15 PAM domain (PCI/PINT associated module) protein chr1:7001409-7004154 REVERSE LENGTH=488	69.06	15	33	646	1.38324	0.86043	1.24783	488	55.5477	8.19189
AT1G20220.1	Alba DNA/RNA-binding protein chr1:7005090-7007285 REVERSE LENGTH=315	46.67	13	15	714	0.872613	1.50266	0.699728	315	33.7426	9.92041
AT1G20225.1	Thioredoxin superfamily protein chr1:7007966-7009318 REVERSE LENGTH=233	77.25	18	19	1869	0.94748	1.09865	1.10252	233	26.0355	7.10791
AT1G20230.1	Pentatricopeptide repeat (PPR) superfamily protein chr1:7009570-7011852 FORWARD LENGTH=760	10.13	3	7	61	1.00794	1.17707	0.528601	760	84.8083	7.21045
AT1G20260.1	ATPase, V1 complex, subunit B protein chr1:7016971-7020290 FORWARD LENGTH=487	89.32	2	37	10425	1.01955		1.34826	487	54.2777	5.09717
AT1G20270.1	2-oxoglutarate (2OG) and Fe(II)-dependent oxygenase superfamily protein chr1:7021383-7022923 REVERSE LENGTH=287	18.47	1	3	13	0.792582		1.09952	287	32.8455	8.47021
AT1G20320.1	Haloacid dehalogenase-like hydrolase (HAD) superfamily protein chr1:7033846-7034874 REVERSE LENGTH=342	14.62	3	4	4		1.20241	1.04104	342	39.4888	6.48096
AT1G20330.1	SMT2, CVP1, FRL1 sterol methyltransferase 2 chr1:7038968-7040053 REVERSE LENGTH=361	59	13	19	218	1.23575	1.17834	1.30809	361	40.4244	6.11279
AT1G20340.1	DRT112, PETE2 Cupredoxin superfamily protein chr1:7042770-7043273 REVERSE LENGTH=167	38.92	2	2	1046	0.583424	0.970232	0.885973	167	16.9737	5.19873
AT1G20350.1	ATTIM17-1, TIM17-1 translocase inner membrane subunit 17-1 chr1:7043737-7044393 FORWARD LENGTH=218	32.11	3	4	9	1.07	1.10469		218	22.8922	6.52197
AT1G20370.1	Pseudouridine synthase family protein chr1:7051846-7053588 REVERSE LENGTH=549	45.17	11	16	106	1.35882	1.26273	1.52663	549	61.5111	5.32568
AT1G20380.1	Prolyl oligopeptidase family protein chr1:7061665-7065047 FORWARD LENGTH=731	14.91	3	11	122	0.772907	1.11247	0.874812	731	82.4348	5.47803
AT1G20400.1	Protein of unknown function (DUF1204) chr1:7072192-7075838 REVERSE LENGTH=944	12.82	4	9	37	0.950551	0.886414	0.906004	944	106.441	7.35693
AT1G20430.1	unknown protein; Has 29 Blast hits to 29 proteins in 10 species: Archae - 0; Bacteria - 0; Metazoa - 0; Fungi - 0; Plants - 29; Viruses - 0; Other Eukaryotes - 0 (source: NCBI BLink). chr1:7083471-7083821 REVERSE LENGTH=116	55.17	9	10	331	0.766897	0.874515	0.912125	116	12.7617	9.27588
AT1G20440.1	COR47, RD17, AtCOR47 cold-regulated 47 chr1:7084722-7085664 REVERSE LENGTH=265	83.02	23	30	6765	0.741408	0.541421	0.80089	265	29.8789	4.76709
AT1G20450.1	LTI29, LTI45, ERD10 Dehydrin family protein chr1:7088235-7089107 REVERSE LENGTH=260	79.62	23	25	3486	0.664823	0.616214	1.47465	260	29.5298	5.17334
AT1G20480.1	AMP-dependent synthetase and ligase family protein chr1:7094978-7097073 REVERSE LENGTH=565	21.24	7	11	31	1.27241	1.16837	1.06494	565	61.3992	8.83643
AT1G20490.1	AMP-dependent synthetase and ligase family protein chr1:7097958-7099672 REVERSE LENGTH=447	10.51	3	4	62	0.723743		1.00296	447	48.7799	6.44287
AT1G20500.1	AMP-dependent synthetase and ligase family protein chr1:7100502-7102847 REVERSE LENGTH=550	6.73	1	4	14	0.737548		1.36557	550	60.4825	8.26514
AT1G20510.1	OPCL1 OPC-8:0 CoA ligase1 chr1:7103645-7105856 REVERSE LENGTH=546	58.61	20	23	322	1.2048	1.26579	1.03217	546	59.3368	8.32373
AT1G20540.1	Transducin/WD40 repeat-like superfamily protein chr1:7112652-7115191 FORWARD LENGTH=351	67.52	11	16	202	0.952195	0.987982	1.15637	351	39.0112	5.26221
AT1G20560.1	AAE1 acyl activating enzyme 1 chr1:7119927-7121730 REVERSE LENGTH=556	38.85	17	17	217	1.15354	1.41784	0.974836	556	61.0342	7.82568
AT1G20580.1	Small nuclear ribonucleoprotein family protein chr1:7128979-7130371 FORWARD LENGTH=131	70.99	3	8	462	0.966502	2.06942	0.654248	131	14.2285	10.272
AT1G20620.1	CAT3, SEN2, ATCAT3 catalase 3 chr1:7143142-7146193 FORWARD LENGTH=492	70.73	20	30	2100	0.897387	1.22959	1.09104	492	56.6596	7.63525
AT1G20630.1	CAT1 catalase 1 chr1:7146812-7149609 FORWARD LENGTH=492	35.16	3	18	569	0.953813	1.07365	1.04441	492	56.7263	7.41553
AT1G20640.1	Plant regulator RWP-RK family protein chr1:7155201-7157986 FORWARD LENGTH=844	7.46	3	7	83	0.874846	1.06908	1.28158	844	94.1724	5.70654
AT1G20650.1	Protein kinase superfamily protein chr1:7158422-7160022 REVERSE LENGTH=381	12.07	2	5	139		0.80277	1.20876	381	42.2305	8.29443
AT1G20670.1	DNA-binding bromodomain-containing protein chr1:7164537-7167933 REVERSE LENGTH=652	10.89	3	5	7		1.01945	1.09787	652	72.912	6.87354
AT1G20680.1	Protein of unknown function (DUF833) chr1:7169402-7170587 FORWARD LENGTH=266	24.44	2	5	26		0.987133	1.09376	266	29.7068	8.88037
AT1G20693.1	HMGB2, HMG BETA 1, NFD2, NFD02 high mobility group B2 chr1:7177282-7178487 FORWARD LENGTH=144	28.47	3	6	85	1.00364	1.00463	1.02909	144	15.972	6.91748
AT1G20735.1	F-box and associated interaction domains-containing protein chr1:7197491-7198681 FORWARD LENGTH=396	4.29	1	1	6	0.722655	1.06172	0.862757	396	44.4264	6.68311
AT1G20740.1	Protein of unknown function (DUF833) chr1:7200394-7201538 FORWARD LENGTH=266	39.47	2	6	24		1.06031	0.945054	266	30.2532	5.57959
AT1G20760.1	Calcium-binding EF hand family protein chr1:7209515-7214773 FORWARD LENGTH=1019	46.91	44	46	1549	0.847317	0.997054	0.988712	1019	109.751	5.12256
AT1G20770.1	unknown protein; Has 59 Blast hits to 59 proteins in 24 species: Archae - 0; Bacteria - 0; Metazoa - 26; Fungi - 4; Plants - 29; Viruses - 0; Other Eukaryotes - 0 (source: NCBI BLink). chr1:7215345-7216648 REVERSE LENGTH=215	68.37	10	11	241	0.775362	0.945565	0.926536	215	23.4858	5.021
AT1G20780.1	PUB44, ATPUB44, SAUL1 senescence-associated E3 ubiquitin ligase 1 chr1:7217812-7220609 FORWARD LENGTH=801	15.11	5	11	80	1.09584	1.42523		801	88.3244	6.0874
AT1G20790.1	F-box family protein chr1:7220961-7222268 REVERSE LENGTH=435	10.34	2	4	42	0.939649	1.49112	1.05518	435	49.7703	9.30518
AT1G20810.1	FKBP-like peptidyl-prolyl cis-trans isomerase family protein chr1:7232025-7233367 FORWARD LENGTH=232	18.1	4	4	10		1.08563	0.914239	232	25.5142	9.31982
AT1G20823.1	RING/U-box superfamily protein chr1:7238880-7239473 FORWARD LENGTH=197	10.15	2	2	5	0.59002		1.11354	197	20.9067	7.21045
AT1G20830.1	MCD1 multiple chloroplast division site 1 chr1:7242933-7244736 FORWARD LENGTH=349	6.3	3	3	13	0.989345	1.02632	1.10648	349	39.392	8.95361
AT1G20840.1	TMT1 tonoplast monosaccharide transporter1 chr1:7245107-7247674 REVERSE LENGTH=734	22.07	11	12	72	1.11106	0.872287	1.21328	734	79.4334	5.41455
AT1G20850.1	XCP2 xylem cysteine peptidase 2 chr1:7252208-7253537 FORWARD LENGTH=356	52.81	14	20	1298	0.824724	0.964806	0.889479	356	39.6824	5.2876
AT1G20860.1	PHT1;8 phosphate transporter 1;8 chr1:7254007-7258677 REVERSE LENGTH=534	7.12	2	2	3	0.809047	0.921531	1.00226	534	59.1239	7.97217
AT1G20875.1	unknown protein; Has 30201 Blast hits to 17322 proteins in 780 species: Archae - 12; Bacteria - 1396; Metazoa - 17338; Fungi - 3422; Plants - 5037; Viruses - 0; Other Eukaryotes - 2996 (source: NCBI BLink). chr1:7261481-7261681 FORWARD LENGTH=66	37.88	1	2	41	1.10909	1.71454		66	7.77007	10.3452
AT1G20880.1	RNA-binding (RRM/RBD/RNP motifs) family protein chr1:7262879-7264834 REVERSE LENGTH=274	41.61	8	12	308	0.984794	1.15846	1.03189	274	29.8785	8.85107
AT1G20890.1	unknown protein; FUNCTIONS IN: molecular_function unknown; INVOLVED IN: biological_process unknown; LOCATED IN: endomembrane system; EXPRESSED IN: 24 plant structures; EXPRESSED DURING: 14 growth stages; BEST Arabidopsis thaliana protein match is: unknown protein (TAIR:AT1G76480.2); Has 33 Blast hits to 33 proteins in 11 species: Archae - 0; Bacteria - 0; Metazoa - 2; Fungi - 0; Plants - 31; Viru…	27.41	2	7	92	0.866569	0.768994	0.823621	197	22.5392	8.27979
AT1G20900.1	ESC, ORE7, AHL27 Predicted AT-hook DNA-binding family protein chr1:7273024-7273959 FORWARD LENGTH=311	31.51	5	6	320	0.834352	1.068	0.92469	311	31.8229	7.23975
AT1G20910.1	ARID/BRIGHT DNA-binding domain-containing protein chr1:7277209-7280635 REVERSE LENGTH=398	11.56	3	3	9	1.40512		1.08936	398	44.2377	6.87354
AT1G20920.1	P-loop containing nucleoside triphosphate hydrolases superfamily protein chr1:7285342-7288842 FORWARD LENGTH=1166	13.12	4	12	101	1.53371	1.04513	0.839613	1166	132.952	5.87158
AT1G20930.1	CDKB2;2 cyclin-dependent kinase B2;2 chr1:7292752-7294664 REVERSE LENGTH=315	8.89	1	4	31	0.921029		0.851098	315	35.8237	8.68994
AT1G20940.1	F-box family protein chr1:7295274-7296518 REVERSE LENGTH=414	4.83	1	1	4	1.25645		1.34147	414	46.5944	6.32861
AT1G20950.1	Phosphofructokinase family protein chr1:7297467-7301336 REVERSE LENGTH=614	82.41	24	40	4487	0.967588	0.894043	1.13187	614	67.0765	6.99072
AT1G20960.1	emb1507 U5 small nuclear ribonucleoprotein helicase, putative chr1:7302591-7309914 REVERSE LENGTH=2171	25.06	28	46	267	1.19941	1.03252	1.12661	2171	246.95	5.74463
AT1G20970.1	FUNCTIONS IN: molecular_function unknown; INVOLVED IN: biological_process unknown; LOCATED IN: plasma membrane, vacuole; EXPRESSED IN: guard cell, cultured cell; BEST Arabidopsis thaliana protein match is: proton pump interactor 1 (TAIR:AT4G27500.1); Has 30201 Blast hits to 17322 proteins in 780 species: Archae - 12; Bacteria - 1396; Metazoa - 17338; Fungi - 3422; Plants - 5037; Viruses - 0; Othe…	39.3	40	44	605	0.962029	0.931187	1.02423	1364	150.07	4.75439
AT1G21065.1	unknown protein; INVOLVED IN: biological_process unknown; LOCATED IN: chloroplast; EXPRESSED IN: 22 plant structures; EXPRESSED DURING: 13 growth stages; CONTAINS InterPro DOMAIN/s: Uncharacterised protein family UPF0047 (InterPro:IPR001602); Has 3800 Blast hits to 3784 proteins in 1137 species: Archae - 215; Bacteria - 2154; Metazoa - 42; Fungi - 99; Plants - 99; Viruses - 0; Other Eukaryotes - …	36.87	9	9	395	0.786015	1.04403	0.863646	217	23.6923	9.45166
AT1G21080.3	DNAJ heat shock N-terminal domain-containing protein chr1:7378822-7382275 REVERSE LENGTH=400	54	16	21	244	1.27516	0.948727	1.00904	400	44.8498	5.92236
AT1G21090.1	Cupredoxin superfamily protein chr1:7384854-7386199 FORWARD LENGTH=242	11.98	3	3	109	0.713681	0.87691	0.796896	242	26.2041	8.45557
AT1G21100.1	O-methyltransferase family protein chr1:7386991-7388318 REVERSE LENGTH=373	46.38	4	17	352	1.30729		1.24216	373	40.8426	5.37646
AT1G21120.1	O-methyltransferase family protein chr1:7395331-7396640 REVERSE LENGTH=373	35.66	2	14	327	1.18104		1.22088	373	40.8855	5.2876
AT1G21140.1	Vacuolar iron transporter (VIT) family protein chr1:7404464-7405066 FORWARD LENGTH=200	33.5	1	2	8	0.568681		1.10098	200	21.0159	8.1333
AT1G21160.1	eukaryotic translation initiation factor 2 (eIF-2) family protein chr1:7408121-7412455 REVERSE LENGTH=1092	14.93	11	17	86	0.688798	1.11414	0.960919	1092	121.044	7.29834
AT1G21170.1	SEC5B Exocyst complex component SEC5 chr1:7413050-7419411 FORWARD LENGTH=1090	23.3	6	22	114	0.910051		0.726779	1090	122.597	5.88428
AT1G21190.1	Small nuclear ribonucleoprotein family protein chr1:7419989-7420856 REVERSE LENGTH=97	28.87	2	4	151	1.56968	1.21054	0.938083	97	11.246	4.88135
AT1G21230.1	WAK5 wall associated kinase 5 chr1:7429980-7432346 FORWARD LENGTH=733	10.64	2	6	65	0.982352		1.12348	733	82.1531	5.24951
AT1G21250.1	WAK1, PRO25 cell wall-associated kinase chr1:7439512-7441892 FORWARD LENGTH=735	8.16	2	5	17		1.17757	1.15194	735	81.1589	5.68115
AT1G21270.1	WAK2 wall-associated kinase 2 chr1:7444997-7447345 FORWARD LENGTH=732	7.1	2	6	20	0.829921	1.27432		732	81.5913	7.34229
AT1G21350.3	Thioredoxin superfamily protein chr1:7477376-7479012 REVERSE LENGTH=252	33.73	4	5	29	0.743841	0.930132	0.938272	252	28.0714	8.93896
AT1G21370.1	unknown protein; CONTAINS InterPro DOMAIN/s: Protein of unknown function DUF218 (InterPro:IPR003848); Has 160 Blast hits to 160 proteins in 86 species: Archae - 0; Bacteria - 0; Metazoa - 0; Fungi - 102; Plants - 44; Viruses - 0; Other Eukaryotes - 14 (source: NCBI BLink). chr1:7484250-7485451 FORWARD LENGTH=342	24.27	3	5	20	0.756185		0.815442	342	38.1701	8.79248
AT1G21380.1	Target of Myb protein 1 chr1:7485806-7488032 REVERSE LENGTH=506	57.31	19	22	1475	0.821087	0.946374	0.971785	506	55.7565	5.0083
AT1G21440.1	Phosphoenolpyruvate carboxylase family protein chr1:7502325-7504103 REVERSE LENGTH=336	54.46	14	17	2210	1.00919	1.44733	1.23537	336	36.2837	7.15186
AT1G21450.1	SCL1 SCARECROW-like 1 chr1:7509721-7511502 FORWARD LENGTH=593	22.26	9	15	116	1.13473	1.12983	1.03205	593	66.6579	5.09717
AT1G21480.1	Exostosin family protein chr1:7519116-7521426 REVERSE LENGTH=462	20.78	4	8	103	1.00428		0.951776	462	52.8021	9.30518
AT1G21500.1	unknown protein; Has 29 Blast hits to 29 proteins in 12 species: Archae - 0; Bacteria - 0; Metazoa - 0; Fungi - 2; Plants - 27; Viruses - 0; Other Eukaryotes - 0 (source: NCBI BLink). chr1:7530047-7530954 REVERSE LENGTH=126	46.03	5	5	17		1.20145	0.778926	126	13.2503	10.6528
AT1G21580.1	Zinc finger C-x8-C-x5-C-x3-H type family protein chr1:7557822-7565655 REVERSE LENGTH=2166	7.71	6	16	95	1.1887	1.56899	1.41119	2166	238.602	8.08936
AT1G21600.1	PTAC6 plastid transcriptionally active 6 chr1:7571514-7573782 REVERSE LENGTH=328	48.78	12	13	78	0.958862	1.38851	1.01894	328	37.3535	5.021
AT1G21610.3	wound-responsive family protein chr1:7574104-7578643 FORWARD LENGTH=685	8.61	3	6	19	0.799547		1.0273	685	76.3822	8.95361
AT1G21630.2	Calcium-binding EF hand family protein chr1:7581457-7587796 FORWARD LENGTH=1247	61.35	64	67	2490	0.89117	0.969236	0.99955	1247	135.313	5.80811
AT1G21640.2	NADK2 NAD kinase 2 chr1:7588726-7592669 FORWARD LENGTH=999	17.62	10	15	46	1.04814		1.14483	999	110.833	7.43018
AT1G21650.3	SECA2 Preprotein translocase SecA family protein chr1:7592891-7604152 REVERSE LENGTH=1805	3.6	3	7	88	0.885288		0.959602	1805	202.981	5.63037
AT1G21660.1	Chaperone DnaJ-domain superfamily protein chr1:7605924-7608835 FORWARD LENGTH=523	60.99	23	27	563	0.890677	0.935925	0.827058	523	56.876	6.99072
AT1G21670.1	LOCATED IN: cell wall, plant-type cell wall; EXPRESSED IN: 23 plant structures; EXPRESSED DURING: 14 growth stages; CONTAINS InterPro DOMAIN/s: WD40-like Beta Propeller (InterPro:IPR011659), Six-bladed beta-propeller, TolB-like (InterPro:IPR011042); BEST Arabidopsis thaliana protein match is: DPP6 N-terminal domain-like protein (TAIR:AT1G21680.1); Has 8461 Blast hits to 5060 proteins in 1257 spec…	45.23	23	29	410	0.934111	1.14188	0.846384	703	77.2402	9.29053
AT1G21680.1	DPP6 N-terminal domain-like protein chr1:7613028-7615148 FORWARD LENGTH=706	60.34	31	35	751	1.05791	1.31687	1.00452	706	78.3931	6.78564
AT1G21690.3	EMB1968 ATPase family associated with various cellular activities (AAA) chr1:7615675-7618421 FORWARD LENGTH=341	53.37	14	15	186	0.992729	1.08405	1.18386	341	37.9615	6.17627
AT1G21700.1	ATSWI3C, CHB4, SWI3C SWITCH/sucrose nonfermenting 3C chr1:7620156-7623978 REVERSE LENGTH=807	39.16	21	23	275	1.04574	1.09635	0.945987	807	88.195	5.32568
AT1G21720.1	PBC1 proteasome beta subunit C1 chr1:7626394-7628070 FORWARD LENGTH=204	53.92	4	9	1293	0.874727	1.10434	0.984632	204	22.7835	5.46533
AT1G21730.1	P-loop containing nucleoside triphosphate hydrolases superfamily protein chr1:7630365-7636247 FORWARD LENGTH=890	21.69	6	15	73	1.15178	1.1956	1.15222	890	98.3962	6.56592
AT1G21740.1	Protein of unknown function (DUF630 and DUF632) chr1:7641580-7645078 FORWARD LENGTH=953	9.97	3	7	15		0.780602	1.01959	953	106.66	6.04932
AT1G21750.1	ATPDIL1-1, ATPDI5, PDI5, PDIL1-1 PDI-like 1-1 chr1:7645767-7648514 FORWARD LENGTH=501	85.83	42	52	13989	0.838975	0.928664	1.0887	501	55.567	4.91943
AT1G21770.1	Acyl-CoA N-acyltransferases (NAT) superfamily protein chr1:7651843-7652249 REVERSE LENGTH=111	79.28	8	8	251	0.783242	0.866998	0.940639	111	12.5532	6.87354
AT1G21860.1	sks7 SKU5 similar 7 chr1:7671028-7674215 REVERSE LENGTH=538	29.74	3	11	912	0.786987	1.39661		538	60.3339	9.21729
AT1G21880.2	LYM1 lysm domain GPI-anchored protein 1 precursor chr1:7680689-7682526 FORWARD LENGTH=416	34.86	7	10	615	0.827274	0.829481	1.04556	416	43.4617	5.07178
AT1G21900.1	emp24/gp25L/p24 family/GOLD family protein chr1:7691165-7692327 REVERSE LENGTH=216	12.96	4	4	79	1.00983	1.13208	1.04175	216	24.3305	6.72705
AT1G22030.1	CONTAINS InterPro DOMAIN/s: Protein BYPASS related (InterPro:IPR008511); BEST Arabidopsis thaliana protein match is: unknown protein (TAIR:AT1G77855.1); Has 99 Blast hits to 99 proteins in 17 species: Archae - 0; Bacteria - 0; Metazoa - 3; Fungi - 0; Plants - 96; Viruses - 0; Other Eukaryotes - 0 (source: NCBI BLink). chr1:7759337-7760415 REVERSE LENGTH=333	9.91	2	2	10	0.837235		0.9449	333	37.5047	6.43018
AT1G22060.1	LOCATED IN: vacuole; EXPRESSED IN: 23 plant structures; EXPRESSED DURING: 13 growth stages; BEST Arabidopsis thaliana protein match is: FBD, F-box and Leucine Rich Repeat domains containing protein (TAIR:AT1G22000.1); Has 84739 Blast hits to 38714 proteins in 2257 species: Archae - 1436; Bacteria - 11314; Metazoa - 40747; Fungi - 7706; Plants - 4675; Viruses - 308; Other Eukaryotes - 18553 (sourc…	11.41	11	20	243	1.24854	1.01496	1.10886	1999	228.81	5.09717
AT1G22065.1	unknown protein; FUNCTIONS IN: molecular_function unknown; INVOLVED IN: biological_process unknown; LOCATED IN: cellular_component unknown; BEST Arabidopsis thaliana protein match is: unknown protein (TAIR:AT1G77885.1); Has 30201 Blast hits to 17322 proteins in 780 species: Archae - 12; Bacteria - 1396; Metazoa - 17338; Fungi - 3422; Plants - 5037; Viruses - 0; Other Eukaryotes - 2996 (source: NC…	6.94	1	1	2		1.86654	0.652378	72	7.61473	8.83643
AT1G22070.1	TGA3 TGA1A-related gene 3 chr1:7789651-7791821 FORWARD LENGTH=384	11.2	2	4	24	0.860671	1.1059	1.04331	384	43.7277	6.21436
AT1G22100.1	Inositol-pentakisphosphate 2-kinase family protein chr1:7798023-7800030 REVERSE LENGTH=441	9.3	2	3	25		0.983631	0.822175	441	50.1347	6.20166
AT1G22140.1	unknown protein; Has 40 Blast hits to 40 proteins in 14 species: Archae - 0; Bacteria - 0; Metazoa - 9; Fungi - 0; Plants - 28; Viruses - 0; Other Eukaryotes - 3 (source: NCBI BLink). chr1:7815158-7815577 REVERSE LENGTH=72	40.28	3	3	113	0.780282	0.883127	0.955783	72	8.18014	7.51807
AT1G22170.1	Phosphoglycerate mutase family protein chr1:7826603-7828055 FORWARD LENGTH=334	69.76	18	24	647	0.901251	1.03752	0.861746	334	37.271	8.19189
AT1G22200.1	Endoplasmic reticulum vesicle transporter protein chr1:7837857-7840602 REVERSE LENGTH=386	18.39	4	5	47	1.17668	0.936393	1.18717	386	43.7698	6.62451
AT1G22220.1	F-box family protein chr1:7846694-7847638 FORWARD LENGTH=314	29.62	2	8	24	0.848		0.871339	314	34.4771	6.91748
AT1G22230.1	unknown protein; LOCATED IN: chloroplast; BEST Arabidopsis thaliana protein match is: unknown protein (TAIR:AT1G78110.1); Has 2358 Blast hits to 1759 proteins in 159 species: Archae - 2; Bacteria - 36; Metazoa - 1046; Fungi - 203; Plants - 157; Viruses - 72; Other Eukaryotes - 842 (source: NCBI BLink). chr1:7850093-7851037 FORWARD LENGTH=314	25.16	6	8	53	1.01836	1.07633	1.13495	314	35.4972	5.2749
AT1G22270.1	Trm112p-like protein chr1:7865548-7865922 FORWARD LENGTH=124	92.74	12	14	513	0.784999	0.912001	0.915984	124	13.9522	5.73193
AT1G22275.1	ZYP1b, ZYP1 Myosin heavy chain-related protein chr1:7867245-7872066 FORWARD LENGTH=856	18.69	7	17	92	0.69221	0.857338	1.0011	856	98.9612	6.22705
AT1G22280.3	PAPP2C phytochrome-associated protein phosphatase type 2C chr1:7874236-7875496 FORWARD LENGTH=287	49.13	11	15	499	1.17151	1.18722	1.28862	287	31.415	8.49951
AT1G22300.1	GRF10, 14-3-3EPSILON, GF14 EPSILON general regulatory factor 10 chr1:7879146-7881103 REVERSE LENGTH=254	79.92	18	30	4449	1.02387	0.884687	1.25136	254	28.8974	4.80518
AT1G22310.2	MBD8, ATMBD8 methyl-CPG-binding domain 8 chr1:7881714-7883644 REVERSE LENGTH=524	9.73	3	5	9	0.828073	1.10317		524	58.6331	5.13525
AT1G22330.1	RNA-binding (RRM/RBD/RNP motifs) family protein chr1:7886693-7889241 FORWARD LENGTH=291	24.74	3	9	290	0.928411	0.987459	1.06585	291	31.961	6.60986
AT1G22360.1	AtUGT85A2, UGT85A2 UDP-glucosyl transferase 85A2 chr1:7895068-7897527 REVERSE LENGTH=481	32.85	12	15	234	1.49791	0.963955	1.49786	481	54.3293	5.49072
AT1G22410.1	Class-II DAHP synthetase family protein chr1:7912120-7914742 FORWARD LENGTH=527	65.28	17	28	872	1.29655	1.09608	1.13689	527	58.2896	8.32373
AT1G22430.1	GroES-like zinc-binding dehydrogenase family protein chr1:7919235-7921594 FORWARD LENGTH=388	34.02	7	11	47	1.32008		1.27517	388	42.5018	6.53662
AT1G22440.1	Zinc-binding alcohol dehydrogenase family protein chr1:7922560-7924759 FORWARD LENGTH=386	53.11	18	20	331	1.77007	1.13605	1.55515	386	42.356	6.04932
AT1G22450.1	COX6B, ATCOX6B2 cytochrome C oxidase 6B chr1:7925447-7926918 FORWARD LENGTH=191	89.53	15	17	2051	0.785741	0.847993	0.93102	191	21.1819	4.33545
AT1G22500.1	RING/U-box superfamily protein chr1:7949581-7950726 FORWARD LENGTH=381	15.22	1	4	39	0.791032	0.83888	0.935014	381	42.1992	6.43018
AT1G22520.2	Domain of unknown function (DUF543) chr1:7952996-7954304 REVERSE LENGTH=179	31.28	3	5	345	0.890073	0.918913	0.98472	179	19.9791	7.09326
AT1G22530.1	PATL2 PATELLIN 2 chr1:7955773-7958326 REVERSE LENGTH=683	81.84	63	73	4378	1.23249	1.14357	1.62582	683	75.9616	4.91943
AT1G22600.1	Late embryogenesis abundant protein (LEA) family protein chr1:7987308-7989187 REVERSE LENGTH=385	12.73	3	6	11	1.02237	1.26583	1.00884	385	42.5023	8.74854
AT1G22610.1	C2 calcium/lipid-binding plant phosphoribosyltransferase family protein chr1:7994478-7997567 FORWARD LENGTH=1029	18.95	10	16	128	1.00087	1.00242	0.967398	1029	118.29	8.92432
AT1G22620.1	ATSAC1 Phosphoinositide phosphatase family protein chr1:7997889-8002787 REVERSE LENGTH=912	17.87	11	14	59	1.14384	1.1661		912	102.747	6.59521
AT1G22660.1	Polynucleotide adenylyltransferase family protein chr1:8017410-8021538 FORWARD LENGTH=605	21.16	8	10	31	1.32007		1.0013	605	68.9109	6.62451
AT1G22670.1	Protease-associated (PA) RING/U-box zinc finger family protein chr1:8021854-8023516 REVERSE LENGTH=422	10.9	3	4	40	1.47155	0.960345	0.895386	422	46.2269	8.01611
AT1G22730.1	MA3 domain-containing protein chr1:8046511-8048769 FORWARD LENGTH=693	40.69	21	24	379	1.11017	0.89005	1.15658	693	77.1956	5.22412
AT1G22740.1	RAB7, ATRABG3B, RAB75, RABG3B RAB GTPase homolog G3B chr1:8049247-8050494 FORWARD LENGTH=203	34.48	2	6	216	0.968205		1.48377	203	22.9304	5.47803
AT1G22760.1	PAB3 poly(A) binding protein 3 chr1:8055599-8058799 FORWARD LENGTH=660	13.94	2	7	362	1.02823	1.14383	1.0582	660	72.8267	8.63135
AT1G22770.1	GI, FB gigantea protein (GI) chr1:8062398-8067447 FORWARD LENGTH=1173	6.91	2	5	10		0.819285	1.16828	1173	127.795	7.03467
AT1G22780.1	PFL, RPS18A, PFL1 Ribosomal protein S13/S18 family chr1:8067990-8069163 FORWARD LENGTH=152	64.47	13	13	594	0.832932	1.19989	0.978656	152	17.5345	10.5356
AT1G22800.1	S-adenosyl-L-methionine-dependent methyltransferases superfamily protein chr1:8072020-8074039 FORWARD LENGTH=355	34.93	7	10	155	1.21598	0.884807	0.928808	355	39.3411	7.78174
AT1G22840.1	CYTC-1, ATCYTC-A CYTOCHROME C-1 chr1:8079384-8080286 FORWARD LENGTH=114	79.82	5	10	2228	0.83322	1.40696	0.933733	114	12.3863	9.30518
AT1G22860.1	Vacuolar sorting protein 39 chr1:8083400-8088867 FORWARD LENGTH=961	13.74	3	11	107	1.01044	1.18963		961	107.269	5.5542
AT1G22870.1	Protein kinase family protein with ARM repeat domain chr1:8089501-8094173 FORWARD LENGTH=913	25.85	5	22	164	1.05596	0.794753	1.26431	913	99.9933	7.53271
AT1G22880.1	ATGH9B4, ATCEL5, CEL5 cellulase 5 chr1:8095770-8097539 FORWARD LENGTH=484	61.78	13	22	259	0.841282	1.08028	0.862261	484	53.6275	9.23193
AT1G22882.1	Galactose-binding protein chr1:8099150-8101220 FORWARD LENGTH=660	13.64	3	8	11		1.38719	1.42975	660	74.138	5.18604
AT1G22910.3	RNA-binding (RRM/RBD/RNP motifs) family protein chr1:8105808-8107949 FORWARD LENGTH=347	17.87	3	5	162	0.741277	1.07083	0.959567	347	37.8156	9.43701
AT1G22920.1	CSN5A, JAB1, AJH1 COP9 signalosome 5A chr1:8109882-8111895 REVERSE LENGTH=357	80.67	17	25	1383	0.847256	0.969455	1.01461	357	39.7067	5.2749
AT1G22940.1	TH1, TH-1, THIE thiamin biosynthesis protein, putative chr1:8122384-8124908 FORWARD LENGTH=522	63.22	26	28	329	0.956807	1.05786	1.03847	522	55.7777	6.55127
AT1G22960.1	Pentatricopeptide repeat (PPR) superfamily protein chr1:8128086-8130242 REVERSE LENGTH=718	15.46	6	8	215	0.585644	1.11697	1.24224	718	82.5888	7.48877
AT1G22970.1	unknown protein; BEST Arabidopsis thaliana protein match is: unknown protein (TAIR:AT1G71150.1); Has 134 Blast hits to 132 proteins in 48 species: Archae - 0; Bacteria - 0; Metazoa - 66; Fungi - 10; Plants - 48; Viruses - 0; Other Eukaryotes - 10 (source: NCBI BLink). chr1:8130840-8132199 REVERSE LENGTH=357	22.41	5	5	28	1.10056		1.13071	357	39.3735	4.76709
AT1G22980.1	unknown protein; BEST Arabidopsis thaliana protein match is: unknown protein (TAIR:AT1G22970.1); Has 52 Blast hits to 50 proteins in 17 species: Archae - 0; Bacteria - 0; Metazoa - 8; Fungi - 0; Plants - 44; Viruses - 0; Other Eukaryotes - 0 (source: NCBI BLink). chr1:8132649-8134165 REVERSE LENGTH=359	15.04	4	5	53		1.01128	1.0572	359	39.4694	7.85498
AT1G23010.1	LPR1 Cupredoxin superfamily protein chr1:8147353-8149580 FORWARD LENGTH=581	6.37	2	3	5		1.4407	0.918453	581	65.9555	8.19189
AT1G23030.1	ARM repeat superfamily protein chr1:8156745-8158842 FORWARD LENGTH=612	10.46	1	4	35	1.0328	0.949786		612	67.3141	7.75244
AT1G23060.1	BEST Arabidopsis thaliana protein match is: TPX2 (targeting protein for Xklp2) protein family (TAIR:AT1G70950.1); Has 449 Blast hits to 419 proteins in 98 species: Archae - 0; Bacteria - 40; Metazoa - 139; Fungi - 21; Plants - 158; Viruses - 3; Other Eukaryotes - 88 (source: NCBI BLink). chr1:8170946-8172739 REVERSE LENGTH=367	5.72	1	3	68	1.2825	1.80567		367	40.9802	9.87646
AT1G23080.1	PIN7, ATPIN7 Auxin efflux carrier family protein chr1:8180768-8183406 REVERSE LENGTH=619	9.69	3	3	5		1.07797	1.18521	619	67.5444	7.84033
AT1G23100.1	GroES-like family protein chr1:8195867-8196336 FORWARD LENGTH=97	92.78	9	12	806	0.832067	0.793401	0.876968	97	10.5398	8.49951
AT1G23120.1	Polyketide cyclase/dehydrase and lipid transport superfamily protein chr1:8198788-8199359 FORWARD LENGTH=148	47.3	8	9	88	1.16563	1.2576	1.27927	148	17.3117	5.05908
AT1G23130.1	Polyketide cyclase/dehydrase and lipid transport superfamily protein chr1:8200434-8200997 FORWARD LENGTH=160	73.13	11	12	366	0.781109	1.15429	0.915633	160	17.8484	6.21436
AT1G23140.1	Calcium-dependent lipid-binding (CaLB domain) family protein chr1:8202362-8203172 REVERSE LENGTH=165	33.94	7	7	140	0.840338	1.14972	1.03416	165	18.5572	4.61475
AT1G23170.2	Protein of unknown function DUF2359, transmembrane chr1:8212724-8215516 FORWARD LENGTH=615	26.5	6	15	183	1.13901	0.983705	0.902762	615	66.6309	9.05615
AT1G23180.1	ARM repeat superfamily protein chr1:8216125-8219515 FORWARD LENGTH=834	13.43	4	9	93	1.2937		1.14575	834	91.6368	5.42725
AT1G23190.1	PGM3 Phosphoglucomutase/phosphomannomutase family protein chr1:8219946-8224186 FORWARD LENGTH=583	87.31	26	46	6131	0.939627	1.30872	0.913297	583	63.1311	6.30322
AT1G23205.1	Plant invertase/pectin methylesterase inhibitor superfamily protein chr1:8234234-8234851 REVERSE LENGTH=205	10.24	2	2	23	0.5667	0.932118		205	22.6621	5.26221
AT1G23230.1	CONTAINS InterPro DOMAIN/s: Mediator complex subunit Med23 (InterPro:IPR021629); Has 187 Blast hits to 184 proteins in 67 species: Archae - 0; Bacteria - 0; Metazoa - 135; Fungi - 0; Plants - 43; Viruses - 0; Other Eukaryotes - 9 (source: NCBI BLink). chr1:8244481-8251741 FORWARD LENGTH=1615	6.38	2	8	237		1.07246	1.08652	1615	179.982	7.34229
AT1G23260.1	MMZ1, UEV1A MMS ZWEI homologue 1 chr1:8257209-8258573 REVERSE LENGTH=158	58.23	7	12	536	0.707889	0.884847	0.850301	158	17.8397	5.23682
AT1G23290.1	RPL27A, RPL27AB Ribosomal protein L18e/L15 superfamily protein chr1:8263007-8263447 FORWARD LENGTH=146	52.05	6	8	193	0.856169	1.0894	1.31116	146	16.2819	10.5063
AT1G23310.1	GGT1, AOAT1, GGAT1 glutamate:glyoxylate aminotransferase chr1:8268720-8271329 REVERSE LENGTH=481	82.74	20	40	2850	0.931419	1.10303	1.09053	481	53.267	6.88818
AT1G23400.1	CAF2, ATCAF2 RNA-binding CRS1 / YhbY (CRM) domain-containing protein chr1:8312199-8314740 REVERSE LENGTH=564	5.5	1	2	4	1.1108		0.939598	564	63.5616	8.36768
AT1G23440.1	Peptidase C15, pyroglutamyl peptidase I-like chr1:8321940-8324019 FORWARD LENGTH=217	91.71	18	21	1101	0.990466	1.17457	1.02971	217	23.603	7.06396
AT1G23460.1	Pectin lyase-like superfamily protein chr1:8327382-8329622 FORWARD LENGTH=460	39.78	11	12	259	0.806481	0.952424	0.852125	460	49.5395	5.33838
AT1G23480.1	ATCSLA03, CSLA03, ATCSLA3, CSLA3 cellulose synthase-like A3 chr1:8333917-8336230 FORWARD LENGTH=556	10.25	2	5	14	1.12898		1.01418	556	64.3592	8.39697
AT1G23700.1	Protein kinase superfamily protein chr1:8379454-8381965 REVERSE LENGTH=473	11.42	2	4	10	1.15443		0.982859	473	53.5487	5.99854
AT1G23720.1	Proline-rich extensin-like family protein chr1:8388655-8391342 FORWARD LENGTH=895	41.01	2	6	18	0.923687	1.01034		895	99.6	9.43701
AT1G23740.1	Oxidoreductase, zinc-binding dehydrogenase family protein chr1:8398245-8399656 REVERSE LENGTH=386	73.83	25	26	653	0.790367	1.01473	0.998896	386	40.9608	8.35303
AT1G23750.1	Nucleic acid-binding, OB-fold-like protein chr1:8400638-8401171 FORWARD LENGTH=137	63.5	7	9	320	0.796656	0.979558	0.954528	137	15.1179	8.98291
AT1G23760.1	JP630, PG3 BURP domain-containing protein chr1:8402142-8404147 FORWARD LENGTH=622	30.71	6	16	213	0.833096	0.953256	1.27532	622	68.1862	8.60205
AT1G23780.1	F-box family protein chr1:8407053-8408480 REVERSE LENGTH=475	15.16	4	5	9	1.24881		1.12377	475	52.914	6.13818
AT1G23790.1	Plant protein of unknown function (DUF936) chr1:8410099-8411917 FORWARD LENGTH=518	12.74	2	8	28	0.962253		0.883704	518	56.9117	9.65674
AT1G23800.1	ALDH2B7, ALDH2B aldehyde dehydrogenase 2B7 chr1:8412238-8414804 REVERSE LENGTH=534	69.29	27	33	2286	0.918249	1.03447	1.00013	534	58.1159	7.32764
AT1G23820.1	SPDS1 spermidine synthase 1 chr1:8420278-8422724 FORWARD LENGTH=378	87.3	24	29	3201	0.994147	0.984478	1.07261	378	41.6527	5.17334
AT1G23860.1	SRZ-21, SRZ21, RSZP21, RSZ21, At-RSZ21 RS-containing zinc finger protein 21 chr1:8428091-8429164 REVERSE LENGTH=187	36.9	4	7	102	1.0793		0.928599	187	21.5241	11.3267
AT1G23870.1	ATTPS9, TPS9 trehalose-phosphatase/synthase 9 chr1:8432695-8435506 FORWARD LENGTH=867	27.45	10	20	148	1.2343	1.08884	1.48963	867	98.4322	6.34131
AT1G23890.2	NHL domain-containing protein chr1:8438900-8440803 REVERSE LENGTH=400	10.5	3	4	35		0.921675	1.11666	400	43.5598	5.52881
AT1G23900.1	GAMMA-ADAPTIN 1, Gamma-ADR gamma-adaptin 1 chr1:8441379-8447152 FORWARD LENGTH=876	32.19	13	21	316	1.14205	0.997739	1.14042	876	96.4079	5.70654
AT1G23935.1	CONTAINS InterPro DOMAIN/s: Apoptosis inhibitory 5 (InterPro:IPR008383); BEST Arabidopsis thaliana protein match is: unknown protein (TAIR:AT3G19515.2); Has 219 Blast hits to 219 proteins in 67 species: Archae - 0; Bacteria - 0; Metazoa - 128; Fungi - 0; Plants - 77; Viruses - 0; Other Eukaryotes - 14 (source: NCBI BLink). chr1:8461939-8465943 FORWARD LENGTH=726	10.33	2	8	42	1.17616	0.927712		726	83.0261	6.59521
AT1G24020.1	MLP423 MLP-like protein 423 chr1:8500653-8501458 REVERSE LENGTH=155	58.06	9	9	224	0.605664	0.836488	0.800682	155	17.0438	5.19873
AT1G24030.1	Protein kinase superfamily protein chr1:8503394-8505195 FORWARD LENGTH=375	20	2	5	122	1.03399		0.898663	375	42.5141	9.30518
AT1G24040.1	Acyl-CoA N-acyltransferases (NAT) superfamily protein chr1:8505794-8506753 REVERSE LENGTH=319	15.67	4	4	12	1.21211	1.07228		319	35.9962	6.94678
AT1G24050.1	RNA-processing, Lsm domain chr1:8507057-8508439 FORWARD LENGTH=188	79.26	13	13	859	0.866519	0.968323	0.940128	188	20.4785	5.2749
AT1G24090.1	RNase H family protein chr1:8520834-8522737 FORWARD LENGTH=353	13.03	2	6	40	0.933713	1.14869	0.869433	353	38.5206	7.72314
AT1G24100.1	UGT74B1 UDP-glucosyl transferase 74B1 chr1:8525547-8527010 REVERSE LENGTH=460	49.35	17	18	867	1.61149	0.95942	1.52355	460	50.9696	4.98291
AT1G24148.1	unknown protein; FUNCTIONS IN: molecular_function unknown; INVOLVED IN: biological_process unknown; LOCATED IN: cellular_component unknown; BEST Arabidopsis thaliana protein match is: unknown protein (TAIR:AT1G24147.1). chr1:8544572-8545309 FORWARD LENGTH=115	24.35	2	3	20		0.947171	1.00679	115	12.5172	9.18799
AT1G24180.1	IAR4 Thiamin diphosphate-binding fold (THDP-binding) superfamily protein chr1:8560777-8563382 REVERSE LENGTH=393	58.02	18	26	2543	0.898853	1.64073	0.978525	393	43.3308	7.91357
AT1G24190.1	SIN3, ATSIN3, SNL3 SIN3-like 3 chr1:8563858-8569927 REVERSE LENGTH=1330	8.87	4	9	118	1.15168	1.10984		1330	151.106	5.70654
AT1G24220.1	paired amphipathic helix repeat-containing protein chr1:8578658-8582413 REVERSE LENGTH=744	7.26	3	6	12	1.2636	1.0503	1.08645	744	85.6515	9.78857
AT1G24250.1	Paired amphipathic helix (PAH2) superfamily protein chr1:8588442-8589546 REVERSE LENGTH=252	40.87	4	7	20	0.786264	1.48536	1.02681	252	27.7903	6.07471
AT1G24267.2	Protein of unknown function (DUF1664) chr1:8604451-8607241 REVERSE LENGTH=344	38.95	9	9	113	0.894588	0.981697	0.921363	344	36.8812	9.56885
AT1G24280.1	G6PD3 glucose-6-phosphate dehydrogenase 3 chr1:8609495-8612383 FORWARD LENGTH=599	61.77	13	33	1005	1.1598	1.02582	1.30323	599	67.3164	7.18115
AT1G24290.1	AAA-type ATPase family protein chr1:8612650-8614227 REVERSE LENGTH=525	18.67	8	9	26	0.935668	1.34257	0.92278	525	57.3604	7.15186
AT1G24300.1	GYF domain-containing protein chr1:8614515-8620420 REVERSE LENGTH=1495	43.81	30	48	477	0.997295	1.00712	0.979324	1495	166.168	6.03662
AT1G24310.1	unknown protein; FUNCTIONS IN: molecular_function unknown; INVOLVED IN: biological_process unknown; LOCATED IN: nucleolus; EXPRESSED IN: 20 plant structures; EXPRESSED DURING: 13 growth stages; Has 2922 Blast hits to 2454 proteins in 263 species: Archae - 0; Bacteria - 57; Metazoa - 1043; Fungi - 654; Plants - 388; Viruses - 11; Other Eukaryotes - 769 (source: NCBI BLink). chr1:8624192-8626179 FO…	50.66	20	22	629	0.869428	0.952248	0.96356	377	41.791	6.63916
AT1G24320.1	Six-hairpin glycosidases superfamily protein chr1:8626437-8630935 REVERSE LENGTH=789	16.98	10	12	48	1.0249	1.26135	1.14227	789	90.5512	5.85889
AT1G24330.1	ARM repeat superfamily protein chr1:8631779-8634835 FORWARD LENGTH=771	10.25	2	4	12	1.07541	1.14793		771	85.2646	6.40479
AT1G24340.1	EMB260, EMB2421 FAD/NAD(P)-binding oxidoreductase family protein chr1:8635416-8638866 FORWARD LENGTH=709	17.21	7	10	40	1.17953	1.05683	1.14895	709	78.2715	7.25439
AT1G24360.1	NAD(P)-binding Rossmann-fold superfamily protein chr1:8640820-8643283 FORWARD LENGTH=319	63.95	16	18	2560	0.791674	1.05035	0.976965	319	33.5269	9.40771
AT1G24450.1	NFD2 Ribonuclease III family protein chr1:8664201-8665077 FORWARD LENGTH=191	31.41	3	5	56	0.866713		1.18732	191	20.7291	9.45166
AT1G24460.1	unknown protein; FUNCTIONS IN: molecular_function unknown; INVOLVED IN: biological_process unknown; LOCATED IN: cellular_component unknown; EXPRESSED IN: 23 plant structures; EXPRESSED DURING: 14 growth stages; BEST Arabidopsis thaliana protein match is: unknown protein (TAIR:AT4G31570.1); Has 181008 Blast hits to 85359 proteins in 3551 species: Archae - 3290; Bacteria - 48304; Metazoa - 70793; F…	35.97	47	54	381	1.13009	0.922059	1.25311	1807	201.996	4.64014
AT1G24490.1	ALB4, ARTEMIS OxaA/YidC-like membrane insertion protein chr1:8682364-8684966 FORWARD LENGTH=499	8.22	3	4	32	0.967814	1.03583	0.871939	499	55.1536	7.59131
AT1G24510.1	TCP-1/cpn60 chaperonin family protein chr1:8685504-8688101 REVERSE LENGTH=535	81.5	41	43	2510	1.08063	1.15385	1.28626	535	59.3467	5.65576
AT1G24560.1	unknown protein; BEST Arabidopsis thaliana protein match is: unknown protein (TAIR:AT3G49055.1); Has 71940 Blast hits to 38124 proteins in 2481 species: Archae - 1358; Bacteria - 12126; Metazoa - 32861; Fungi - 6786; Plants - 4024; Viruses - 195; Other Eukaryotes - 14590 (source: NCBI BLink). chr1:8702644-8705640 FORWARD LENGTH=678	48.53	29	36	284	1.00455	0.908422	1.22801	678	76.4542	4.98291
AT1G24610.1	Rubisco methyltransferase family protein chr1:8720906-8722711 REVERSE LENGTH=476	19.96	7	8	59	1.31133	1.02585	1.16921	476	52.5562	6.21436
AT1G24620.1	EF hand calcium-binding protein family chr1:8723893-8724453 REVERSE LENGTH=186	86.02	13	14	255	0.86195	0.902874	0.975769	186	20.2878	4.66553
AT1G24650.1	Leucine-rich repeat protein kinase family protein chr1:8734570-8737315 FORWARD LENGTH=886	12.42	4	8	35	0.82914	0.831335	0.942335	886	97.3448	6.32861
AT1G24706.2	THO2 THO2 chr1:8742210-8755250 FORWARD LENGTH=1823	7.57	4	11	64	0.84976		1.56927	1823	206.947	7.53271
AT1G24735.2	S-adenosyl-L-methionine-dependent methyltransferases superfamily protein chr1:8757977-8759448 FORWARD LENGTH=291	20.62	2	5	62	0.617695	1.31829	0.926905	291	33.136	7.35693
AT1G24764.1	ATMAP70-2, MAP70-2 microtubule-associated proteins 70-2 chr1:8760001-8763256 REVERSE LENGTH=634	49.53	11	32	326	1.05965	1.07489	0.963888	634	70.1641	7.09326
AT1G24793.1	UDP-3-O-acyl N-acetylglycosamine deacetylase family protein chr1:8767581-8769207 FORWARD LENGTH=326	62.27	12	15	249	0.702371	0.961692	0.851863	326	35.6942	6.59521
AT1G24851.1	unknown protein; BEST Arabidopsis thaliana protein match is: unknown protein (TAIR:AT1G25025.1); Has 6812 Blast hits to 2172 proteins in 306 species: Archae - 0; Bacteria - 350; Metazoa - 1330; Fungi - 775; Plants - 255; Viruses - 55; Other Eukaryotes - 4047 (source: NCBI BLink). chr1:8778280-8779056 FORWARD LENGTH=258	23.26	1	3	27	0.977979	1.15467	1.1325	258	27.7517	12.1763
AT1G25220.2	ASB1 anthranilate synthase beta subunit 1 chr1:8837430-8839478 REVERSE LENGTH=289	41.52	3	10	570	0.855281	1.18046	0.927871	289	32.1314	7.75244
AT1G25230.1	Calcineurin-like metallo-phosphoesterase superfamily protein chr1:8840474-8842298 REVERSE LENGTH=339	18.58	4	4	73	1.52341	1.14723	1.18353	339	38.2169	5.2749
AT1G25260.1	Ribosomal protein L10 family protein chr1:8854163-8855766 REVERSE LENGTH=235	34.04	5	7	22	1.01172	0.883674	1.09613	235	27.225	8.20654
AT1G25270.1	nodulin MtN21 /EamA-like transporter family protein chr1:8857726-8859909 FORWARD LENGTH=355	13.8	2	4	4		1.29748	0.976293	355	38.5508	9.17334
AT1G25350.2	OVA9 glutamine-tRNA ligase, putative / glutaminyl-tRNA synthetase, putative / GlnRS, putative chr1:8889280-8894205 REVERSE LENGTH=800	44.75	27	34	248	0.998452	1.20236	1.05101	800	92.0637	6.44287
AT1G25370.1	Protein of unknown function (DUF1639) chr1:8898046-8898934 REVERSE LENGTH=263	2.28	1	1	5	1.20949		0.987996	263	29.533	9.53955
AT1G25375.1	Metallo-hydrolase/oxidoreductase superfamily protein chr1:8900279-8903220 REVERSE LENGTH=524	16.22	4	7	62	1.06732	1.60934	1.02613	524	58.0297	7.00537
AT1G25380.1	ATNDT2, NDT2 NAD+ transporter 2 chr1:8903726-8905818 FORWARD LENGTH=363	53.99	12	14	218	0.858939	1.13058	0.874941	363	39.4716	9.48096
AT1G25390.1	Protein kinase superfamily protein chr1:8906640-8908800 REVERSE LENGTH=629	5.56	2	4	16		1.83431	1.02408	629	70.8113	7.23975
AT1G25400.1	unknown protein; BEST Arabidopsis thaliana protein match is: unknown protein (TAIR:AT1G68440.1); Has 21 Blast hits to 21 proteins in 6 species: Archae - 0; Bacteria - 0; Metazoa - 0; Fungi - 0; Plants - 21; Viruses - 0; Other Eukaryotes - 0 (source: NCBI BLink). chr1:8911463-8912329 REVERSE LENGTH=288	13.54	2	2	4	0.751744		0.768622	288	31.8549	4.99561
AT1G25420.1	Regulator of Vps4 activity in the MVB pathway protein chr1:8916141-8917980 FORWARD LENGTH=323	60.06	13	16	344	0.938424	0.906031	0.897674	323	35.7906	8.96826
AT1G25460.1	NAD(P)-binding Rossmann-fold superfamily protein chr1:8942811-8944244 FORWARD LENGTH=320	22.5	4	4	4		1.16082	0.941551	320	35.9323	6.99072
AT1G25490.1	RCN1, REGA, ATB BETA BETA, EER1 ARM repeat superfamily protein chr1:8951700-8954899 FORWARD LENGTH=588	49.83	15	25	281	1.29459	1.00463	1.42693	588	65.4519	5.07178
AT1G25510.1	Eukaryotic aspartyl protease family protein chr1:8959372-8960823 REVERSE LENGTH=483	7.66	2	3	18	0.835426	0.862294	1.12528	483	51.9575	4.97021
AT1G25520.1	Uncharacterized protein family (UPF0016) chr1:8962324-8964173 FORWARD LENGTH=230	5.65	1	1	13	1.83421		1.71762	230	24.7929	6.56592
AT1G25540.1	PFT1 phytochrome and flowering time regulatory protein (PFT1) chr1:8969392-8974446 REVERSE LENGTH=836	12.56	8	8	55	0.947595	1.04925	1.17705	836	89.509	8.25049
AT1G25570.1	Di-glucose binding protein with Leucine-rich repeat domain chr1:8992183-8995430 REVERSE LENGTH=628	16.24	6	6	66	0.962646	1.09817	1.17405	628	68.9287	5.45264
AT1G25580.1	SOG1, ANAC008 NAC (No Apical Meristem) domain transcriptional regulator superfamily protein chr1:8997064-8999600 REVERSE LENGTH=449	30.29	11	12	137	0.814865	0.942372	0.84656	449	50.2575	5.07178
AT1G26090.1	P-loop containing nucleoside triphosphate hydrolases superfamily protein chr1:9020509-9022619 FORWARD LENGTH=455	19.34	7	8	43	0.817019	1.05458	1.15783	455	49.8769	9.1001
AT1G26110.1	DCP5 decapping 5 chr1:9024616-9027556 REVERSE LENGTH=611	38.46	23	26	2047	0.814573	0.944528	0.890444	611	64.3308	7.7085
AT1G26140.1	unknown protein; BEST Arabidopsis thaliana protein match is: unknown protein (TAIR:AT1G68700.1); Has 35 Blast hits to 35 proteins in 8 species: Archae - 0; Bacteria - 0; Metazoa - 0; Fungi - 0; Plants - 35; Viruses - 0; Other Eukaryotes - 0 (source: NCBI BLink). chr1:9038708-9039540 REVERSE LENGTH=162	14.2	1	2	37	1.22228	1.02416	1.30549	162	18.6453	6.52197
AT1G26160.1	Metal-dependent phosphohydrolase chr1:9044784-9046945 REVERSE LENGTH=258	39.15	8	9	66	1.33248	0.876404	1.03636	258	28.6766	7.50342
AT1G26170.1	ARM repeat superfamily protein chr1:9047539-9054438 REVERSE LENGTH=1022	5.19	2	4	10	1.24291		0.898405	1022	113.397	4.89404
AT1G26300.1	BSD domain-containing protein chr1:9096023-9099746 REVERSE LENGTH=316	57.91	22	28	425	0.798098	0.988723	0.833806	316	34.7982	4.84326
AT1G26310.1	CAL, CAL1, AGL10 K-box region and MADS-box transcription factor family protein chr1:9100330-9103510 REVERSE LENGTH=255	12.55	2	4	23	1.69048	1.06318		255	30.1683	8.1333
AT1G26330.2	DNA binding chr1:9107625-9113520 FORWARD LENGTH=1194	9.97	3	6	8	1.10342	0.760036		1194	131.66	6.0874
AT1G26340.1	B5 #6, ATCB5-A, CB5-A cytochrome B5 isoform A chr1:9113992-9114755 FORWARD LENGTH=135	78.52	10	11	349	1.10712	1.03663	1.12961	135	15.2105	4.67822
AT1G26380.1	FAD-binding Berberine family protein chr1:9126901-9128508 REVERSE LENGTH=535	19.25	5	10	89	1.14668	2.28015	0.998472	535	59.7796	7.79639
AT1G26400.1	FAD-binding Berberine family protein chr1:9133291-9134874 REVERSE LENGTH=527	22.39	2	9	49	1.09271		1.31128	527	58.6986	9.27588
AT1G26410.1	FAD-binding Berberine family protein chr1:9138774-9140432 REVERSE LENGTH=552	15.04	2	8	98	0.984205	1.24285		552	61.4458	9.29053
AT1G26450.1	Carbohydrate-binding X8 domain superfamily protein chr1:9149003-9150063 REVERSE LENGTH=197	25.38	2	3	220	0.997669	1.17531	1.02396	197	20.0265	4.88135
AT1G26460.1	Tetratricopeptide repeat (TPR)-like superfamily protein chr1:9151816-9154407 FORWARD LENGTH=630	46.35	18	22	230	1.52563	1.0276	1.28464	630	70.1903	6.26514
AT1G26470.1	FUNCTIONS IN: molecular_function unknown; INVOLVED IN: regulation of transcription; LOCATED IN: nucleus, H4/H2A histone acetyltransferase complex; EXPRESSED IN: 23 plant structures; EXPRESSED DURING: 15 growth stages; CONTAINS InterPro DOMAIN/s: CT20 (InterPro:IPR012423); Has 60 Blast hits to 60 proteins in 27 species: Archae - 0; Bacteria - 0; Metazoa - 26; Fungi - 2; Plants - 30; Viruses - 0; O…	74.44	6	7	55	1.1631	0.87121	1.001	133	15.1994	4.57666
AT1G26480.1	GRF12, GF14 IOTA general regulatory factor 12 chr1:9156573-9157845 REVERSE LENGTH=268	42.91	2	16	1113		1.1269	1.48085	268	30.526	4.88135
AT1G26500.1	Pentatricopeptide repeat (PPR) superfamily protein chr1:9158380-9159897 FORWARD LENGTH=505	22.18	3	10	46	1.31002	1.37618	1.21732	505	58.8665	9.29053
AT1G26520.1	Cobalamin biosynthesis CobW-like protein chr1:9163448-9165594 REVERSE LENGTH=374	27.54	8	8	63	1.04201	0.809826	1.23341	374	41.9863	4.88135
AT1G26540.1	Agenet domain-containing protein chr1:9167783-9170795 REVERSE LENGTH=695	14.24	1	6	52	0.734029	0.959043	0.986379	695	79.1611	5.69385
AT1G26550.1	FKBP-like peptidyl-prolyl cis-trans isomerase family protein chr1:9171800-9172716 FORWARD LENGTH=142	80.28	14	15	342	0.771044	1.46279	0.73333	142	14.8475	9.5249
AT1G26560.1	BGLU40 beta glucosidase 40 chr1:9178513-9181726 FORWARD LENGTH=510	19.02	5	6	40	2.24294	1.08353	3.08923	510	58.0876	8.01611
AT1G26570.1	UGD1, ATUGD1 UDP-glucose dehydrogenase 1 chr1:9182801-9184246 FORWARD LENGTH=481	30.35	3	14	1007	0.907452	1.03985	1.25686	481	52.9382	6.17627
AT1G26630.1	FBR12, ATELF5A-2, ELF5A-2 Eukaryotic translation initiation factor 5A-1 (eIF-5A 1) protein chr1:9205968-9207098 FORWARD LENGTH=159	91.19	12	18	7660	0.846259	1.1199	0.763328	159	17.1294	5.93506
AT1G26640.1	Amino acid kinase family protein chr1:9207620-9209766 REVERSE LENGTH=332	81.33	22	25	481	0.816898	1.04155	1.00204	332	35.6534	6.1001
AT1G26660.2	Prefoldin chaperone subunit family protein chr1:9212298-9213765 FORWARD LENGTH=177	36.72	4	5	111	0.85923	0.951462	0.996829	177	20.5268	8.89502
AT1G26665.2	Mediator complex, subunit Med10 chr1:9214510-9215426 FORWARD LENGTH=189	73.02	8	10	85	0.825918	1.07192	0.965969	189	20.8996	5.41455
AT1G26670.1	VTI12, ATVTI12, VTI1B Vesicle transport v-SNARE family protein chr1:9216103-9217793 FORWARD LENGTH=222	22.07	1	4	65	1.04128		1.20651	222	25.0411	8.95361
AT1G26690.1	emp24/gp25L/p24 family/GOLD family protein chr1:9224299-9225682 REVERSE LENGTH=214	35.51	6	8	128	1.00633	0.976097	1.0547	214	24.3811	6.93213
AT1G26750.1	unknown protein; Has 44 Blast hits to 44 proteins in 16 species: Archae - 0; Bacteria - 0; Metazoa - 0; Fungi - 0; Plants - 44; Viruses - 0; Other Eukaryotes - 0 (source: NCBI BLink). chr1:9246857-9248053 FORWARD LENGTH=195	51.79	9	12	76	0.950681	1.49691	0.916788	195	22.0326	9.67139
AT1G26760.1	ATXR1, SDG35 SET domain protein 35 chr1:9248304-9249941 REVERSE LENGTH=545	19.45	4	6	18	1.02662	0.927669	0.942635	545	61.2683	6.30322
AT1G26761.1	Arabinanase/levansucrase/invertase chr1:9250269-9251603 REVERSE LENGTH=444	15.09	3	5	23	0.935918	1.67012	1.16815	444	49.7093	6.66846
AT1G26820.1	RNS3 ribonuclease 3 chr1:9292760-9293722 REVERSE LENGTH=222	73.87	10	12	306	0.777272	1.1444	0.974276	222	25.6091	6.13818
AT1G26830.1	CUL3A, ATCUL3A, ATCUL3, CUL3 cullin 3 chr1:9296063-9298374 FORWARD LENGTH=732	32.92	6	28	175	1.16564	1.14475	1.69975	732	85.2587	7.88428
AT1G26850.1	S-adenosyl-L-methionine-dependent methyltransferases superfamily protein chr1:9301146-9303432 REVERSE LENGTH=616	37.5	19	20	241	0.974314	1.03453	1.12888	616	69.5786	6.96143
AT1G26940.1	Cyclophilin-like peptidyl-prolyl cis-trans isomerase family protein chr1:9343193-9344962 FORWARD LENGTH=226	49.12	8	10	39	1.13414	1.51668	1.07295	226	25.499	8.25049
AT1G26970.1	Protein kinase superfamily protein chr1:9359826-9361666 FORWARD LENGTH=412	18.69	3	8	131	0.972809	1.52713	0.949449	412	45.4986	9.77393
AT1G27000.1	Protein of unknown function (DUF1664) chr1:9374068-9376422 FORWARD LENGTH=304	32.24	5	7	38	0.92706	0.84761	0.990912	304	32.9922	8.45557
AT1G27020.1	unknown protein; BEST Arabidopsis thaliana protein match is: unknown protein (TAIR:AT1G27030.1); Has 514 Blast hits to 514 proteins in 175 species: Archae - 0; Bacteria - 311; Metazoa - 0; Fungi - 0; Plants - 65; Viruses - 0; Other Eukaryotes - 138 (source: NCBI BLink). chr1:9378635-9380419 FORWARD LENGTH=308	42.53	7	10	181	1.39845	1.10115	1.29813	308	35.0569	5.71924
AT1G27030.1	unknown protein; BEST Arabidopsis thaliana protein match is: unknown protein (TAIR:AT1G27020.1); Has 504 Blast hits to 502 proteins in 169 species: Archae - 0; Bacteria - 299; Metazoa - 0; Fungi - 0; Plants - 67; Viruses - 0; Other Eukaryotes - 138 (source: NCBI BLink). chr1:9381842-9383712 FORWARD LENGTH=310	79.68	16	18	1486	0.934679	0.999979	1.09008	310	35.4983	7.07861
AT1G27050.1	ATHB54, HB54 homeobox protein 54 chr1:9393706-9394408 FORWARD LENGTH=205	17.07	2	2	2	1.03528	0.854947		205	22.4398	9.99365
AT1G27060.1	Regulator of chromosome condensation (RCC1) family protein chr1:9395023-9396673 FORWARD LENGTH=386	10.62	3	3	74	0.826727	0.843517	0.948675	386	40.7051	5.49072
AT1G27070.1	5'-AMP-activated protein kinase-related chr1:9396945-9399225 REVERSE LENGTH=532	11.47	4	5	22	1.02155		1.34078	532	59.1618	8.11865
AT1G27090.1	glycine-rich protein chr1:9404041-9406098 REVERSE LENGTH=420	74.05	24	25	2546	0.888351	0.999466	0.822666	420	45.9903	5.38916
AT1G27100.1	Actin cross-linking protein chr1:9407557-9411074 REVERSE LENGTH=519	15.03	3	8	63	0.929498	1.06968	0.895802	519	57.649	8.49951
AT1G27110.1	Tetratricopeptide repeat (TPR)-like superfamily protein chr1:9413018-9417392 REVERSE LENGTH=483	14.7	4	5	11	0.520707		1.07931	483	54.7794	5.60498
AT1G27130.1	ATGSTU13, GST12, GSTU13 glutathione S-transferase tau 13 chr1:9425582-9426597 FORWARD LENGTH=227	54.63	10	15	825	1.23592	1.09114	1.22643	227	25.115	5.93506
AT1G27140.1	ATGSTU14, GST13, GSTU14 glutathione S-transferase tau 14 chr1:9427858-9428716 FORWARD LENGTH=243	42.39	6	9	201	1.06641		1.07883	243	27.2117	4.91943
AT1G27190.1	Leucine-rich repeat protein kinase family protein chr1:9446923-9448728 REVERSE LENGTH=601	35.27	15	18	172	1.01275	0.913399	1.06466	601	65.3826	7.50342
AT1G27200.1	Domain of unknown function (DUF23) chr1:9449812-9451539 REVERSE LENGTH=575	13.91	3	5	9	0.830107	1.05165	0.945169	575	66.3184	7.89893
AT1G27300.1	unknown protein; Has 54 Blast hits to 54 proteins in 19 species: Archae - 0; Bacteria - 0; Metazoa - 11; Fungi - 6; Plants - 34; Viruses - 0; Other Eukaryotes - 3 (source: NCBI BLink). chr1:9483324-9484194 FORWARD LENGTH=200	27	3	3	15	1.12488		1.09515	200	22.4063	5.03369
AT1G27310.1	NTF2A nuclear transport factor 2A chr1:9484615-9485790 REVERSE LENGTH=122	90.16	5	5	1953	0.79308	0.891598	0.907121	122	13.5186	6.50732
AT1G27350.1	Ribosome associated membrane protein RAMP4 chr1:9498319-9499303 REVERSE LENGTH=68	16.18	3	3	11	0.788202		1.02374	68	7.51815	10.2866
AT1G27360.1	SPL11 squamosa promoter-like 11 chr1:9502139-9503715 FORWARD LENGTH=393	10.43	3	3	3	0.924801		1.09389	393	43.8362	8.06006
AT1G27385.4	unknown protein; FUNCTIONS IN: molecular_function unknown; INVOLVED IN: biological_process unknown; EXPRESSED IN: 24 plant structures; EXPRESSED DURING: 13 growth stages; CONTAINS InterPro DOMAIN/s: Protein of unknown function DUF493 (InterPro:IPR007454); Has 79 Blast hits to 79 proteins in 23 species: Archae - 0; Bacteria - 6; Metazoa - 0; Fungi - 0; Plants - 72; Viruses - 0; Other Eukaryotes - …	42.52	6	6	17	0.724704	1.123	0.906939	254	28.0793	8.70459
AT1G27390.1	TOM20-2 translocase outer membrane 20-2 chr1:9513469-9514912 REVERSE LENGTH=210	78.57	14	15	916	0.913834	1.03693	1.10734	210	23.1553	5.80811
AT1G27400.1	Ribosomal protein L22p/L17e family protein chr1:9515230-9516725 FORWARD LENGTH=176	59.09	2	14	517		1.7398	1.02875	176	19.8845	10.1108
AT1G27430.1	GYF domain-containing protein chr1:9521045-9526928 REVERSE LENGTH=1492	29.83	19	35	257	0.911243	0.985021	0.961366	1492	165.334	6.21436
AT1G27435.1	unknown protein; Has 16 Blast hits to 16 proteins in 8 species: Archae - 0; Bacteria - 0; Metazoa - 0; Fungi - 0; Plants - 16; Viruses - 0; Other Eukaryotes - 0 (source: NCBI BLink). chr1:9527956-9528814 REVERSE LENGTH=81	33.33	3	3	39		1.49533	0.511408	81	8.75857	11.0337
AT1G27440.1	GUT2, IRX10, ATGUT1 Exostosin family protein chr1:9529265-9531213 REVERSE LENGTH=412	19.42	1	7	39	0.734612	1.15742		412	46.8129	7.06396
AT1G27450.3	APT1 adenine phosphoribosyl transferase 1 chr1:9532042-9533807 FORWARD LENGTH=284	54.93	9	11	1990	0.948082	0.898595	1.04269	284	30.9685	7.95752
AT1G27460.1	NPGR1 no pollen germination related 1 chr1:9534977-9537424 FORWARD LENGTH=694	8.5	3	6	36	1.09141		1.17516	694	76.8226	5.98584
AT1G27500.1	Tetratricopeptide repeat (TPR)-like superfamily protein chr1:9551629-9553654 REVERSE LENGTH=650	25.69	9	16	108	1.18956	0.857797	1.11581	650	71.1394	5.0083
AT1G27510.1	Protein of unknown function (DUF3506) chr1:9554945-9558293 REVERSE LENGTH=651	13.82	4	7	22	0.902436	1.2269	1.10143	651	72.0864	5.04639
AT1G27530.1	CONTAINS InterPro DOMAIN/s: Ubiquitin-conjugating enzyme/RWD-like (InterPro:IPR016135), Ubiquitin-fold modifier-conjugating enzyme 1 (InterPro:IPR014806); Has 269 Blast hits to 269 proteins in 110 species: Archae - 0; Bacteria - 0; Metazoa - 175; Fungi - 0; Plants - 42; Viruses - 0; Other Eukaryotes - 52 (source: NCBI BLink). chr1:9562761-9563887 REVERSE LENGTH=174	47.13	9	9	331	0.799235	0.980616	0.750313	174	19.5989	7.81104
AT1G27540.1	Protein of unknown function (DUF295) chr1:9566608-9567849 REVERSE LENGTH=413	18.89	3	7	16	0.794367		0.754711	413	47.785	6.55127
AT1G27550.1	F-box family protein chr1:9568813-9569330 REVERSE LENGTH=125	35.2	3	4	8	0.964936	1.08078	0.927633	125	14.3903	5.99854
AT1G27570.1	phosphatidylinositol 3- and 4-kinase family protein chr1:9575538-9582376 FORWARD LENGTH=649	13.25	2	7	110	0.479356		0.874243	649	73.4859	5.73193
AT1G27600.1	IRX9-L, I9H Nucleotide-diphospho-sugar transferases superfamily protein chr1:9604083-9605881 REVERSE LENGTH=394	17.26	3	4	10	1.1141		1.20246	394	45.1582	9.27588
AT1G27620.1	HXXXD-type acyl-transferase family protein chr1:9608444-9610432 FORWARD LENGTH=442	14.03	4	8	79	0.943555		1.04213	442	49.7662	7.10791
AT1G27680.1	APL2 ADPGLC-PPase large subunit chr1:9631630-9634450 FORWARD LENGTH=518	58.11	24	29	721	0.958396	1.07603	1.08447	518	57.4334	7.47412
AT1G27695.1	glycine-rich protein chr1:9639214-9640002 FORWARD LENGTH=91	25.27	5	5	41	0.795714	0.97289	0.935773	91	9.16838	5.87158
AT1G27700.1	Syntaxin/t-SNARE family protein chr1:9640394-9641752 REVERSE LENGTH=297	13.8	2	3	14		1.13794	0.825049	297	34.0307	6.93213
AT1G27750.1	nucleic acid binding chr1:9657425-9661750 FORWARD LENGTH=1075	5.86	4	8	104	0.911375	1.07916	1.17078	1075	117.373	6.85889
AT1G27752.1	Ubiquitin system component Cue protein chr1:9662250-9667318 FORWARD LENGTH=873	13.29	10	13	56	0.926366	0.892305	1.12633	873	96.3623	6.34131
AT1G27770.1	ACA1, PEA1 autoinhibited Ca2+-ATPase 1 chr1:9671912-9676010 REVERSE LENGTH=1020	16.57	8	16	87	1.1986	1.16112	1.55835	1020	111.19	5.68115
AT1G27840.3	ATCSA-1 Transducin/WD40 repeat-like superfamily protein chr1:9693332-9696257 REVERSE LENGTH=451	11.31	4	7	9	1.07393	0.999045	1.00442	451	49.7218	8.60205
AT1G27850.1	unknown protein; FUNCTIONS IN: molecular_function unknown; INVOLVED IN: biological_process unknown; LOCATED IN: plasma membrane; EXPRESSED IN: 22 plant structures; EXPRESSED DURING: 13 growth stages; BEST Arabidopsis thaliana protein match is: unknown protein (TAIR:AT2G40070.1); Has 9215 Blast hits to 5316 proteins in 473 species: Archae - 6; Bacteria - 773; Metazoa - 3392; Fungi - 1710; Plants -…	21.08	9	12	17	0.800278	1.14365	1.07532	1148	124.776	5.64307
AT1G27920.1	MAP65-8 microtubule-associated protein 65-8 chr1:9727106-9729848 FORWARD LENGTH=562	18.33	4	11	293	0.749482	0.944042	0.863778	562	64.563	6.85889
AT1G27940.1	PGP13 P-glycoprotein 13 chr1:9733597-9738129 REVERSE LENGTH=1245	12.69	3	12	56		1.08867	1.04075	1245	135.691	9.08545
AT1G27950.1	LTPG1 glycosylphosphatidylinositol-anchored lipid protein transfer 1 chr1:9740740-9741991 FORWARD LENGTH=193	46.63	10	11	251	1.01368	0.906026	1.02586	193	19.7462	7.6499
AT1G27970.2	NTF2B nuclear transport factor 2B chr1:9746921-9748306 FORWARD LENGTH=134	65.67	5	5	2243	0.803883	0.921797	0.922884	134	14.9943	6.354
AT1G27980.1	DPL1, ATDPL1 dihydrosphingosine phosphate lyase chr1:9748812-9752618 FORWARD LENGTH=544	17.1	8	8	55	1.09506	0.977753	1.36946	544	59.4397	7.95752
AT1G28010.1	PGP14, ATABCB14, ABCB14 P-glycoprotein 14 chr1:9763436-9767917 FORWARD LENGTH=1247	10.59	2	11	75	0.919678	0.987097		1247	136.09	8.83643
AT1G28020.1	Tetratricopeptide repeat (TPR)-like superfamily protein chr1:9768395-9771157 REVERSE LENGTH=612	16.01	5	7	9	0.611842	1.33106	0.970987	612	70.7801	7.06396
AT1G28110.1	SCPL45 serine carboxypeptidase-like 45 chr1:9804153-9806832 REVERSE LENGTH=461	40.78	14	18	489	0.861401	1.11817	0.840465	461	51.7701	7.31299
AT1G28120.1	CONTAINS InterPro DOMAIN/s: Ovarian tumour, otubain (InterPro:IPR003323), Ubiquitin thioesterase Otubain (InterPro:IPR016615), Peptidase C65, otubain (InterPro:IPR019400); Has 413 Blast hits to 411 proteins in 139 species: Archae - 0; Bacteria - 0; Metazoa - 184; Fungi - 83; Plants - 88; Viruses - 0; Other Eukaryotes - 58 (source: NCBI BLink). chr1:9813219-9815143 REVERSE LENGTH=306	54.9	10	12	130	1.19183	0.848755	1.4429	306	34.4128	4.69092
AT1G28130.1	GH3.17 Auxin-responsive GH3 family protein chr1:9825431-9827883 FORWARD LENGTH=609	59.93	24	30	460	1.18939	1.01328	1.36522	609	68.8203	5.2749
AT1G28180.1	P-loop containing nucleoside triphosphate hydrolases superfamily protein chr1:9843084-9845002 REVERSE LENGTH=614	13.84	6	10	90		1.07617	1.06509	614	71.6738	8.6167
AT1G28200.1	FIP1 FH interacting protein 1 chr1:9850395-9852300 REVERSE LENGTH=259	73.36	16	16	1620	0.868164	1.03139	1.00129	259	27.9408	6.63916
AT1G28210.2	ATJ1 DNAJ heat shock family protein chr1:9854598-9859977 FORWARD LENGTH=427	18.97	3	7	148		1.05541	0.857241	427	47.8111	8.04541
AT1G28280.1	VQ motif-containing protein chr1:9886652-9887395 REVERSE LENGTH=247	37.25	5	5	8		1.199	0.926995	247	26.8464	9.78857
AT1G28290.1	AGP31 arabinogalactan protein 31 chr1:9889331-9890843 REVERSE LENGTH=359	31.2	13	15	3642	0.277138	0.941514	0.370136	359	38.4642	10.1694
AT1G28320.1	DEG15 protease-related chr1:9920673-9924347 REVERSE LENGTH=709	8.6	3	4	7	0.949683		1.0545	709	76.0774	7.92822
AT1G28327.1	unknown protein; Has 52 Blast hits to 52 proteins in 10 species: Archae - 0; Bacteria - 0; Metazoa - 0; Fungi - 0; Plants - 52; Viruses - 0; Other Eukaryotes - 0 (source: NCBI BLink). chr1:9932120-9933195 FORWARD LENGTH=274	5.84	2	2	39	1.09217	1.30487	1.0655	274	31.2716	8.20654
AT1G28330.5	DYL1 dormancy-associated protein-like 1 chr1:9934252-9935216 REVERSE LENGTH=159	74.21	6	10	151	0.975744	1.14252	1.04764	159	17.46	9.72998
AT1G28340.1	AtRLP4, RLP4 receptor like protein 4 chr1:9940175-9943252 FORWARD LENGTH=626	12.3	5	6	15	0.972432	1.18756		626	68.376	8.32373
AT1G28350.1	Nucleotidylyl transferase superfamily protein chr1:9944483-9949577 FORWARD LENGTH=748	44.39	18	33	456	1.15795	0.989482	1.30616	748	84.6626	6.60986
AT1G28380.1	NSL1 MAC/Perforin domain-containing protein chr1:9963696-9966060 FORWARD LENGTH=612	17.65	4	6	101	0.896581		1.22002	612	67.9367	8.85107
AT1G28400.1	unknown protein; FUNCTIONS IN: molecular_function unknown; INVOLVED IN: biological_process unknown; LOCATED IN: endomembrane system; EXPRESSED IN: 22 plant structures; EXPRESSED DURING: 13 growth stages; BEST Arabidopsis thaliana protein match is: unknown protein (TAIR:AT2G33850.1); Has 45374 Blast hits to 18870 proteins in 668 species: Archae - 72; Bacteria - 1460; Metazoa - 1191; Fungi - 1038; …	50.15	21	22	636	0.72231	0.895981	0.785138	335	39.6309	4.85596
AT1G28440.1	HSL1 HAESA-like 1 chr1:9996914-10000171 FORWARD LENGTH=996	24.1	13	15	143	1.02533	0.973332	1.20327	996	108.861	5.21143
AT1G28480.1	GRX480, roxy19 Thioredoxin superfamily protein chr1:10013634-10014047 REVERSE LENGTH=137	5.11	1	1	2		0.907762	0.930452	137	14.7487	5.93506
AT1G28490.1	SYP61, ATSYP61, OSM1 syntaxin of plants 61 chr1:10016433-10017842 FORWARD LENGTH=245	25.31	4	5	18	1.23348	0.992352	1.21891	245	27.704	5.23682
AT1G28510.1	Optic atrophy 3 protein (OPA3) chr1:10024036-10025939 FORWARD LENGTH=171	41.52	4	6	38	0.924843	1.21078	0.926728	171	19.1674	9.5835
AT1G28530.1	unknown protein; INVOLVED IN: biological_process unknown; LOCATED IN: chloroplast; EXPRESSED IN: 19 plant structures; EXPRESSED DURING: 10 growth stages; Has 20 Blast hits to 20 proteins in 6 species: Archae - 0; Bacteria - 0; Metazoa - 0; Fungi - 0; Plants - 20; Viruses - 0; Other Eukaryotes - 0 (source: NCBI BLink). chr1:10032127-10035496 REVERSE LENGTH=614	10.1	2	7	31	1.28142	1.17067		614	68.4145	7.89893
AT1G28540.1	unknown protein; Has 25 Blast hits to 25 proteins in 10 species: Archae - 0; Bacteria - 0; Metazoa - 0; Fungi - 0; Plants - 25; Viruses - 0; Other Eukaryotes - 0 (source: NCBI BLink). chr1:10035696-10036007 FORWARD LENGTH=103	42.72	4	4	199	0.894557	1.12217	0.959479	103	11.4557	9.48096
AT1G28550.1	AtRABA1i, RABA1i RAB GTPase homolog A1I chr1:10036966-10037698 REVERSE LENGTH=218	31.19	2	7	248	0.93973	1.13713		218	24.2562	5.94775
AT1G28570.1	SGNH hydrolase-type esterase superfamily protein chr1:10041838-10044112 REVERSE LENGTH=389	30.59	6	8	237	1.09971	0.994539	1.0651	389	43.2726	5.13525
AT1G28580.1	GDSL-like Lipase/Acylhydrolase superfamily protein chr1:10044603-10046379 REVERSE LENGTH=390	64.62	13	15	651	0.999014	1.02808	1.03477	390	42.9971	5.31299
AT1G28610.2	GDSL-like Lipase/Acylhydrolase superfamily protein chr1:10053877-10055665 REVERSE LENGTH=383	8.62	2	2	2	0.704162		1.27464	383	42.3992	6.34131
AT1G28660.1	GDSL-like Lipase/Acylhydrolase superfamily protein chr1:10071856-10073371 REVERSE LENGTH=383	18.8	5	6	54	0.978911	0.898235	1.42561	383	42.0067	5.021
AT1G28670.1	ARAB-1 GDSL-like Lipase/Acylhydrolase superfamily protein chr1:10074669-10076250 REVERSE LENGTH=384	15.1	1	5	17	0.930145		1.22	384	42.4001	5.51611
AT1G28680.1	HXXXD-type acyl-transferase family protein chr1:10078222-10079763 FORWARD LENGTH=451	71.4	28	29	1631	0.867078	0.997934	1.0905	451	49.6479	5.84619
AT1G28690.1	Tetratricopeptide repeat (TPR)-like superfamily protein chr1:10080042-10081604 REVERSE LENGTH=520	15.19	1	5	50	0.743036	0.9992		520	58.1003	8.51416
AT1G28700.1	Nucleotide-diphospho-sugar transferase family protein chr1:10083773-10084958 REVERSE LENGTH=338	18.05	2	5	12	0.873851		1.19209	338	38.5164	8.01611
AT1G28960.1	ATNUDT15, ATNUDX15, NUDX15 nudix hydrolase homolog 15 chr1:10110135-10111607 REVERSE LENGTH=293	55.63	11	13	306	0.844358	0.995466	1.00009	293	32.8036	5.49072
AT1G29000.1	Heavy metal transport/detoxification superfamily protein chr1:10113018-10114340 FORWARD LENGTH=287	2.09	1	1	3	1.02092		1.17001	287	33.3901	9.11475
AT1G29025.1	Calcium-binding EF-hand family protein chr1:10124524-10126875 REVERSE LENGTH=578	3.63	2	3	40		1.09915	1.62895	578	64.2719	6.78564
AT1G29030.1	Apoptosis inhibitory protein 5 (API5) chr1:10129201-10133697 REVERSE LENGTH=556	19.06	5	10	96	1.26268	1.07835	1.70074	556	62.2409	8.77783
AT1G29040.1	unknown protein; LOCATED IN: chloroplast, vacuole; EXPRESSED IN: 22 plant structures; EXPRESSED DURING: 13 growth stages; CONTAINS InterPro DOMAIN/s: Conserved hypothetical protein CHP02058 (InterPro:IPR011719); Has 344 Blast hits to 344 proteins in 122 species: Archae - 2; Bacteria - 227; Metazoa - 0; Fungi - 0; Plants - 32; Viruses - 0; Other Eukaryotes - 83 (source: NCBI BLink). chr1:10134120-…	55.56	8	9	317	0.908413	1.09349	1.05899	198	21.4249	8.08936
AT1G29120.5	Hydrolase-like protein family chr1:10174481-10178143 FORWARD LENGTH=456	16.67	2	4	9	1.01987		1.35373	456	49.9799	9.62744
AT1G29150.1	ATS9, RPN6 non-ATPase subunit 9 chr1:10181240-10182499 FORWARD LENGTH=419	56.8	22	24	512	1.23591	1.01333	1.3788	419	46.7198	6.66846
AT1G29170.1	WAVE2, ATSCAR3, SCAR3 SCAR family protein chr1:10190352-10194900 REVERSE LENGTH=1020	17.75	10	14	79	0.833814		0.949921	1020	112.96	5.14795
AT1G29200.2	O-fucosyltransferase family protein chr1:10208002-10210488 FORWARD LENGTH=611	7.36	1	5	9	0.916141		0.936957	611	69.0748	9.40771
AT1G29220.2	transcriptional regulator family protein chr1:10210678-10212571 REVERSE LENGTH=363	52.07	9	11	224	0.800802	0.907411	0.772188	363	40.4026	4.86865
AT1G29230.1	CIPK18, SnRK3.20, ATWL1, WL1, ATCIPK18 CBL-interacting protein kinase 18 chr1:10214860-10216422 FORWARD LENGTH=520	10.19	2	5	18		1.23703	1.27191	520	58.5053	7.69385
AT1G29250.1	Alba DNA/RNA-binding protein chr1:10223461-10224592 REVERSE LENGTH=130	61.54	6	15	1758	0.705768	0.868748	0.85163	130	14.5645	5.36377
AT1G29260.1	PEX7, ATPEX7 peroxin 7 chr1:10224923-10225876 FORWARD LENGTH=317	21.14	4	5	13	1.16462	1.15986		317	35.4503	5.50342
AT1G29270.1	unknown protein; BEST Arabidopsis thaliana protein match is: unknown protein (TAIR:AT2G40435.1); Has 98 Blast hits to 98 proteins in 15 species: Archae - 0; Bacteria - 0; Metazoa - 0; Fungi - 0; Plants - 98; Viruses - 0; Other Eukaryotes - 0 (source: NCBI BLink). chr1:10230140-10231021 FORWARD LENGTH=155	12.26	2	2	2	1.32962		0.785928	155	17.6033	7.98682
AT1G29310.1	SecY protein transport family protein chr1:10252662-10254526 FORWARD LENGTH=475	36.42	13	15	213	1.43097	0.870082	1.44553	475	52.0347	8.99756
AT1G29320.1	Transducin/WD40 repeat-like superfamily protein chr1:10255355-10258238 FORWARD LENGTH=468	16.03	3	6	26	1.11274	1.1373	0.965834	468	52.2386	7.6499
AT1G29340.1	PUB17, ATPUB17 plant U-box 17 chr1:10264412-10266601 FORWARD LENGTH=729	7.41	1	3	7		1.12652	0.878497	729	79.7833	7.47412
AT1G29350.1	Kinase-related protein of unknown function (DUF1296) chr1:10268761-10273613 REVERSE LENGTH=831	54.99	6	32	3155	0.870695	0.933483	0.902539	831	90.8239	5.84619
AT1G29370.1	Kinase-related protein of unknown function (DUF1296) chr1:10278080-10283024 REVERSE LENGTH=831	58	7	33	3126	0.74428	0.939168	0.587573	831	90.8329	6.11279
AT1G29400.1	AML5, ML5 MEI2-like protein 5 chr1:10290393-10293696 REVERSE LENGTH=800	31.75	14	21	218	0.940834	1.00798	0.908508	800	88.1571	6.20166
AT1G29410.2	PAI3 phosphoribosylanthranilate isomerase 3 chr1:10298705-10299930 REVERSE LENGTH=244	49.18	3	9	296	0.513394	0.944037	0.938698	244	26.5086	7.15186
AT1G29470.1	S-adenosyl-L-methionine-dependent methyltransferases superfamily protein chr1:10310424-10313369 REVERSE LENGTH=770	54.94	22	35	543	1.086	0.760779	1.31404	770	87.1495	5.23682
AT1G29560.1	Zinc finger C-x8-C-x5-C-x3-H type family protein chr1:10332647-10335510 FORWARD LENGTH=572	11.54	4	6	14	0.712493	0.855903	0.91527	572	68.8099	7.00537
AT1G29600.1	Zinc finger C-x8-C-x5-C-x3-H type family protein chr1:10344046-10346243 FORWARD LENGTH=389	15.94	2	4	6	1.0174		0.7762	389	45.5504	9.20264
AT1G29660.1	GDSL-like Lipase/Acylhydrolase superfamily protein chr1:10371955-10373624 FORWARD LENGTH=364	46.15	12	12	215	0.814346	0.873637	0.981567	364	40.1166	5.36377
AT1G29670.1	GDSL-like Lipase/Acylhydrolase superfamily protein chr1:10375843-10377717 FORWARD LENGTH=363	31.13	7	10	35	0.840162	1.0315	0.982121	363	39.8467	8.54346
AT1G29680.1	Protein of unknown function (DUF1264) chr1:10377900-10378931 REVERSE LENGTH=237	18.99	2	2	5	1.11317		0.909503	237	26.8583	6.44287
AT1G29690.1	CAD1 MAC/Perforin domain-containing protein chr1:10379310-10381861 REVERSE LENGTH=561	46.17	20	22	220	1.11584	1.42187	0.942084	561	62.1841	8.04541
AT1G29700.1	Metallo-hydrolase/oxidoreductase superfamily protein chr1:10385196-10386906 REVERSE LENGTH=350	12.29	2	4	20	0.932786		1.10562	350	38.1273	6.17627
AT1G29730.1	Leucine-rich repeat transmembrane protein kinase chr1:10400710-10405874 REVERSE LENGTH=969	13.31	2	9	446	0.920233	1.08167	1.02114	969	107.607	7.44482
AT1G29740.1	Leucine-rich repeat transmembrane protein kinase chr1:10407379-10412997 REVERSE LENGTH=1078	15.12	3	11	247	0.853892	1.0128	0.994921	1078	119.977	6.94678
AT1G29750.2	RKF1 receptor-like kinase in flowers 1 chr1:10414071-10420469 REVERSE LENGTH=1021	12.83	5	12	26	2.25926	1.28118	0.946955	1021	113.391	7.92822
AT1G29760.1	Putative adipose-regulatory protein (Seipin) chr1:10422381-10424116 FORWARD LENGTH=526	15.02	3	6	15	1.02055	1.15852		526	59.6391	5.18604
AT1G29790.1	S-adenosyl-L-methionine-dependent methyltransferases superfamily protein chr1:10430025-10431161 FORWARD LENGTH=378	48.94	14	17	303	0.826872	1.02528	0.913614	378	41.9287	9.39307
AT1G29810.1	Transcriptional coactivator/pterin dehydratase chr1:10435606-10437406 REVERSE LENGTH=187	54.01	7	8	136	0.802585	1.07256	0.923599	187	21.05	9.64209
AT1G29820.1	Magnesium transporter CorA-like family protein chr1:10438219-10440625 FORWARD LENGTH=540	15.93	2	7	60	1.29197		2.04135	540	61.0158	6.30322
AT1G29840.1	alpha/beta-Hydrolases superfamily protein chr1:10445735-10447422 REVERSE LENGTH=263	73	11	17	278	0.871468	1.06593	0.948301	263	29.546	6.29053
AT1G29850.3	double-stranded DNA-binding family protein chr1:10447866-10449691 FORWARD LENGTH=151	62.91	11	12	857	0.862879	0.888585	0.885437	151	17.3089	5.75732
AT1G29880.1	glycyl-tRNA synthetase / glycine--tRNA ligase chr1:10459662-10462781 REVERSE LENGTH=729	55.28	43	43	1032	1.63121	1.08415	1.38969	729	81.892	7.00537
AT1G29900.1	CARB carbamoyl phosphate synthetase B chr1:10468164-10471976 FORWARD LENGTH=1187	66.64	69	74	3657	1.31942	1.03533	1.49068	1187	129.874	5.73193
AT1G29910.1	CAB3, AB180, LHCB1.2 chlorophyll A/B binding protein 3 chr1:10472443-10473246 REVERSE LENGTH=267	62.55	2	9	2130	0.645062	0.435904	0.784812	267	28.2092	5.42725
AT1G29940.1	NRPA2 nuclear RNA polymerase A2 chr1:10479322-10486670 REVERSE LENGTH=1178	10.02	6	11	23	0.940181	1.40297	1.05679	1178	132.297	8.71924
AT1G29950.1	basic helix-loop-helix (bHLH) DNA-binding superfamily protein chr1:10493461-10494216 FORWARD LENGTH=251	6.77	2	2	6	0.714351		0.852398	251	27.8046	4.80518
AT1G29980.1	Protein of unknown function, DUF642 chr1:10503411-10505994 REVERSE LENGTH=407	42.75	15	17	265	0.802512	0.877089	0.942386	407	44.268	4.85596
AT1G29990.1	PFD6 prefoldin 6 chr1:10507666-10508821 FORWARD LENGTH=129	63.57	13	14	872	0.813957	0.99428	0.901207	129	14.847	9.08545
AT1G30000.1	MNS3 alpha-mannosidase 3 chr1:10509532-10512320 REVERSE LENGTH=624	33.49	16	21	271	1.24708	1.08376	1.21851	624	69.0254	7.09326
AT1G30010.1	Intron maturase, type II family protein chr1:10513194-10515329 FORWARD LENGTH=711	3.52	2	3	25	0.946912		1.24682	711	81.4848	9.31982
AT1G30040.1	ATGA2OX2, GA2OX2 gibberellin 2-oxidase chr1:10537769-10539570 FORWARD LENGTH=341	13.49	3	3	8	1.07805	1.11709		341	38.4329	7.84033
AT1G30070.2	SGS domain-containing protein chr1:10546794-10548072 REVERSE LENGTH=229	46.29	10	12	272	0.803247	1.20472	0.761806	229	25.6704	8.54346
AT1G30110.1	ATNUDX25, NUDX25 nudix hydrolase homolog 25 chr1:10582700-10583821 FORWARD LENGTH=175	70.29	8	8	344	0.877485	0.898485	1.02746	175	19.8168	4.81787
AT1G30120.1	PDH-E1 BETA pyruvate dehydrogenase E1 beta chr1:10584350-10586477 REVERSE LENGTH=406	46.31	5	16	3133	0.814356	0.979424	0.892965	406	44.2162	6.354
AT1G30130.1	unknown protein; FUNCTIONS IN: molecular_function unknown; INVOLVED IN: biological_process unknown; LOCATED IN: endomembrane system; EXPRESSED IN: 23 plant structures; EXPRESSED DURING: 13 growth stages; CONTAINS InterPro DOMAIN/s: Protein of unknown function DUF1365 (InterPro:IPR010775); Has 1789 Blast hits to 1789 proteins in 449 species: Archae - 0; Bacteria - 824; Metazoa - 0; Fungi - 6; Plan…	39.87	6	11	65	1.04881	1.09275	1.427	311	35.75	8.42627
AT1G30230.2	Glutathione S-transferase, C-terminal-like;Translation elongation factor EF1B/ribosomal protein S6 chr1:10639286-10640601 FORWARD LENGTH=260	64.62	10	18	5461	0.706962	0.949859	0.937326	260	28.7585	4.7417
AT1G30240.2	unknown protein; Has 169 Blast hits to 168 proteins in 75 species: Archae - 0; Bacteria - 0; Metazoa - 49; Fungi - 68; Plants - 46; Viruses - 0; Other Eukaryotes - 6 (source: NCBI BLink). chr1:10641241-10645838 REVERSE LENGTH=827	10.76	4	9	74	0.996401	1.58687	1.02423	827	89.8474	6.07471
AT1G30270.1	CIPK23, SnRK3.23, ATCIPK23, LKS1 CBL-interacting protein kinase 23 chr1:10655270-10658524 FORWARD LENGTH=482	31.95	6	11	28	0.731712	1.25251		482	53.4806	9.21729
AT1G30300.1	Metallo-hydrolase/oxidoreductase superfamily protein chr1:10673084-10675061 FORWARD LENGTH=324	52.47	13	15	279	0.860029	1.02817	0.965278	324	36.4524	6.18896
AT1G30330.2	ARF6 auxin response factor 6 chr1:10686125-10690036 REVERSE LENGTH=935	13.37	8	10	85	1.0492	1.13415	1.00437	935	103.192	6.44287
AT1G30350.1	Pectin lyase-like superfamily protein chr1:10710194-10711664 REVERSE LENGTH=368	26.63	2	5	10	0.494542	1.13065		368	40.5497	9.70068
AT1G30360.1	ERD4 Early-responsive to dehydration stress protein (ERD4) chr1:10715892-10718799 FORWARD LENGTH=724	46.82	28	31	687	1.3384	0.806689	1.49851	724	81.8825	9.23193
AT1G30370.1	alpha/beta-Hydrolases superfamily protein chr1:10719169-10720758 REVERSE LENGTH=529	9.26	2	6	41	0.617658		0.973842	529	60.7041	9.92041
AT1G30380.1	PSAK photosystem I subunit K chr1:10722325-10723013 FORWARD LENGTH=130	46.92	5	5	101	0.612156	0.81199	0.753504	130	13.1979	10.5063
AT1G30400.1	ATMRP1, EST1, ABCC1, ATABCC1, MRP1 multidrug resistance-associated protein 1 chr1:10728139-10737697 FORWARD LENGTH=1622	23.92	20	28	205	1.4679	0.993007	1.35658	1622	181.811	6.20166
AT1G30440.1	Phototropic-responsive NPH3 family protein chr1:10759475-10762199 FORWARD LENGTH=665	13.38	5	7	44	1.12203	1.00227	1.24709	665	73.3631	6.80029
AT1G30450.1	CCC1, ATCCC1, HAP5 cation-chloride co-transporter 1 chr1:10762905-10769061 FORWARD LENGTH=975	6.77	4	6	43	1.04469	0.945048	1.07751	975	106.579	6.49365
AT1G30460.1	CPSF30, ATCPSF30 cleavage and polyadenylation specificity factor 30 chr1:10771469-10775323 REVERSE LENGTH=631	26.78	12	15	88	0.815459	1.04301	0.772684	631	69.9704	6.21436
AT1G30470.1	SIT4 phosphatase-associated family protein chr1:10779423-10786415 FORWARD LENGTH=811	44.88	29	31	421	1.10493	0.874809	1.2078	811	89.8321	4.55127
AT1G30473.1	Heavy metal transport/detoxification superfamily protein chr1:10787215-10788107 FORWARD LENGTH=239	9.62	1	2	5	0.95317		0.979263	239	27.5105	9.29053
AT1G30480.1	DRT111 D111/G-patch domain-containing protein chr1:10790315-10792423 FORWARD LENGTH=387	33.85	12	14	162	1.09081	1.1718	1.01904	387	42.2923	8.36768
AT1G30490.1	PHV, ATHB9 Homeobox-leucine zipper family protein / lipid-binding START domain-containing protein chr1:10796328-10800744 REVERSE LENGTH=841	14.27	4	6	27	1.13206	0.906105	0.85962	841	92.3429	6.41748
AT1G30510.2	ATRFNR2, RFNR2 root FNR 2 chr1:10807150-10808984 REVERSE LENGTH=382	67.54	22	34	6193	0.678754	1.30112	0.736538	382	42.7625	8.60205
AT1G30530.1	UGT78D1 UDP-glucosyl transferase 78D1 chr1:10814917-10816374 FORWARD LENGTH=453	20.31	4	7	239	1.11219	1.11284	1.10132	453	50.0626	5.63037
AT1G30540.1	Actin-like ATPase superfamily protein chr1:10816951-10819172 REVERSE LENGTH=351	55.84	12	13	167	0.878608	0.902127	1.02333	351	36.5895	5.21143
AT1G30550.1	S-adenosyl-L-methionine-dependent methyltransferases superfamily protein chr1:10820838-10823641 REVERSE LENGTH=455	20.44	7	8	30	0.96493	1.25806	1.12484	455	51.4753	6.0874
AT1G30570.1	HERK2 hercules receptor kinase 2 chr1:10828933-10831482 FORWARD LENGTH=849	8.36	4	7	88	0.760753	1.08305	0.969955	849	93.8878	6.60986
AT1G30580.1	GTP binding chr1:10831953-10835454 REVERSE LENGTH=394	84.77	32	34	2578	1.31009	1.08631	0.771157	394	44.4432	6.81494
AT1G30600.1	Subtilase family protein chr1:10841341-10844906 REVERSE LENGTH=832	42.19	20	25	773	0.807555	1.06942	0.937722	832	88.4893	8.47021
AT1G30610.1	EMB88, EMB2279 pentatricopeptide (PPR) repeat-containing protein chr1:10846676-10850517 FORWARD LENGTH=1006	13.82	7	10	19		1.10855	1.20225	1006	116.022	9.34912
AT1G30630.1	Coatomer epsilon subunit chr1:10858546-10860173 REVERSE LENGTH=292	82.88	15	18	1087	0.970977	1.17845	1.22601	292	32.5814	5.56689
AT1G30660.1	nucleic acid binding;nucleic acid binding chr1:10876853-10879017 FORWARD LENGTH=337	7.42	1	3	32		1.25646	1.11657	337	37.7833	6.13818
AT1G30690.1	Sec14p-like phosphatidylinositol transfer family protein chr1:10888284-10890085 FORWARD LENGTH=540	68.7	43	44	1632	1.36712	1.00098	1.79552	540	61.1518	4.91943
AT1G30700.1	FAD-binding Berberine family protein chr1:10892623-10894437 FORWARD LENGTH=527	22.77	14	14	191	1.04617	1.28246	0.9927	527	59.4765	9.39307
AT1G30710.1	FAD-binding Berberine family protein chr1:10895280-10896875 FORWARD LENGTH=531	22.03	2	9	47	0.852206		0.91623	531	59.2923	8.95361
AT1G30720.1	FAD-binding Berberine family protein chr1:10898197-10899780 FORWARD LENGTH=527	58.82	16	29	424	1.13836	1.23242	1.1192	527	58.8415	9.21729
AT1G30730.1	FAD-binding Berberine family protein chr1:10900854-10902434 FORWARD LENGTH=526	57.41	18	33	741	0.941951	1.2566	0.976	526	58.8754	9.17334
AT1G30760.1	FAD-binding Berberine family protein chr1:10918321-10920441 FORWARD LENGTH=534	34.83	7	14	80	1.35361	1.23945	1.02462	534	60.1535	6.41748
AT1G30810.1	Transcription factor jumonji (jmj) family protein / zinc finger (C5HC2 type) family protein chr1:10938139-10941505 REVERSE LENGTH=819	10.38	3	5	9		0.930709	1.0435	819	92.7497	5.43994
AT1G30820.1	CTP synthase family protein chr1:10945251-10948825 REVERSE LENGTH=600	24.17	5	16	183	0.661367	1.45247	1.09169	600	65.6872	7.2251
AT1G30825.1	ARPC2A, DIS2 Arp2/3 complex, 34 kD subunit p34-Arc chr1:10961106-10962999 FORWARD LENGTH=318	22.01	5	7	25	1.40907	1.44463	0.924953	318	36.0179	9.40771
AT1G30860.1	RING/U-box superfamily protein chr1:10986696-10989246 REVERSE LENGTH=730	11.37	4	7	13	0.802198	0.806708	0.78175	730	82.9712	5.49072
AT1G30870.1	Peroxidase superfamily protein chr1:10991535-10992885 FORWARD LENGTH=349	44.99	11	14	116	1.08016	1.07543	1.09015	349	38.3155	6.88818
AT1G30890.1	Integral membrane HRF1 family protein chr1:10994890-10995999 FORWARD LENGTH=269	12.27	1	2	45	1.51916	0.699382	1.23323	269	30.0085	9.17334
AT1G30900.1	VSR6, VSR3;3, BP80-3;3 VACUOLAR SORTING RECEPTOR 6 chr1:10997275-11000543 FORWARD LENGTH=631	31.22	12	17	216	1.07349	1.1507	1.17508	631	70.2118	5.52881
AT1G30910.1	Molybdenum cofactor sulfurase family protein chr1:11000912-11002801 FORWARD LENGTH=318	48.74	16	18	439	0.858323	1.0093	0.938019	318	35.17	6.91748
AT1G30930.1	F-box family protein chr1:11014783-11015913 REVERSE LENGTH=376	9.04	1	2	5	0.473459		0.973679	376	43.2721	8.36768
AT1G30960.1	GTP-binding family protein chr1:11037755-11039977 REVERSE LENGTH=437	18.99	2	7	65	1.33133		0.876431	437	49.6398	7.56201
AT1G30970.1	SUF4 zinc finger (C2H2 type) family protein chr1:11040613-11043593 REVERSE LENGTH=367	21.25	6	6	93	0.855797	1.04454	0.93661	367	39.7759	8.57275
AT1G30990.1	Polyketide cyclase/dehydrase and lipid transport superfamily protein chr1:11052130-11053063 FORWARD LENGTH=152	80.92	8	8	27	0.942491	1.02191	0.925468	152	17.5815	5.05908
AT1G31010.1	OSB4 organellar single-stranded DNA binding protein 4 chr1:11054926-11056873 REVERSE LENGTH=360	38.33	9	11	107	0.944898	1.23889	0.955906	360	40.6023	8.07471
AT1G31020.1	ATO2, TO2 thioredoxin O2 chr1:11057252-11058703 FORWARD LENGTH=159	48.43	7	8	81	0.88654	1.12675	1.04523	159	17.612	8.85107
AT1G31070.2	GlcNAc1pUT1 N-acetylglucosamine-1-phosphate uridylyltransferase 1 chr1:11084951-11088361 FORWARD LENGTH=505	70.5	14	28	908	0.982456	1.11403	1.03452	505	55.9563	6.07471
AT1G31150.1	Domain of unknown function (DUF1985) chr1:11120097-11122412 FORWARD LENGTH=673	12.33	4	7	20	0.920711	0.890017	0.836747	673	76.8473	7.31299
AT1G31160.1	HINT 2 HISTIDINE TRIAD NUCLEOTIDE-BINDING 2 chr1:11122880-11124106 REVERSE LENGTH=187	66.84	8	10	266	0.744658	0.837599	0.914639	187	20.3879	9.12939
AT1G31180.1	ATIMD3, IMD3, IPMDH1 isopropylmalate dehydrogenase 3 chr1:11142843-11144617 REVERSE LENGTH=404	61.14	13	28	5676	0.910192	0.865876	1.04525	404	43.8198	5.8208
AT1G31190.1	IMPL1 myo-inositol monophosphatase like 1 chr1:11144861-11146800 FORWARD LENGTH=371	42.05	12	13	306	0.799047	1.00897	1.02615	371	40.4196	7.23975
AT1G31220.1	Formyl transferase chr1:11157064-11158408 FORWARD LENGTH=292	64.73	19	19	212	1.05238	1.25321	0.899225	292	32.1499	8.77783
AT1G31230.1	AK-HSDH I, AK-HSDH aspartate kinase-homoserine dehydrogenase i chr1:11158744-11163055 REVERSE LENGTH=911	66.63	40	55	1007	1.30578	0.996947	1.36633	911	99.3415	6.771
AT1G31280.1	AGO2 Argonaute family protein chr1:11181777-11185112 FORWARD LENGTH=1014	14.4	8	13	52	0.866643	1.29198	0.986242	1014	113.352	9.46631
AT1G31290.1	AGO3 ARGONAUTE 3 chr1:11188293-11192317 FORWARD LENGTH=1194	16.33	5	14	184	0.910489		0.944759	1194	129.104	9.27588
AT1G31320.1	LBD4 LOB domain-containing protein 4 chr1:11213107-11214032 FORWARD LENGTH=172	11.63	2	2	14	0.869641	0.984867	1.16446	172	18.6851	7.69385
AT1G31330.1	PSAF photosystem I subunit F chr1:11215011-11215939 REVERSE LENGTH=221	37.56	8	8	137	0.783544	0.889986	0.864766	221	24.1578	9.53955
AT1G31340.1	RUB1, NEDD8, ATRUB1 related to ubiquitin 1 chr1:11218076-11219417 REVERSE LENGTH=156	82.69	1	23	4855	0.89389	0.903455	0.957098	156	17.3864	6.06201
AT1G31390.1	TRAF-like family protein chr1:11243191-11244392 REVERSE LENGTH=268	20.9	3	4	15	0.728526		0.849915	268	30.6976	5.14795
AT1G31440.1	SH3 domain-containing protein chr1:11256150-11258479 REVERSE LENGTH=439	34.4	8	12	116	1.34301	0.950999	0.94757	439	49.2281	6.63916
AT1G31460.1	unknown protein; FUNCTIONS IN: molecular_function unknown; INVOLVED IN: biological_process unknown; LOCATED IN: plasma membrane; EXPRESSED IN: 23 plant structures; EXPRESSED DURING: 13 growth stages; BEST Arabidopsis thaliana protein match is: unknown protein (TAIR:AT1G23270.1); Has 1251 Blast hits to 756 proteins in 185 species: Archae - 0; Bacteria - 295; Metazoa - 374; Fungi - 176; Plants - 58…	21.93	2	6	25	1.08585	0.901977	1.01455	301	33.2909	9.48096
AT1G31480.1	SGR2 shoot gravitropism 2 (SGR2) chr1:11266225-11271527 FORWARD LENGTH=933	13.61	5	11	33	0.96452	1.51722	0.925219	933	106.25	5.68115
AT1G31500.4	DNAse I-like superfamily protein chr1:11273821-11276534 REVERSE LENGTH=417	27.34	8	10	63	0.781045	1.07851	0.961986	417	47.0551	6.84424
AT1G31540.2	Disease resistance protein (TIR-NBS-LRR class) family chr1:11289244-11293697 REVERSE LENGTH=1161	15.16	8	14	121	1.19031	1.39147	0.907379	1161	133.409	5.73193
AT1G31550.2	GDSL-like Lipase/Acylhydrolase superfamily protein chr1:11295635-11297284 REVERSE LENGTH=394	18.53	5	5	25	0.70465		1.04395	394	43.3474	5.73193
AT1G31660.1	CONTAINS InterPro DOMAIN/s: Bystin (InterPro:IPR007955); Has 475 Blast hits to 467 proteins in 210 species: Archae - 0; Bacteria - 9; Metazoa - 155; Fungi - 139; Plants - 55; Viruses - 0; Other Eukaryotes - 117 (source: NCBI BLink). chr1:11331176-11333440 REVERSE LENGTH=444	33.11	8	13	139	1.21895	1.28523	1.09249	444	51.4404	6.43018
AT1G31710.1	Copper amine oxidase family protein chr1:11349855-11355339 FORWARD LENGTH=681	14.24	6	8	35		1.13928	1.18368	681	76.6621	6.84424
AT1G31730.1	Adaptin family protein chr1:11359907-11363916 FORWARD LENGTH=938	35.61	24	27	273	1.18566	0.775591	1.32887	938	103.67	5.52881
AT1G31760.1	SWIB/MDM2 domain superfamily protein chr1:11372602-11373414 REVERSE LENGTH=112	70.54	7	8	94	0.691188	1.15863	0.722852	112	12.2886	9.83252
AT1G31770.1	ABCG14 ATP-binding cassette 14 chr1:11375252-11377644 REVERSE LENGTH=648	9.72	2	7	28	0.352149		1.1443	648	72.5714	8.83643
AT1G31780.1	CONTAINS InterPro DOMAIN/s: Conserved oligomeric complex COG6 (InterPro:IPR010490); Has 384 Blast hits to 379 proteins in 190 species: Archae - 0; Bacteria - 4; Metazoa - 151; Fungi - 156; Plants - 42; Viruses - 0; Other Eukaryotes - 31 (source: NCBI BLink). chr1:11391341-11394610 FORWARD LENGTH=680	42.65	21	21	279	1.13385	0.870197	1.22874	680	75.7446	5.93506
AT1G31790.1	Tetratricopeptide repeat (TPR)-like superfamily protein chr1:11394744-11395973 REVERSE LENGTH=409	6.6	1	5	146	0.951758	1.66498	0.959599	409	46.2242	7.81104
AT1G31800.1	CYP97A3, LUT5 cytochrome P450, family 97, subfamily A, polypeptide 3 chr1:11396440-11399470 FORWARD LENGTH=595	11.43	3	6	37		1.05488	0.974698	595	66.8035	6.12549
AT1G31810.1	AFH14 Formin Homology 14 chr1:11399922-11405761 REVERSE LENGTH=1230	7.64	4	11	127	1.11935	1.01585		1230	135.43	6.96143
AT1G31812.1	ACBP6, ACBP acyl-CoA-binding protein 6 chr1:11411132-11412099 REVERSE LENGTH=92	88.04	9	9	2669	0.805768	0.608636	1.02226	92	10.3792	5.23682
AT1G31817.1	NFD3 Ribosomal L18p/L5e family protein chr1:11414932-11416356 REVERSE LENGTH=314	54.46	13	18	275	0.694102	1.45216	0.799187	314	33.9053	10.4771
AT1G31840.1	Tetratricopeptide repeat (TPR)-like superfamily protein chr1:11424006-11426528 FORWARD LENGTH=840	8.69	2	6	169		0.951933	0.904897	840	94.1042	7.6792
AT1G31850.1	S-adenosyl-L-methionine-dependent methyltransferases superfamily protein chr1:11431165-11433443 FORWARD LENGTH=603	20.56	3	8	55	0.790601	1.14222		603	68.7526	8.74854
AT1G31860.1	AT-IE, HISN2 histidine biosynthesis bifunctional protein (HISIE) chr1:11434250-11436530 REVERSE LENGTH=281	66.55	21	21	1265	0.856014	0.862165	1.13607	281	31.6479	6.16357
AT1G31870.1	unknown protein; FUNCTIONS IN: molecular_function unknown; INVOLVED IN: biological_process unknown; LOCATED IN: cytosol, nucleus; EXPRESSED IN: 25 plant structures; EXPRESSED DURING: 15 growth stages; CONTAINS InterPro DOMAIN/s: Protein of unknown function DUF2050, pre-mRNA-splicing factor (InterPro:IPR018609); Has 13303 Blast hits to 9618 proteins in 489 species: Archae - 8; Bacteria - 444; Meta…	5.7	2	6	123	3.17359		5.17336	561	64.6203	9.72998
AT1G31910.1	GHMP kinase family protein chr1:11459050-11461649 FORWARD LENGTH=505	81.19	24	26	1368	0.927314	0.902017	1.04041	505	54.3748	5.80811
AT1G31930.1	XLG3 extra-large GTP-binding protein 3 chr1:11465832-11468961 FORWARD LENGTH=848	12.97	6	8	31	1.2117		1.05276	848	96.1105	5.5542
AT1G31940.1	unknown protein; LOCATED IN: plasma membrane; EXPRESSED IN: 22 plant structures; EXPRESSED DURING: 13 growth stages; BEST Arabidopsis thaliana protein match is: unknown protein (TAIR:AT2G35585.1); Has 67 Blast hits to 67 proteins in 17 species: Archae - 0; Bacteria - 0; Metazoa - 0; Fungi - 0; Plants - 67; Viruses - 0; Other Eukaryotes - 0 (source: NCBI BLink). chr1:11470293-11471154 REVERSE LENG…	79.75	5	7	106	0.739605	0.997291	0.936728	158	17.1107	5.84619
AT1G31970.1	STRS1 DEA(D/H)-box RNA helicase family protein chr1:11479921-11482707 FORWARD LENGTH=537	15.46	2	7	21	1.12348		1.04575	537	59.5664	8.54346
AT1G32010.1	myosin heavy chain-related chr1:11509341-11512040 REVERSE LENGTH=835	6.83	1	7	113	1.09472	1.22048		835	93.0876	7.84033
AT1G32050.1	SCAMP family protein chr1:11528616-11530974 FORWARD LENGTH=264	37.88	6	7	184	1.62562	0.851199	1.33201	264	30.0407	7.78174
AT1G32060.1	PRK phosphoribulokinase chr1:11532668-11534406 FORWARD LENGTH=395	71.65	19	20	1058	0.612687	1.19364	1.04621	395	44.4356	6.04932
AT1G32090.1	early-responsive to dehydration stress protein (ERD4) chr1:11540244-11544041 REVERSE LENGTH=806	10.67	3	8	28	1.19042		1.10781	806	93.0736	9.0415
AT1G32100.1	ATPRR1, PRR1 pinoresinol reductase 1 chr1:11546472-11547953 REVERSE LENGTH=317	29.97	8	10	197	1.25807	1.2427	1.14184	317	35.5264	6.30322
AT1G32120.1	FUNCTIONS IN: molecular_function unknown; INVOLVED IN: biological_process unknown; LOCATED IN: membrane; EXPRESSED IN: 14 plant structures; EXPRESSED DURING: 4 anthesis, C globular stage, F mature embryo stage, petal differentiation and expansion stage, E expanded cotyledon stage; CONTAINS InterPro DOMAIN/s: Aminotransferase-like, plant mobile domain (InterPro:IPR019557), Protein of unknown funct…	12.02	5	11	39	0.872353	1.56798	0.967378	1206	134.071	9.30518
AT1G32150.1	bZIP68, AtbZIP68 basic region/leucine zipper transcription factor 68 chr1:11566022-11568317 FORWARD LENGTH=389	25.45	5	10	156	0.935748	0.902073	0.736433	389	40.8425	6.55127
AT1G32160.1	Protein of unknown function (DUF760) chr1:11568701-11570241 FORWARD LENGTH=406	14.29	3	4	4		1.01778	1.03669	406	45.8393	5.77002
AT1G32180.1	ATCSLD6, CSLD6 cellulose synthase-like D6 chr1:11586516-11589651 REVERSE LENGTH=979	9.4	4	7	13	0.937154	1.07801	1.07854	979	109.583	6.13818
AT1G32200.1	ATS1, ACT1 phospholipid/glycerol acyltransferase family protein chr1:11602223-11605001 REVERSE LENGTH=459	64.71	19	20	405	0.857438	1.02685	1.00988	459	50.3893	6.55127
AT1G32220.1	NAD(P)-binding Rossmann-fold superfamily protein chr1:11608038-11609591 FORWARD LENGTH=296	54.05	12	12	131	0.941448	1.1208	1.15486	296	31.9585	5.77002
AT1G32230.1	RCD1, CEO, CEO1, ATP8, AtRCD1 WWE protein-protein interaction domain protein family chr1:11613427-11615894 FORWARD LENGTH=589	23.43	3	11	19	1.07028	1.2277		589	65.6548	6.49365
AT1G32240.1	KAN2 Homeodomain-like superfamily protein chr1:11625882-11630355 REVERSE LENGTH=388	19.85	3	6	8	0.90943	1.09969		388	43.8134	7.85498
AT1G32330.1	ATHSFA1D, HSFA1D heat shock transcription factor A1D chr1:11657265-11660234 REVERSE LENGTH=485	33.61	7	15	297	1.00729	0.901368	0.83537	485	54.4903	5.03369
AT1G32360.1	Zinc finger (CCCH-type) family protein chr1:11673325-11675162 FORWARD LENGTH=384	29.43	7	8	40	0.735499	1.27415	0.839764	384	40.6806	7.86963
AT1G32370.2	TOM2B, TTM1 tobamovirus multiplication 2B chr1:11677005-11678088 FORWARD LENGTH=131	25.19	2	2	85	0.840446	0.893282	1.00175	131	13.8332	9.81787
AT1G32380.1	PRS2 phosphoribosyl pyrophosphate (PRPP) synthase 2 chr1:11682033-11684229 FORWARD LENGTH=400	43.25	3	12	301	0.994758	0.993526	0.996144	400	43.3055	8.20654
AT1G32400.1	TOM2A tobamovirus multiplication 2A chr1:11689393-11690873 REVERSE LENGTH=280	21.79	3	4	105	1.14824	0.928332	1.07564	280	31.5349	5.47803
AT1G32440.1	PKp3 plastidial pyruvate kinase 3 chr1:11712205-11714963 FORWARD LENGTH=571	54.12	21	28	499	1.00843	1.51567	0.999887	571	62.5752	7.81104
AT1G32460.1	unknown protein; Has 19 Blast hits to 19 proteins in 8 species: Archae - 0; Bacteria - 0; Metazoa - 0; Fungi - 0; Plants - 19; Viruses - 0; Other Eukaryotes - 0 (source: NCBI BLink). chr1:11738859-11739137 FORWARD LENGTH=92	81.52	3	3	89	0.832508	0.774927	0.919424	92	10.0839	4.41162
AT1G32470.1	Single hybrid motif superfamily protein chr1:11739479-11740246 REVERSE LENGTH=166	59.04	2	6	682	0.654475	1.05939	0.913843	166	17.8859	5.18604
AT1G32490.1	EMB2733, ESP3 RNA helicase family protein chr1:11742356-11749286 REVERSE LENGTH=1044	10.54	3	10	72	1.29019	1.05884	0.958871	1044	118.758	6.07471
AT1G32500.1	ATNAP6, NAP6 non-intrinsic ABC protein 6 chr1:11750091-11751994 REVERSE LENGTH=475	30.95	10	12	83	1.24427	1.18081	1.24456	475	52.792	5.97314
AT1G32550.2	FdC1 2Fe-2S ferredoxin-like superfamily protein chr1:11771969-11774117 REVERSE LENGTH=194	10.31	2	2	25	0.694119	0.920849	0.867284	194	21.9019	6.37939
AT1G32560.1	Late embryogenesis abundant protein, group 1 protein chr1:11774528-11775032 FORWARD LENGTH=134	11.19	2	2	7	0.948631	1.13911		134	14.8812	8.93896
AT1G32580.1	plastid developmental protein DAG, putative chr1:11784108-11785430 FORWARD LENGTH=229	69.43	8	13	443	0.851771	1.05193	0.77082	229	26.0081	9.11475
AT1G32600.1	F-box associated ubiquitination effector family protein chr1:11794802-11795683 FORWARD LENGTH=293	11.26	2	4	43	0.486706		1.33398	293	34.0561	7.12256
AT1G32640.1	ATMYC2, RD22BP1, JAI1, JIN1, MYC2, ZBF1 Basic helix-loop-helix (bHLH) DNA-binding family protein chr1:11799042-11800913 REVERSE LENGTH=623	9.95	1	8	46	1.65619		1.49793	623	67.9074	5.37646
AT1G32750.1	HAF01, HAF1, HAC13, GTD1, TAF1 HAC13 protein (HAC13) chr1:11846385-11856261 REVERSE LENGTH=1919	6.93	4	13	37	0.66334	1.00969	1.25976	1919	217.059	5.80811
AT1G32760.1	Glutaredoxin family protein chr1:11858251-11859195 FORWARD LENGTH=314	19.11	3	5	12	0.813913	1.07223		314	33.5934	5.45264
AT1G32770.1	ANAC012, SND1, NST3, NAC012 NAC domain containing protein 12 chr1:11865343-11866950 REVERSE LENGTH=358	5.31	1	2	8	1.20501	1.05305		358	41.4941	5.79541
AT1G32790.2	CID11 CTC-interacting domain 11 chr1:11875028-11877188 REVERSE LENGTH=406	15.76	2	8	97	1.36957	1.03801	1.20051	406	44.2859	7.12256
AT1G32850.1	UBP11 ubiquitin-specific protease 11 chr1:11902629-11906900 FORWARD LENGTH=892	6.84	2	6	21	0.664753		1.28485	892	101.111	5.71924
AT1G32860.1	Glycosyl hydrolase superfamily protein chr1:11907308-11908803 REVERSE LENGTH=426	9.15	3	3	13		0.927245	1.05934	426	45.3926	8.03076
AT1G32920.1	unknown protein; FUNCTIONS IN: molecular_function unknown; INVOLVED IN: response to wounding; LOCATED IN: endomembrane system; EXPRESSED IN: 23 plant structures; EXPRESSED DURING: 13 growth stages; BEST Arabidopsis thaliana protein match is: unknown protein (TAIR:AT1G32928.1); Has 42 Blast hits to 42 proteins in 8 species: Archae - 0; Bacteria - 0; Metazoa - 0; Fungi - 0; Plants - 42; Viruses - 0…	29.49	2	2	28	1.16728	1.03824	1.11716	78	8.39325	8.88037
AT1G32940.1	ATSBT3.5, SBT3.5 Subtilase family protein chr1:11937634-11940856 FORWARD LENGTH=774	13.7	3	10	136		1.22963	1.10226	774	82.8602	6.29053
AT1G32990.1	PRPL11 plastid ribosomal protein l11 chr1:11955827-11957139 FORWARD LENGTH=222	47.75	11	11	799	0.653481	0.933281	0.932057	222	23.1336	9.65674
AT1G33040.1	NACA5 nascent polypeptide-associated complex subunit alpha-like protein 5 chr1:11966547-11967696 FORWARD LENGTH=209	68.42	12	12	606	0.800327	0.902222	0.846181	209	22.7662	4.42432
AT1G33050.1	unknown protein; FUNCTIONS IN: molecular_function unknown; INVOLVED IN: biological_process unknown; LOCATED IN: cellular_component unknown; EXPRESSED IN: 25 plant structures; EXPRESSED DURING: 15 growth stages; BEST Arabidopsis thaliana protein match is: unknown protein (TAIR:AT4G10470.1); Has 531 Blast hits to 229 proteins in 83 species: Archae - 0; Bacteria - 197; Metazoa - 59; Fungi - 50; Plan…	29.15	16	17	197	1.01473	1.17146	0.992512	693	75.2361	5.89697
AT1G33060.2	ANAC014, NAC014 NAC 014 chr1:11975518-11978493 REVERSE LENGTH=652	4.6	1	2	37		1.12223	0.905055	652	74.0015	5.93506
AT1G33120.1	Ribosomal protein L6 family chr1:12010986-12012223 FORWARD LENGTH=194	77.32	14	20	1049	1.10366	1.39079	1.20365	194	22.0039	9.45166
AT1G33220.1	Glycosyl hydrolase superfamily protein chr1:12044872-12045879 FORWARD LENGTH=335	9.85	3	3	6		1.37981	1.72711	335	36.5827	5.70654
AT1G33240.1	AT-GTL1, AT-GTL2, GTL1 GT-2-like 1 chr1:12051859-12054320 REVERSE LENGTH=669	14.8	7	10	67	1.01675		0.976298	669	74.1665	6.01123
AT1G33270.1	Acyl transferase/acyl hydrolase/lysophospholipase superfamily protein chr1:12068324-12070157 REVERSE LENGTH=369	32.25	7	10	57	0.866978	0.963923	0.977431	369	40.5417	6.18896
AT1G33290.1	P-loop containing nucleoside triphosphate hydrolases superfamily protein chr1:12074125-12075989 FORWARD LENGTH=379	22.96	4	7	28	0.687382	1.19787	1.01714	379	42.2239	6.81494
AT1G33320.1	Pyridoxal phosphate (PLP)-dependent transferases superfamily protein chr1:12081009-12083462 FORWARD LENGTH=412	26.21	4	9	29	1.03442	1.26063	1.15724	412	45.9747	7.07861
AT1G33330.1	Class I peptide chain release factor chr1:12084968-12086238 FORWARD LENGTH=257	24.9	4	4	27		1.10844	0.764674	257	27.6287	10.1255
AT1G33350.1	Pentatricopeptide repeat (PPR) superfamily protein chr1:12090071-12091687 REVERSE LENGTH=538	6.51	2	2	6	1.04769		1.32438	538	60.4344	8.03076
AT1G33360.1	ATP-dependent Clp protease chr1:12092111-12095789 FORWARD LENGTH=656	20.43	6	12	108	1.10846	1.04875	1.20112	656	71.4958	8.66064
AT1G33390.1	ATFAS4, FAS4 RNA helicase family protein chr1:12099738-12104108 REVERSE LENGTH=1237	12.93	2	13	75	1.2426		0.964081	1237	139.058	6.06201
AT1G33430.2	Galactosyltransferase family protein chr1:12124438-12126052 REVERSE LENGTH=403	10.17	2	5	43	0.816627		1.04998	403	45.7141	8.70459
AT1G33470.1	RNA-binding (RRM/RBD/RNP motifs) family protein chr1:12144632-12146040 FORWARD LENGTH=245	30.61	5	6	218	0.75665	0.88726	0.871375	245	26.2176	7.89893
AT1G33540.1	scpl18 serine carboxypeptidase-like 18 chr1:12162349-12164700 REVERSE LENGTH=446	13.68	5	5	9	0.941511	1.30781	1.57678	446	50.222	5.68115
AT1G33560.1	ADR1 Disease resistance protein (CC-NBS-LRR class) family chr1:12169092-12171878 FORWARD LENGTH=787	10.55	2	10	292	0.792837		0.748241	787	90.0709	6.771
AT1G33590.1	Leucine-rich repeat (LRR) family protein chr1:12177788-12179221 FORWARD LENGTH=477	73.38	29	32	3630	0.806249	1.04813	1.04682	477	51.7091	8.90967
AT1G33610.1	Leucine-rich repeat (LRR) family protein chr1:12188910-12190346 FORWARD LENGTH=478	20.08	7	9	125	0.766144	0.911778	1.01248	478	52.6326	8.51416
AT1G33680.1	KH domain-containing protein chr1:12204056-12208282 FORWARD LENGTH=763	41.02	25	26	1284	0.864081	0.976709	0.930305	763	80.3897	4.81787
AT1G33710.1	RNA-directed DNA polymerase (reverse transcriptase)-related family protein chr1:12219657-12220289 FORWARD LENGTH=210	30.95	2	3	7	1.80629		0.797499	210	24.6798	9.64209
AT1G33750.1	Terpenoid cyclases/Protein prenyltransferases superfamily protein chr1:12233769-12236348 FORWARD LENGTH=603	24.38	6	12	110	1.52502		1.02486	603	69.8298	6.97607
AT1G33780.1	Protein of unknown function (DUF179) chr1:12244799-12246034 REVERSE LENGTH=325	16	2	4	11		1.57211	1.4953	325	36.3694	7.07861
AT1G33790.2	jacalin lectin family protein chr1:12256990-12260432 FORWARD LENGTH=745	48.19	18	27	480	1.22849	1.4889	0.954781	745	81.792	6.65381
AT1G33800.1	Protein of unknown function (DUF579) chr1:12261480-12262456 FORWARD LENGTH=297	31.31	4	6	48	0.963535	0.802749	0.981881	297	33.6489	6.99072
AT1G33810.1	unknown protein; FUNCTIONS IN: molecular_function unknown; INVOLVED IN: biological_process unknown; LOCATED IN: chloroplast thylakoid membrane, chloroplast, chloroplast envelope; EXPRESSED IN: 22 plant structures; EXPRESSED DURING: 13 growth stages; Has 39 Blast hits to 39 proteins in 18 species: Archae - 0; Bacteria - 0; Metazoa - 0; Fungi - 0; Plants - 39; Viruses - 0; Other Eukaryotes - 0 (sou…	77.54	9	11	138	0.909983	1.0618	0.821946	138	15.6879	8.88037
AT1G33820.1	unknown protein; Has 46 Blast hits to 44 proteins in 25 species: Archae - 0; Bacteria - 8; Metazoa - 18; Fungi - 1; Plants - 6; Viruses - 0; Other Eukaryotes - 13 (source: NCBI BLink). chr1:12278438-12279451 REVERSE LENGTH=182	7.69	2	2	39	0.875147		1.11764	182	21.6262	7.56201
AT1G33970.1	P-loop containing nucleoside triphosphate hydrolases superfamily protein chr1:12349614-12350960 REVERSE LENGTH=342	14.04	5	6	37	0.943953	0.717509	1.03705	342	38.7909	5.03369
AT1G33980.2	ATUPF3, UPF3 Smg-4/UPF3 family protein chr1:12351719-12354401 FORWARD LENGTH=484	23.55	4	8	61		1.10287	1.04654	484	54.0108	10.0962
AT1G33990.1	ATMES14, MES14 methyl esterase 14 chr1:12355909-12357894 FORWARD LENGTH=348	37.93	10	11	104	1.27252	1.03311	1.19028	348	38.8297	8.85107
AT1G34000.1	OHP2 one-helix protein 2 chr1:12358151-12358902 REVERSE LENGTH=172	58.72	6	7	131	0.893138	1.0411	0.925279	172	18.6535	9.34912
AT1G34040.1	Pyridoxal phosphate (PLP)-dependent transferases superfamily protein chr1:12374433-12376179 FORWARD LENGTH=457	25.16	5	9	39	0.95602		1.06771	457	51.6211	8.01611
AT1G34110.1	Leucine-rich receptor-like protein kinase family protein chr1:12417331-12421246 REVERSE LENGTH=1072	5.5	2	4	22	1.23869	0.986471	0.934938	1072	116.652	6.25244
AT1G34130.1	STT3B staurosporin and temperature sensitive 3-like b chr1:12430000-12432985 FORWARD LENGTH=735	14.29	6	8	43	1.11385	1.04416	1.37255	735	82.9257	8.92432
AT1G34140.1	PAB1 poly(A) binding protein 1 chr1:12433356-12434735 REVERSE LENGTH=407	16.22	1	4	24	0.763024		0.773001	407	45.8751	9.23193
AT1G34160.1	Tetratricopeptide repeat (TPR)-like superfamily protein chr1:12441393-12443225 FORWARD LENGTH=581	20.31	2	10	65		1.08328	0.950617	581	65.4104	6.78564
AT1G34220.1	Regulator of Vps4 activity in the MVB pathway protein chr1:12463102-12465911 REVERSE LENGTH=649	45.92	24	25	807	0.866239	0.885555	0.867209	649	72.5287	5.26221
AT1G34260.1	FAB1D FORMS APLOID AND BINUCLEATE CELLS 1A chr1:12485967-12491799 FORWARD LENGTH=1456	6.32	5	12	57	3.25652	1.19053	1.20826	1456	164.655	5.43994
AT1G34320.1	Protein of unknown function (DUF668) chr1:12520713-12524046 FORWARD LENGTH=657	10.35	6	7	13	1.16185		0.967283	657	72.7954	8.99756
AT1G34355.1	ATPS1, PS1 forkhead-associated (FHA) domain-containing protein chr1:12536497-12541730 FORWARD LENGTH=1477	4.27	4	5	6	1.51915	1.01794	1.0394	1477	163.128	4.80518
AT1G34360.1	translation initiation factor 3 (IF-3) family protein chr1:12542986-12546025 FORWARD LENGTH=520	16.15	4	6	13	0.812635	1.04462	0.774915	520	58.5461	9.75928
AT1G34420.1	leucine-rich repeat transmembrane protein kinase family protein chr1:12584587-12587570 FORWARD LENGTH=966	18.84	6	13	283	1.0479	1.24007	1.17056	966	106.041	7.6792
AT1G34430.1	EMB3003 2-oxoacid dehydrogenases acyltransferase family protein chr1:12588027-12590084 REVERSE LENGTH=465	57.85	23	27	3709	0.916642	1.05705	1.00087	465	48.2765	8.77783
AT1G34510.1	Peroxidase superfamily protein chr1:12615928-12616952 REVERSE LENGTH=310	21.61	1	6	260	0.81349	1.17716		310	34.3096	9.12939
AT1G34570.1	Essential protein Yae1, N-terminal chr1:12655297-12656444 REVERSE LENGTH=208	20.67	5	5	45	0.720133	1.0135	0.939895	208	23.0183	4.79248
AT1G34580.1	Major facilitator superfamily protein chr1:12660631-12663553 FORWARD LENGTH=506	15.22	2	4	8	0.182476		1.03017	506	54.3326	9.0415
AT1G34650.1	HDG10 homeodomain GLABROUS 10 chr1:12693011-12697778 FORWARD LENGTH=708	6.64	1	3	5		1.05452	1.17266	708	80.0074	7.98682
AT1G34750.1	Protein phosphatase 2C family protein chr1:12736386-12737727 REVERSE LENGTH=282	63.12	13	17	195	1.06508	1.28214	1.16721	282	30.9648	7.59131
AT1G34760.1	GRF11, GF14 OMICRON, RHS5 general regulatory factor 11 chr1:12744062-12745603 REVERSE LENGTH=255	51.37	3	15	1747	0.98738	1.02379	0.911975	255	29.1036	5.07178
AT1G34770.1	CONTAINS InterPro DOMAIN/s: MAGE protein (InterPro:IPR002190); Has 1274 Blast hits to 1260 proteins in 85 species: Archae - 0; Bacteria - 0; Metazoa - 1104; Fungi - 45; Plants - 49; Viruses - 0; Other Eukaryotes - 76 (source: NCBI BLink). chr1:12746624-12748449 FORWARD LENGTH=237	37.55	6	8	39	1.00294	1.01828	0.93322	237	26.915	6.23975
AT1G34790.1	TT1, WIP1 C2H2 and C2HC zinc fingers superfamily protein chr1:12763953-12765489 FORWARD LENGTH=303	9.57	1	3	24	0.945454		0.652868	303	34.4899	7.50342
AT1G35140.1	PHI-1, EXL7 Phosphate-responsive 1 family protein chr1:12852089-12853018 FORWARD LENGTH=309	31.72	7	8	79	0.643051	0.740564	0.962088	309	33.1643	8.73389
AT1G35160.2	GF14 PHI GF14 protein phi chain chr1:12867264-12868514 FORWARD LENGTH=295	72.2	11	30	4335	0.723594	0.892987	1.359	295	33.3358	4.80518
AT1G35190.1	2-oxoglutarate (2OG) and Fe(II)-dependent oxygenase superfamily protein chr1:12890544-12892632 FORWARD LENGTH=329	36.17	9	10	160	0.959273	0.928276	1.0806	329	37.6105	5.77002
AT1G35220.1	unknown protein; FUNCTIONS IN: molecular_function unknown; INVOLVED IN: biological_process unknown; LOCATED IN: cellular_component unknown; EXPRESSED IN: 22 plant structures; EXPRESSED DURING: 13 growth stages; Has 313 Blast hits to 185 proteins in 75 species: Archae - 0; Bacteria - 0; Metazoa - 200; Fungi - 0; Plants - 67; Viruses - 0; Other Eukaryotes - 46 (source: NCBI BLink). chr1:12909293-12…	26.07	17	23	173	1.10917	1.00701	1.25457	1005	111.215	5.77002
AT1G35260.1	MLP165 MLP-like protein 165 chr1:12937059-12937689 REVERSE LENGTH=152	11.84	2	2	6	1.21613		1.15469	152	17.8294	7.54736
AT1G35290.1	Thioesterase superfamily protein chr1:12947760-12948778 REVERSE LENGTH=189	22.22	3	4	29		1.59979	0.797684	189	21.486	8.96826
AT1G35420.2	alpha/beta-Hydrolases superfamily protein chr1:13026320-13027463 FORWARD LENGTH=315	21.27	4	4	24	0.8643		1.02868	315	34.7683	5.45264
AT1G35460.1	basic helix-loop-helix (bHLH) DNA-binding superfamily protein chr1:13040092-13041907 FORWARD LENGTH=259	38.22	3	7	70	0.831335	1.15848	0.888358	259	28.5087	5.5415
AT1G35470.2	SPla/RYanodine receptor (SPRY) domain-containing protein chr1:13051636-13054922 REVERSE LENGTH=467	41.11	11	15	117	1.05157	1.11835	1.11763	467	52.3166	6.354
AT1G35500.1	unknown protein; BEST Arabidopsis thaliana protein match is: unknown protein (TAIR:AT1G35614.1); Has 8 Blast hits to 8 proteins in 2 species: Archae - 0; Bacteria - 0; Metazoa - 0; Fungi - 0; Plants - 8; Viruses - 0; Other Eukaryotes - 0 (source: NCBI BLink). chr1:13066087-13066596 FORWARD LENGTH=138	15.94	2	2	2		1.02354	0.982149	138	15.1989	8.92432
AT1G35540.1	ARF14 auxin response factor 14 chr1:13108634-13111700 FORWARD LENGTH=605	5.95	1	2	7	0.55979	1.12354		605	68.5748	6.94678
AT1G35560.1	TCP family transcription factor chr1:13116099-13117124 REVERSE LENGTH=341	10.26	2	4	24	0.97653	1.08315		341	35.9277	8.71924
AT1G35580.1	CINV1 cytosolic invertase 1 chr1:13122460-13124808 REVERSE LENGTH=551	60.07	25	30	1119	1.42598	0.889913	1.37656	551	62.7935	6.82959
AT1G35620.1	ATPDIL5-2, ATPDI8, PDI8, PDIL5-2 PDI-like 5-2 chr1:13156504-13158280 FORWARD LENGTH=440	57.95	23	25	336	1.27329	1.01673	1.32148	440	49.8196	5.24951
AT1G35660.1	unknown protein; FUNCTIONS IN: molecular_function unknown; INVOLVED IN: biological_process unknown; LOCATED IN: plasma membrane; EXPRESSED IN: 19 plant structures; EXPRESSED DURING: 11 growth stages; Has 309 Blast hits to 256 proteins in 99 species: Archae - 0; Bacteria - 11; Metazoa - 192; Fungi - 12; Plants - 36; Viruses - 0; Other Eukaryotes - 58 (source: NCBI BLink). chr1:13192743-13197655 FO…	12.95	3	17	105	1.0591		0.679731	1405	156.319	6.50732
AT1G35670.1	ATCDPK2, CPK11, ATCPK11, CDPK2 calcium-dependent protein kinase 2 chr1:13205456-13208058 FORWARD LENGTH=495	32.32	6	13	269	1.27337		1.25487	495	55.8801	5.42725
AT1G35680.1	Ribosomal protein L21 chr1:13208777-13210246 FORWARD LENGTH=220	44.09	8	8	80	1.04058	1.40998	0.907263	220	24.0236	9.24658
AT1G35710.1	Protein kinase family protein with leucine-rich repeat domain chr1:13220940-13224386 FORWARD LENGTH=1120	20.45	3	14	33		1.10747	0.945154	1120	124.026	6.44287
AT1G35720.1	ANNAT1, OXY5, ATOXY5 annexin 1 chr1:13225304-13226939 FORWARD LENGTH=317	86.44	32	36	5425	0.784851	1.83084	1.42033	317	36.1815	5.37646
AT1G35780.1	unknown protein; BEST Arabidopsis thaliana protein match is: unknown protein (TAIR:AT1G78150.2); Has 145 Blast hits to 144 proteins in 16 species: Archae - 0; Bacteria - 0; Metazoa - 0; Fungi - 0; Plants - 145; Viruses - 0; Other Eukaryotes - 0 (source: NCBI BLink). chr1:13277778-13280113 REVERSE LENGTH=286	82.87	16	19	1151	0.673714	0.967734	0.859519	286	31.0516	6.94678
AT1G35850.1	APUM17, PUM17 pumilio 17 chr1:13330510-13331506 FORWARD LENGTH=304	4.93	1	1	6	0.88875		0.99097	304	35.2469	6.23975
AT1G35860.1	TOC75-I translocon outer membrane complex 75-I chr1:13332047-13334050 REVERSE LENGTH=399	19.3	3	5	6	0.876479	0.964387	1.26636	399	43.5234	8.39697
AT1G36160.1	ACC1, AT-ACC1, EMB22, GK, PAS3 acetyl-CoA carboxylase 1 chr1:13534196-13543773 FORWARD LENGTH=2254	31.23	35	57	697	1.30694	1.03575	1.54329	2254	251.223	6.52197
AT1G36280.1	L-Aspartase-like family protein chr1:13640600-13642908 FORWARD LENGTH=527	28.08	3	12	134	1.13806	1.40324	1.17424	527	58.7784	7.48877
AT1G36310.1	S-adenosyl-L-methionine-dependent methyltransferases superfamily protein chr1:13669644-13670934 FORWARD LENGTH=404	82.18	26	28	604	0.919021	1.08921	0.923435	404	44.9318	5.65576
AT1G36320.1	unknown protein; BEST Arabidopsis thaliana protein match is: unknown protein (TAIR:AT4G37920.1); Has 93 Blast hits to 90 proteins in 22 species: Archae - 0; Bacteria - 0; Metazoa - 0; Fungi - 0; Plants - 85; Viruses - 0; Other Eukaryotes - 8 (source: NCBI BLink). chr1:13671876-13673939 FORWARD LENGTH=414	24.88	4	9	79	0.779625	1.04301	0.861499	414	47.1442	6.43018
AT1G36370.1	SHM7 serine hydroxymethyltransferase 7 chr1:13696240-13698576 REVERSE LENGTH=598	6.52	1	3	28	0.983582		0.893737	598	66.2511	7.84033
AT1G36390.1	Co-chaperone GrpE family protein chr1:13701811-13703524 REVERSE LENGTH=279	39.78	9	12	92	1.16317	1.31964	1.06719	279	31.2036	9.40771
AT1G36730.1	Translation initiation factor IF2/IF5 chr1:13898706-13900025 REVERSE LENGTH=439	40.09	12	17	485	1.72486	0.762153	1.50636	439	48.5915	6.3667
AT1G36732.1	CPuORF19 conserved peptide upstream open reading frame 19 chr1:13900059-13900232 REVERSE LENGTH=57	19.3	1	1	39	1.12032	1.16908	1.27326	57	6.56019	7.23975
AT1G36920.1	FUNCTIONS IN: molecular_function unknown; INVOLVED IN: biological_process unknown; LOCATED IN: endomembrane system; EXPRESSED IN: stem, male gametophyte, flower; EXPRESSED DURING: M germinated pollen stage, 4 anthesis; BEST Arabidopsis thaliana protein match is: Nucleic acid-binding, OB-fold-like protein (TAIR:AT2G05642.1); Has 26 Blast hits to 23 proteins in 5 species: Archae - 0; Bacteria - 4; …	17.51	1	2	9	1.05306		1.04424	177	20.1698	9.33447
AT1G36970.1	Domain of unknown function (DUF1985) chr1:14016385-14018356 REVERSE LENGTH=439	6.38	2	2	2		1.23682	0.94141	439	49.6753	5.96045
AT1G36990.1	unknown protein; LOCATED IN: chloroplast; EXPRESSED IN: 24 plant structures; EXPRESSED DURING: 14 growth stages; BEST Arabidopsis thaliana protein match is: unknown protein (TAIR:AT4G08510.1); Has 5029 Blast hits to 1779 proteins in 339 species: Archae - 2; Bacteria - 1372; Metazoa - 990; Fungi - 933; Plants - 111; Viruses - 28; Other Eukaryotes - 1593 (source: NCBI BLink). chr1:14027594-14029711…	20.83	9	10	54	1.0243	1.01069	0.761479	581	61.7389	8.54346
AT1G37113.1	unknown protein; LOCATED IN: chloroplast; Has 24 Blast hits to 24 proteins in 7 species: Archae - 0; Bacteria - 0; Metazoa - 4; Fungi - 0; Plants - 14; Viruses - 6; Other Eukaryotes - 0 (source: NCBI BLink). chr1:14136413-14138245 FORWARD LENGTH=414	7	2	3	34		0.968543	1.28223	414	48.0747	6.69775
AT1G37130.1	NIA2, B29, NIA2-1, CHL3, NR, NR2, ATNR2 nitrate reductase 2 chr1:14158617-14161652 FORWARD LENGTH=917	43.4	27	34	307	1.09036	1.01696	1.34332	917	102.778	6.53662
AT1G38065.1	O-fucosyltransferase family protein chr1:14289906-14292060 REVERSE LENGTH=470	15.11	3	4	6	1.7033	0.930828	0.980589	470	52.8921	8.90967
AT1G40129.1	unknown protein; BEST Arabidopsis thaliana protein match is: unknown protein (TAIR:AT4G07350.1); Has 91 Blast hits to 77 proteins in 25 species: Archae - 0; Bacteria - 6; Metazoa - 5; Fungi - 5; Plants - 59; Viruses - 0; Other Eukaryotes - 16 (source: NCBI BLink). chr1:15240553-15244036 FORWARD LENGTH=567	7.58	3	3	3	0.900053	1.0968		567	66.1982	5.71924
AT1G41820.1	unknown protein; Has 46 Blast hits to 46 proteins in 21 species: Archae - 0; Bacteria - 6; Metazoa - 8; Fungi - 2; Plants - 5; Viruses - 1; Other Eukaryotes - 24 (source: NCBI BLink). chr1:15582423-15585143 REVERSE LENGTH=401	11.72	3	4	11	0.72109		0.989467	401	46.4997	7.15186
AT1G41830.1	SKS6 SKU5-similar 6 chr1:15603892-15607802 REVERSE LENGTH=542	53.14	17	25	1744	0.937003	1.40343	0.779645	542	60.5399	9.45166
AT1G41880.1	Ribosomal protein L35Ae family protein chr1:15651585-15652427 REVERSE LENGTH=111	42.34	2	7	131		1.58781	0.611657	111	12.7908	10.6821
AT1G42430.1	unknown protein; BEST Arabidopsis thaliana protein match is: unknown protein (TAIR:AT3G55760.3); Has 186 Blast hits to 143 proteins in 47 species: Archae - 0; Bacteria - 23; Metazoa - 14; Fungi - 6; Plants - 87; Viruses - 0; Other Eukaryotes - 56 (source: NCBI BLink). chr1:15891512-15894322 FORWARD LENGTH=426	12.91	4	6	53	1.83172	1.06967	1.11662	426	48.9444	5.99854
AT1G42470.1	Patched family protein chr1:15926987-15935128 FORWARD LENGTH=1272	9.43	6	10	109	1.09191	1.009	1.07046	1272	139.995	7.57666
AT1G42480.1	unknown protein; FUNCTIONS IN: molecular_function unknown; INVOLVED IN: biological_process unknown; LOCATED IN: endomembrane system; EXPRESSED IN: 24 plant structures; EXPRESSED DURING: 13 growth stages; CONTAINS InterPro DOMAIN/s: Protein of unknown function DUF3456 (InterPro:IPR021852); Has 177 Blast hits to 177 proteins in 59 species: Archae - 0; Bacteria - 0; Metazoa - 140; Fungi - 0; Plants …	50.55	8	9	456	0.823704	0.897601	0.871168	182	20.5552	5.0083
AT1G42550.1	PMI1 plastid movement impaired1 chr1:15977131-15979734 FORWARD LENGTH=843	16.96	7	11	21	1.07669	1.00533		843	93.8163	5.31299
AT1G42960.1	expressed protein localized to the inner membrane of the chloroplast. chr1:16125863-16127080 FORWARD LENGTH=168	33.33	5	7	472	0.851719	0.794104	1.08052	168	17.8183	8.42627
AT1G42970.1	GAPB glyceraldehyde-3-phosphate dehydrogenase B subunit chr1:16127552-16129584 FORWARD LENGTH=447	63.09	20	28	1254	0.812545	1.21946	1.07841	447	47.6296	6.80029
AT1G43010.1	Pentatricopeptide repeat (PPR) superfamily protein chr1:16153609-16154468 FORWARD LENGTH=257	15.95	2	3	19	0.987258		1.17574	257	29.7076	9.67139
AT1G43140.1	Cullin family protein chr1:16232785-16236109 FORWARD LENGTH=721	16.09	1	10	30	1.66407		1.23079	721	83.8002	7.06396
AT1G43170.1	ARP1, emb2207, RPL3A, RP1 ribosomal protein 1 chr1:16266992-16268631 FORWARD LENGTH=389	59.13	19	28	1325	0.836977	0.970918	1.00324	389	44.5307	10.1694
AT1G43190.1	PTB3 polypyrimidine tract-binding protein 3 chr1:16275432-16278185 REVERSE LENGTH=432	78.01	23	25	1736	0.830288	1.07833	0.892084	432	48.2032	6.82959
AT1G43560.1	Aty2, ty2 thioredoxin Y2 chr1:16398359-16399828 REVERSE LENGTH=167	26.95	5	5	145	0.92152	0.671535	1.02697	167	18.5806	8.26514
AT1G43620.1	TT15, UGT80B1 UDP-Glycosyltransferase superfamily protein chr1:16425654-16429500 REVERSE LENGTH=615	13.33	2	5	13	1.02399	1.10087	1.04187	615	68.3016	5.69385
AT1G43670.1	Inositol monophosphatase family protein chr1:16468184-16470347 FORWARD LENGTH=341	57.18	16	16	779	0.902251	1.05909	1.05475	341	37.2637	5.46533
AT1G43680.1	BEST Arabidopsis thaliana protein match is: nucleic acid binding;zinc ion binding (TAIR:AT5G36228.1); Has 59 Blast hits to 57 proteins in 2 species: Archae - 0; Bacteria - 0; Metazoa - 0; Fungi - 0; Plants - 59; Viruses - 0; Other Eukaryotes - 0 (source: NCBI BLink). chr1:16472205-16473266 FORWARD LENGTH=247	2.43	1	1	19	0.904842		1.19396	247	28.1588	5.45264
AT1G43690.1	ubiquitin interaction motif-containing protein chr1:16478519-16482589 FORWARD LENGTH=599	56.09	23	25	279	1.06164	1.00226	1.22922	599	65.4219	5.17334
AT1G43700.1	VIP1, SUE3 VIRE2-interacting protein 1 chr1:16484352-16486017 FORWARD LENGTH=341	36.07	8	10	216	0.921425	1.08484	0.820673	341	37.7677	7.28369
AT1G43710.1	emb1075 Pyridoxal phosphate (PLP)-dependent transferases superfamily protein chr1:16486534-16488298 REVERSE LENGTH=482	70.95	22	24	402	0.950019	0.956644	0.88347	482	54.042	6.18896
AT1G43722.1	unknown protein; BEST Arabidopsis thaliana protein match is: unknown protein (TAIR:AT5G28730.1); Has 924 Blast hits to 912 proteins in 109 species: Archae - 0; Bacteria - 0; Metazoa - 222; Fungi - 31; Plants - 661; Viruses - 0; Other Eukaryotes - 10 (source: NCBI BLink). chr1:16496403-16497377 FORWARD LENGTH=324	7.72	2	2	13		0.713323	0.891913	324	38.3751	8.48486
AT1G43760.1	DNAse I-like superfamily protein chr1:16528880-16531065 REVERSE LENGTH=626	5.75	3	4	20		1.07036	1.12666	626	70.5175	9.36377
AT1G43800.1	Plant stearoyl-acyl-carrier-protein desaturase family protein chr1:16577662-16579549 FORWARD LENGTH=391	73.4	18	21	329	0.787015	0.706933	0.824891	391	44.1274	6.55127
AT1G43850.1	SEU SEUSS transcriptional co-regulator chr1:16617872-16621596 FORWARD LENGTH=877	36.94	25	26	290	0.877835	1.06545	1.02338	877	96.1717	9.08545
AT1G43890.1	ATRAB18, ATRABC1, RAB18-1, RABC1, ATRAB-C1, RAB18 RAB GTPASE HOMOLOG B18 chr1:16646934-16648395 FORWARD LENGTH=212	62.26	9	12	346	1.24679	1.05542	1.43232	212	23.5158	5.80811
AT1G43900.1	Protein phosphatase 2C family protein chr1:16654045-16655810 FORWARD LENGTH=371	31.54	7	10	194	1.08204	0.902939	1.13019	371	40.5575	5.79541
AT1G43910.1	P-loop containing nucleoside triphosphate hydrolases superfamily protein chr1:16656050-16657628 REVERSE LENGTH=475	17.68	5	7	18	1.02146	1.1478	0.84809	475	54.2039	6.3667
AT1G44120.1	Armadillo/beta-catenin-like repeat ; C2 calcium/lipid-binding domain (CaLB) protein chr1:16780610-16787414 FORWARD LENGTH=2114	8.61	7	16	65	1.41709	1.1545	1.06617	2114	230.708	6.18896
AT1G44170.1	ALDH3H1, ALDH4 aldehyde dehydrogenase 3H1 chr1:16796564-16800031 REVERSE LENGTH=484	44.42	22	27	841	1.12315	0.971995	1.00403	484	53.1254	8.35303
AT1G44180.1	Peptidase M20/M25/M40 family protein chr1:16808239-16810413 REVERSE LENGTH=435	32.41	4	15	428	0.705799		1.01903	435	48.5747	6.66846
AT1G44575.1	NPQ4, PSBS Chlorophyll A-B binding family protein chr1:16871768-16873194 FORWARD LENGTH=265	28.3	6	8	111	0.979275	0.998105	1.12986	265	27.9903	9.26123
AT1G44760.1	Adenine nucleotide alpha hydrolases-like superfamily protein chr1:16896894-16898427 REVERSE LENGTH=213	13.62	1	1	4	0.782498	1.10897		213	23.0678	9.01221
AT1G44770.1	unknown protein; BEST Arabidopsis thaliana protein match is: unknown protein (TAIR:AT5G49710.3); Has 81 Blast hits to 81 proteins in 17 species: Archae - 0; Bacteria - 0; Metazoa - 0; Fungi - 0; Plants - 81; Viruses - 0; Other Eukaryotes - 0 (source: NCBI BLink). chr1:16907834-16909409 REVERSE LENGTH=271	40.96	9	12	88	1.02967	0.897027	1.08106	271	30.7386	6.01123
AT1G44790.1	ChaC-like family protein chr1:16912403-16913582 REVERSE LENGTH=199	56.28	7	7	354	0.897489	1.02826	0.990409	199	22.2151	5.31299
AT1G44800.1	nodulin MtN21 /EamA-like transporter family protein chr1:16914342-16916858 REVERSE LENGTH=370	11.08	3	3	12	0.939939		0.889578	370	39.9213	9.45166
AT1G44810.1	DNA-binding storekeeper protein-related transcriptional regulator chr1:16923621-16924511 FORWARD LENGTH=296	19.93	6	7	54	1.08115		1.09759	296	32.9328	5.49072
AT1G44820.1	Peptidase M20/M25/M40 family protein chr1:16926351-16928354 FORWARD LENGTH=438	72.6	19	31	1193	0.75556	1.00159	1.01198	438	48.9277	5.97314
AT1G44835.2	YbaK/aminoacyl-tRNA synthetase-associated domain chr1:16939909-16942337 FORWARD LENGTH=308	79.22	18	21	1044	0.722385	1.02476	0.726572	308	33.7888	8.42627
AT1G44900.1	MCM2, ATMCM2 minichromosome maintenance (MCM2/3/5) family protein chr1:16970291-16974457 FORWARD LENGTH=936	22.22	13	18	97	1.07181	0.961362	1.12998	936	105.518	5.13525
AT1G44910.1	ATPRP40A, PRP40A pre-mRNA-processing protein 40A chr1:16975930-16982818 FORWARD LENGTH=958	24.95	15	21	149	1.52722	0.994722	1.5985	958	109.315	6.48096
AT1G44920.1	unknown protein; FUNCTIONS IN: molecular_function unknown; INVOLVED IN: biological_process unknown; LOCATED IN: chloroplast; EXPRESSED IN: 22 plant structures; EXPRESSED DURING: 13 growth stages; CONTAINS InterPro DOMAIN/s: Protein of unknown function DUF3054 (InterPro:IPR021414); Has 246 Blast hits to 246 proteins in 119 species: Archae - 14; Bacteria - 181; Metazoa - 0; Fungi - 0; Plants - 45; …	7.75	1	1	4	0.871474	0.869491		258	27.6977	10.0376
AT1G44960.1	SNARE associated Golgi protein family chr1:16999576-17001447 FORWARD LENGTH=261	14.18	2	3	23	0.982292	1.33137		261	28.2049	9.56885
AT1G44970.1	Peroxidase superfamily protein chr1:17002237-17003563 FORWARD LENGTH=346	35.26	8	10	191	0.709926	0.972541	0.930266	346	37.7171	7.31299
AT1G45000.1	AAA-type ATPase family protein chr1:17009220-17011607 FORWARD LENGTH=399	76.69	1	31	1005	1.52129		1.13507	399	44.7274	8.19189
AT1G45015.1	MD-2-related lipid recognition domain-containing protein chr1:17021637-17022614 FORWARD LENGTH=153	44.44	5	5	44	1.37655	0.926222	1.29651	153	16.7546	6.50732
AT1G45050.1	ATUBC2-1, UBC15 Ubiquitin-conjugating enzyme family protein chr1:17031337-17032967 FORWARD LENGTH=161	19.25	2	4	97	1.08903	1.04473		161	18.25	8.17725
AT1G45110.1	Tetrapyrrole (Corrin/Porphyrin) Methylases chr1:17052572-17054546 FORWARD LENGTH=343	21.57	3	5	8		1.14346	0.816156	343	38.0288	6.34131
AT1G45130.1	BGAL5 beta-galactosidase 5 chr1:17065447-17069110 FORWARD LENGTH=732	46.17	24	27	375	0.954247	1.16888	0.838177	732	81.3916	8.25049
AT1G45145.1	ATTRX5, ATH5, LIV1, TRX5 thioredoxin H-type 5 chr1:17075264-17076256 REVERSE LENGTH=118	61.02	10	10	1143	1.50365	1.31568	1.69041	118	13.1137	5.2749
AT1G45150.1	unknown protein; Has 219 Blast hits to 202 proteins in 78 species: Archae - 0; Bacteria - 166; Metazoa - 0; Fungi - 0; Plants - 36; Viruses - 0; Other Eukaryotes - 17 (source: NCBI BLink). chr1:17077615-17082330 REVERSE LENGTH=643	11.66	6	8	46	1.25508	1.29948	1.30238	643	72.324	5.04639
AT1G45160.2	Protein kinase superfamily protein chr1:17083814-17090277 REVERSE LENGTH=1067	10.5	4	11	37	1.24728	0.983082	0.70693	1067	120.236	5.97314
AT1G45170.1	unknown protein; BEST Arabidopsis thaliana protein match is: unknown protein (TAIR:AT5G42960.1); Has 62 Blast hits to 62 proteins in 18 species: Archae - 0; Bacteria - 0; Metazoa - 0; Fungi - 0; Plants - 62; Viruses - 0; Other Eukaryotes - 0 (source: NCBI BLink). chr1:17096233-17097910 REVERSE LENGTH=213	65.73	12	14	238	0.916586	1.03548	0.905834	213	23.5758	9.15869
AT1G45180.1	RING/U-box superfamily protein chr1:17099335-17101683 FORWARD LENGTH=645	16.28	2	6	42	0.680281		0.861412	645	71.182	8.25049
AT1G45201.1	ATTLL1, TLL1 triacylglycerol lipase-like 1 chr1:17123889-17128462 FORWARD LENGTH=479	39.25	17	19	276	1.39644	0.940935	1.55636	479	54.7412	8.98291
AT1G45231.2	S-adenosyl-L-methionine-dependent methyltransferases superfamily protein chr1:17148019-17151194 REVERSE LENGTH=538	19.52	3	7	60		0.44468	1.03648	538	60.3649	5.13525
AT1G45249.3	ABF2 abscisic acid responsive elements-binding factor 2 chr1:17165420-17167415 REVERSE LENGTH=427	28.1	7	10	40	0.926296	1.02344	0.729752	427	45.4908	9.11475
AT1G45616.1	AtRLP6, RLP6 receptor like protein 6 chr1:17183550-17186534 REVERSE LENGTH=994	4.43	3	3	5	1.01863		0.877785	994	110.088	6.43018
AT1G45688.1	unknown protein; FUNCTIONS IN: molecular_function unknown; INVOLVED IN: biological_process unknown; LOCATED IN: plasma membrane; EXPRESSED IN: 22 plant structures; EXPRESSED DURING: 13 growth stages; BEST Arabidopsis thaliana protein match is: unknown protein (TAIR:AT5G42860.1); Has 258 Blast hits to 242 proteins in 39 species: Archae - 0; Bacteria - 11; Metazoa - 10; Fungi - 14; Plants - 198; Vi…	28.65	6	7	62	0.929807	1.22633	0.881788	342	37.1774	9.89111
AT1G45976.1	SBP1 S-ribonuclease binding protein 1 chr1:17199371-17200680 FORWARD LENGTH=325	11.38	2	3	8	0.76602	0.902532		325	36.8348	5.33838
AT1G46408.1	AGL97 AGAMOUS-like 97 chr1:17232135-17232935 REVERSE LENGTH=266	8.27	1	2	91	0.843389		0.982206	266	29.8341	4.34814
AT1G46480.1	WOX4 WUSCHEL related homeobox 4 chr1:17236903-17237953 REVERSE LENGTH=251	23.11	2	4	4	1.03357	0.897576		251	28.6573	9.27588
AT1G46696.1	Protein of unknown function, DUF601 chr1:17261860-17264183 REVERSE LENGTH=616	18.51	2	13	25		0.843884	1.02031	616	68.5422	7.88428
AT1G47056.1	VFB1 VIER F-box proteine 1 chr1:17276103-17277659 REVERSE LENGTH=518	10.81	3	6	28	1.05795	1.04772	0.973192	518	56.4599	8.55811
AT1G47128.1	RD21, RD21A Granulin repeat cysteine protease family protein chr1:17283139-17285609 REVERSE LENGTH=462	48.48	20	27	8628	1.10274	1.21869	1.17182	462	50.9334	5.41455
AT1G47200.1	WPP2 WPP domain protein 2 chr1:17298181-17298723 REVERSE LENGTH=180	70	8	16	1379	0.755302	0.92905	0.913252	180	19.1224	4.52588
AT1G47250.1	PAF2 20S proteasome alpha subunit F2 chr1:17319220-17320900 FORWARD LENGTH=277	80.51	6	23	3752	0.790591	0.894381	0.970763	277	30.391	5.07178
AT1G47260.1	APFI, GAMMA CA2 gamma carbonic anhydrase 2 chr1:17321384-17323347 REVERSE LENGTH=278	90.29	20	23	4582	0.829553	0.992662	0.92866	278	30.0465	7.23975
AT1G47270.1	AtTLP6, TLP6 tubby like protein 6 chr1:17326828-17328564 FORWARD LENGTH=413	13.56	4	6	45		0.96139	1.1142	413	46.0361	9.70068
AT1G47271.1	Cystathionine beta-synthase (CBS) family protein chr1:17328856-17330343 FORWARD LENGTH=193	36.79	5	8	109	0.907636	1.06388	1.15413	193	21.1181	8.38232
AT1G47278.2	unknown protein; FUNCTIONS IN: molecular_function unknown; INVOLVED IN: biological_process unknown; LOCATED IN: cellular_component unknown; Has 37 Blast hits to 37 proteins in 14 species: Archae - 0; Bacteria - 0; Metazoa - 0; Fungi - 0; Plants - 36; Viruses - 0; Other Eukaryotes - 1 (source: NCBI BLink). chr1:17331263-17331726 FORWARD LENGTH=91	61.54	2	4	22		1.33178	0.930369	91	10.5054	10.0083
AT1G47290.2	AT3BETAHSD/D1, 3BETAHSD/D1 3beta-hydroxysteroid-dehydrogenase/decarboxylase isoform 1 chr1:17336121-17339030 FORWARD LENGTH=439	38.04	8	11	59	1.24971	0.949555	1.13407	439	48.094	8.70459
AT1G47310.1	unknown protein; FUNCTIONS IN: molecular_function unknown; INVOLVED IN: biological_process unknown; LOCATED IN: endomembrane system; EXPRESSED IN: 24 plant structures; EXPRESSED DURING: 13 growth stages; Has 45 Blast hits to 45 proteins in 11 species: Archae - 0; Bacteria - 0; Metazoa - 0; Fungi - 0; Plants - 45; Viruses - 0; Other Eukaryotes - 0 (source: NCBI BLink). chr1:17343082-17344618 FORWA…	16.46	3	3	3		1.28565	1.17506	395	44.53	9.62744
AT1G47330.1	CBS domain-containing protein with a domain of unknown function (DUF21) chr1:17351149-17353739 FORWARD LENGTH=527	10.06	3	6	14	0.811996		0.926063	527	57.893	6.37939
AT1G47340.1	F-box and associated interaction domains-containing protein chr1:17354123-17356494 REVERSE LENGTH=459	8.71	2	2	4	1.04645	1.36321		459	53.4192	5.94775
AT1G47370.1	Toll-Interleukin-Resistance (TIR) domain family protein chr1:17365898-17368703 REVERSE LENGTH=363	11.02	2	4	9		1.30667	1.0804	363	42.0908	8.32373
AT1G47380.1	Protein phosphatase 2C family protein chr1:17373004-17375305 REVERSE LENGTH=428	53.97	15	18	263	0.96242	1.14561	1.02085	428	46.3921	5.41455
AT1G47420.1	SDH5 succinate dehydrogenase 5 chr1:17395774-17397176 REVERSE LENGTH=257	56.03	13	13	3959	0.790923	0.832248	0.944279	257	28.0882	6.65381
AT1G47480.1	alpha/beta-Hydrolases superfamily protein chr1:17417623-17419296 FORWARD LENGTH=314	79.94	18	20	885	0.950326	1.18649	1.12435	314	35.2327	5.32568
AT1G47490.1	ATRBP47C, RBP47C RNA-binding protein 47C chr1:17424801-17427182 FORWARD LENGTH=432	57.64	7	22	1301	0.811856	1.03828	0.776462	432	48.4674	6.58057
AT1G47500.1	ATRBP47C', RBP47C' RNA-binding protein 47C' chr1:17432682-17434805 FORWARD LENGTH=434	76.96	11	27	1302	0.811477	1.00509	0.770229	434	48.6014	6.31592
AT1G47550.2	SEC3A exocyst complex component sec3A chr1:17457171-17463896 FORWARD LENGTH=888	28.6	4	23	143	1.02701	1.57424	0.92837	888	100.1	5.75732
AT1G47560.1	SEC3B exocyst complex component sec3B chr1:17466751-17473190 FORWARD LENGTH=887	21.2	4	23	120	1.16737		1.02523	887	99.8582	5.89697
AT1G47570.1	RING/U-box superfamily protein chr1:17478919-17483229 FORWARD LENGTH=466	17.38	3	5	6	0.995614		1.14116	466	53.069	7.57666
AT1G47600.1	BGLU34, TGG4 beta glucosidase 34 chr1:17491771-17494589 FORWARD LENGTH=511	72.8	10	29	1951	1.28247	1.12104	1.12349	511	57.5057	8.11865
AT1G47603.1	ATPUP19, PUP19 purine permease 19 chr1:17496839-17498110 REVERSE LENGTH=393	2.8	1	1	5		1.3241	1.35067	393	43.4345	8.80713
AT1G47610.1	Transducin/WD40 repeat-like superfamily protein chr1:17504836-17505891 FORWARD LENGTH=351	10.54	3	3	15	1.04098	0.952346	1.16688	351	38.6821	9.27588
AT1G47620.1	CYP96A8 cytochrome P450, family 96, subfamily A, polypeptide 8 chr1:17508116-17509678 REVERSE LENGTH=520	22.5	4	10	40	1.08381	1.34397	0.889648	520	59.6947	8.52881
AT1G47710.1	Serine protease inhibitor (SERPIN) family protein chr1:17558271-17560061 FORWARD LENGTH=391	84.14	23	24	1778	0.94452	1.08392	1.24076	391	42.6127	5.08447
[truncated: 15,017 more rows]
