# Supplementary material for: Systems-wide analysis of manganese deficiency-induced changes in gene activity of Arabidopsis roots
Source: Sci Rep. 2016 Nov 2;6:35846. doi: 10.1038/srep35846 (PMC5090222; doi:10.1038/srep35846)
Supplement: Supplementary Table S3 [file srep35846-s4.xls]

## Sheet: Title
ONLINE DATA SUPPLEMENT
Systems-wide analysis of manganese deficiency-induced changes in gene activity of Arabidopsis roots
Jorge Rodríguez-Celma1, Yi-Hsiu Tsai1, Tuan-Nan Wen1, Yu-Ching Wu1, Catherine Curie2 and Wolfgang Schmidt1,3,4,5*
1Institute of Plant and Microbial Biology, Academia Sinica, 128 Academia Road, Taipei, Taiwan
2Biochimie et Physiologie Moléculaire des Plantes, Centre National de la Recherche Scientifique, Institut National pour la Recherche Agronomique, Laboratoire de Biochimie et Physiologie Moléculaire des Plantes, INRA/SupAgro, Université Montpellier 2, Montpellier, France
3Graduate Institute of Biotechnology, National Chung Hsing University, Taichung, Taiwan
4Genome and Systems Biology Degree Program, College of Life Science, National Taiwan University, Taipei, Taiwan
*corresponding author
Correspondence to wosh@gate.sinica.edu.tw

## Sheet: C0
Table S3. Genes comprising the three sub-clusters in the co-expression network.
Gene ID	Symbol	Description	ΔRPKM	iTRAQ ratio
AT4G02770	PSAD-1	photosystem I subunit D-1	-36.21	0.73
AT5G64040	PSAN	photosystem I reaction center subunit PSI-N, chloroplast, putative / PSI-N, putative (PSAN)	-62.37	0.73
AT1G30380	PSAK	photosystem I subunit K	-31.53	0.72
AT3G50820	OEC33	photosystem II subunit O-2	-36.6	0.7
AT4G28750	PSAE-1	Photosystem I reaction centre subunit IV / PsaE protein	-34.63	0.66
AT4G05180	PSBQ	photosystem II subunit Q-2	-36.54	0.66
AT1G09750	AT1G09750	Eukaryotic aspartyl protease family protein	-18.27	0.64
AT5G38980	AT5G38980		-18.37	0.62
AT1G29910	AB180	chlorophyll A/B binding protein 3	-44.57	0.62
AT1G26560	BGLU40	beta glucosidase 40		2.15
AT5G14740	BETA CA2	carbonic anhydrase 2		1.77
AT1G68530	CER6	3-ketoacyl-CoA synthase 6		1.61
AT4G20360	RAB8D	RAB GTPase homolog E1B		1.58
AT5G28840	GME	GDP-D-mannose 3',5'-epimerase		1.55
AT4G13550	AT4G13550	triglyceride lipases;triglyceride lipases		1.48
AT4G02420	AT4G02420	Concanavalin A-like lectin protein kinase family protein		1.47
AT5G18570	OBGC	GTP1/OBG family protein		1.4
AT2G40300	FER4	ferritin 4		1.39
AT1G24020	MLP423	MLP-like protein 423		0.74
AT1G80640	AT1G80640	Protein kinase superfamily protein		0.71
AT5G46390	AT5G46390	Peptidase S41 family protein		0.68
AT1G66980	GDPDL2	suppressor of npr1-1 constitutive 4		0.67
AT5G08050	AT5G08050	Protein of unknown function (DUF1118)		0.66
AT1G55370	NDF5	NDH-dependent cyclic electron flow 5		0.63
ATCG00710	PSBH	photosystem II reaction center protein H		0.5
AT4G37300	MEE59	maternal effect embryo arrest 59	39.27
AT5G59540	AT5G59540	2-oxoglutarate (2OG) and Fe(II)-dependent oxygenase superfamily protein	22.35
AT4G09650	PD	ATP synthase delta-subunit gene	-16.51
AT1G03130	PSAD-2	photosystem I subunit D-2	-16.58
AT2G33800	EMB3113	Ribosomal protein S5 family protein	-16.64
AT2G42220	AT2G42220	Rhodanese/Cell cycle control phosphatase superfamily protein	-16.76
AT2G46820	PSAP	photosystem I P subunit	-16.9
AT3G62030	CYP20-3	rotamase CYP 4	-17.1
AT1G68010	HPR1	hydroxypyruvate reductase	-17.7
AT5G64940	H13	ABC2 homolog 13	-17.85
AT3G26710	CCB1	cofactor assembly of complex C	-17.92
AT3G46780	PTAC16	plastid transcriptionally active 16	-18.8
AT5G58330	AT5G58330	lactate/malate dehydrogenase family protein	-19.71
AT4G04640	PC1	ATPase, F1 complex, gamma subunit protein	-19.75
AT5G02160	AT5G02160		-19.88
AT4G37550	AT4G37550	Acetamidase/Formamidase family protein	-20.52
AT1G52230	PSAH-2	photosystem I subunit H2	-20.98
AT4G01050	TROL	thylakoid rhodanese-like	-21.24
AT3G26060	PRX Q	Thioredoxin superfamily protein	-21.48
AT1G51400	AT1G51400	Photosystem II 5 kD protein	-22.61
AT5G61410	EMB2728	D-ribulose-5-phosphate-3-epimerase	-22.8
AT4G24770	RBP31	31-kDa RNA binding protein	-23.59
AT5G13630	ABAR	magnesium-chelatase subunit chlH, chloroplast, putative / Mg-protoporphyrin IX chelatase, putative (CHLH)	-23.67
AT3G12780	PGK1	phosphoglycerate kinase 1	-23.93
AT5G47110	LIL3:2	Chlorophyll A-B binding family protein	-24.4
AT5G66190	LFNR1	ferredoxin-NADP(+)-oxidoreductase 1	-26.21
AT3G53460	CP29	chloroplast RNA-binding protein 29	-27
AT2G21330	FBA1	fructose-bisphosphate aldolase 1	-27.05
AT5G13140	AT5G13140	Pollen Ole e 1 allergen and extensin family protein	-27.53
AT2G20260	PSAE-2	photosystem I subunit E-2	-27.77
AT3G48560	AHAS	chlorsulfuron/imidazolinone resistant 1	-28.66
AT1G32470	AT1G32470	Single hybrid motif superfamily protein	-28.77
AT4G37930	SHM1	serine transhydroxymethyltransferase 1	-29.56
AT1G67740	PSBY	photosystem II BY	-29.75
AT4G32260	PDE334	ATPase, F0 complex, subunit B/B', bacterial/chloroplast	-30.64
AT1G44575	CP22	Chlorophyll A-B binding family protein	-30.84
AT3G16140	PSAH-1	photosystem I subunit H-1	-32.9
AT1G42970	GAPB	glyceraldehyde-3-phosphate dehydrogenase B subunit	-33.63
AT1G32060	PRK	phosphoribulokinase	-34.94
AT2G05070	LHCB2	photosystem II light harvesting complex gene 2.2	-36.05
AT5G54770	THI1	thiazole biosynthetic enzyme, chloroplast (ARA6) (THI1) (THI4)	-36.14
AT2G15960	AT2G15960		-36.97
AT1G12900	GAPA-2	glyceraldehyde 3-phosphate dehydrogenase A subunit 2	-37.94
AT2G21170	PDTPI	triosephosphate isomerase	-38.87
AT4G03280	PETC	photosynthetic electron transfer C	-39.14
AT1G03600	PSB27	photosystem II family protein	-39.8
AT4G01150	AT4G01150		-40.19
AT4G21280	PSBQ	photosystem II subunit QA	-42.95
AT1G60950	FD2	2Fe-2S ferredoxin-like superfamily protein	-44.5
AT3G21055	PSBTN	photosystem II subunit T	-45.86
AT4G34620	SSR16	small subunit ribosomal protein 16	-47.79
AT1G15820	CP24	light harvesting complex photosystem II subunit 6	-48.07
AT4G38970	FBA2	fructose-bisphosphate aldolase 2	-49.19
AT2G26500	AT2G26500	cytochrome b6f complex subunit (petM), putative	-49.41
AT5G46110	APE2	Glucose-6-phosphate/phosphate translocator-related	-50.94
AT3G08940	LHCB4.2	light harvesting complex photosystem II	-52.46
AT3G54890	LHCA1	photosystem I light harvesting complex gene 1	-53.58
AT1G61520	LHCA3	photosystem I light harvesting complex gene 3	-56.35
AT1G20340	DRT112	Cupredoxin superfamily protein	-58.42
AT3G56940	ACSF	dicarboxylate diiron protein, putative (Crd1)	-61.56
AT4G12800	PSAL	photosystem I subunit l	-61.76
AT1G74470	AT1G74470	Pyridine nucleotide-disulphide oxidoreductase family protein	-62.55
AT2G30570	PSBW	photosystem II reaction center W	-62.72
AT1G31330	PSAF	photosystem I subunit F	-67.05
AT1G08380	PSAO	photosystem I subunit O	-67.2
AT5G54270	LHCB3	light-harvesting chlorophyll B-binding protein 3	-75.34
AT2G06520	PSBX	photosystem II subunit X	-77.31
AT5G01530	LHCB4.1	light harvesting complex photosystem II	-78.17
AT1G55670	PSAG	photosystem I subunit G	-83.33
AT3G61470	LHCA2	photosystem I light harvesting complex gene 2	-84.36
AT2G39730	RCA	rubisco activase	-87.93
AT1G06680	OE23	photosystem II subunit P-1	-91.79
AT3G26650	GAPA	glyceraldehyde 3-phosphate dehydrogenase A subunit	-98.66
AT3G47470	CAB4	light-harvesting chlorophyll-protein complex I subunit A4	-113
AT5G66570	MSP-1	PS II oxygen-evolving complex 1	-133.64
AT4G10340	LHCB5	light harvesting complex of photosystem II 5	-136.41
AT5G48485	DIR1	Bifunctional inhibitor/lipid-transfer protein/seed storage 2S albumin superfamily protein	-145.26
AT3G22120	CWLP	cell wall-plasma membrane linker protein	-177.4
AT1G64720	CP5	Polyketide cyclase/dehydrase and lipid transport superfamily protein	-210.31
AT1G67090	RBCS1A	ribulose bisphosphate carboxylase small chain 1A	-341.12

## Sheet: C1
Gene ID	Symbol	Description	ΔRPKM	iTRAQ ratio
AT5G15120	AT5G15120	Protein of unknown function (DUF1637)	-60.33	0.74
AT2G16060	AHB1	hemoglobin 1	-894.75	0.7
AT5G19550	AAT2	aspartate aminotransferase 2	-341.57	0.69
AT4G33070	AT4G33070	Thiamine pyrophosphate dependent pyruvate decarboxylase family protein	-707.92	0.65
AT4G27450	AT4G27450	Aluminium induced protein with YGL and LRDR motifs	-1161.92	0.61
AT1G77120	ADH	alcohol dehydrogenase 1	-1957.5	0.55
AT3G03270	AT3G03270	Adenine nucleotide alpha hydrolases-like superfamily protein	-490.84	0.51
AT2G17850	AT2G17850	Rhodanese/Cell cycle control phosphatase superfamily protein	-279.68	0.41
AT4G32690	GLB3	hemoglobin 3	-23.31
AT4G31020	AT4G31020	alpha/beta-Hydrolases superfamily protein	-26.87
AT3G28480	AT3G28480	Oxoglutarate/iron-dependent oxygenase	-36.25
AT4G17670	AT4G17670	Protein of unknown function (DUF581)	-38.08
AT4G17260	AT4G17260	Lactate/malate dehydrogenase family protein	-43.97
AT1G26270	AT1G26270	Phosphatidylinositol 3- and 4-kinase family protein	-50.26
AT2G44080	ARL	ARGOS-like	-55.48
AT2G47520	ERF71	Integrase-type DNA-binding superfamily protein	-57.98
AT3G29970	AT3G29970	B12D protein	-64.9
AT1G72360	ERF73	Integrase-type DNA-binding superfamily protein	-79.12
AT5G44730	AT5G44730	Haloacid dehalogenase-like hydrolase (HAD) superfamily protein	-85.88
AT1G33055	AT1G33055		-90.39
AT2G34390	NIP2;1	NOD26-like intrinsic protein 2;1	-105.06
AT5G39890	AT5G39890	Protein of unknown function (DUF1637)	-131.71
AT3G27220	AT3G27220	Galactose oxidase/kelch repeat superfamily protein	-149.81
AT4G24110	AT4G24110		-152.47
AT4G10270	AT4G10270	Wound-responsive family protein	-154.84
AT3G02550	LBD41	LOB domain-containing protein 41	-221.5
AT2G19590	ACO1	ACC oxidase 1	-280.44
AT5G10040	AT5G10040		-297.7
AT4G33560	AT4G33560	Wound-responsive family protein	-403.46
AT5G20830	ASUS1	sucrose synthase 1	-510.91
AT3G43190	SUS4	sucrose synthase 4	-673.27
AT1G43800	AT1G43800	Plant stearoyl-acyl-carrier-protein desaturase family protein	-745.95

## Sheet: C2
Gene ID	Symbol	Description	ΔRPKM	iTRAQ ratio
AT4G15610	AT4G15610	Uncharacterised protein family (UPF0497)	93.23	1.78
AT2G01530	MLP329	MLP-like protein 329	243.22	1.56
AT1G80830	NRAMP1	natural resistance-associated macrophage protein 1	27.73	1.51
AT1G45145	H5	thioredoxin H-type 5	107.51	1.5
AT5G60660	PIP2;4	plasma membrane intrinsic protein 2;4	21.92	1.5
AT1G22440	AT1G22440	Zinc-binding alcohol dehydrogenase family protein	21.43	1.49
AT2G45960	HH2	plasma membrane intrinsic protein 1B	353.05	1.49
AT2G15490	UGT73B4	UDP-glycosyltransferase 73B4	23.43	1.48
AT3G14990	DJ1A	Class I glutamine amidotransferase-like superfamily protein	341.33	1.48
AT3G09270	GSTU8	glutathione S-transferase TAU 8	66.19	1.48
AT5G26280	AT5G26280	TRAF-like family protein	133.09	1.41
AT3G16450	JAL33	Mannose-binding lectin superfamily protein	228.35	1.4
AT1G03820	AT1G03820		-23.67	0.69
AT4G12880	ENODL19	early nodulin-like protein 19	-38.37	0.69
AT5G02380	MT2B	metallothionein 2B	-204.51	0.64
AT1G14370	APK2A	protein kinase 2A		6.83
AT1G03850	GRXS13	Glutaredoxin family protein		2.35
AT3G25820	TPS-CIN	terpene synthase-like sequence-1,8-cineole		2.11
AT3G55280	RPL23A2	ribosomal protein L23AB		1.96
AT1G78320	GSTU23	glutathione S-transferase TAU 23		1.88
AT4G34135	UGT73B2	UDP-glucosyltransferase 73B2		1.83
AT1G78370	GSTU20	glutathione S-transferase TAU 20		1.76
AT3G47210	AT3G47210	Plant protein of unknown function (DUF247)		1.75
AT1G78340	GSTU22	glutathione S-transferase TAU 22		1.69
AT4G13940	SAHH1	S-adenosyl-L-homocysteine hydrolase		1.69
AT4G31880	AT4G31880			1.67
AT2G01520	MLP328	MLP-like protein 328		1.67
AT1G17180	GSTU25	glutathione S-transferase TAU 25		1.64
AT3G01420	ALPHA-DOX1	Peroxidase superfamily protein		1.62
AT4G34640	ERG9	squalene synthase 1		1.61
AT3G01160	AT3G01160			1.6
AT4G17190	FPS2	farnesyl diphosphate synthase 2		1.56
AT1G17170	GSTU24	glutathione S-transferase TAU 24		1.56
AT2G45030	AT2G45030	Translation elongation factor EFG/EF2 protein		1.52
AT3G57150	CBF5	homologue of NAP57		1.52
AT5G27470	AT5G27470	seryl-tRNA synthetase / serine--tRNA ligase		1.51
AT1G70850	MLP34	MLP-like protein 34		1.51
AT2G21600	RER1B	endoplasmatic reticulum retrieval protein 1B		1.5
AT5G34850	PAP26	purple acid phosphatase 26		1.48
AT5G02500	-1	heat shock cognate protein 70-1		1.48
AT5G40760	G6PD6	glucose-6-phosphate dehydrogenase 6		1.48
AT3G19760	EIF4A-III	eukaryotic initiation factor 4A-III		1.47
AT2G36830	GAMMA-TIP	gamma tonoplast intrinsic protein		1.47
AT3G03190	GSTF11	glutathione S-transferase F11		1.47
AT1G17190	GSTU26	glutathione S-transferase tau 26		1.46
AT1G72440	EDA25	CCAAT-binding factor		1.46
AT2G44620	MTACP-1	mitochondrial acyl carrier protein 1		1.46
AT3G53420	PIP2	plasma membrane intrinsic protein 2A		1.45
AT2G24300	AT2G24300	Calmodulin-binding protein		1.44
AT3G30390	AT3G30390	Transmembrane amino acid transporter family protein		1.43
AT3G14680	CYP72A14	cytochrome P450, family 72, subfamily A, polypeptide 14		1.43
AT2G30620	AT2G30620	winged-helix DNA-binding transcription factor family protein		1.43
AT2G34020	AT2G34020	Calcium-binding EF-hand family protein		1.42
AT1G73260	KTI1	kunitz trypsin inhibitor 1		1.42
AT5G59420	ORP3C	OSBP(oxysterol binding protein)-related protein 3C		1.42
AT1G65930	cICDH	cytosolic NADP+-dependent isocitrate dehydrogenase		1.42
AT4G33090	APM1	aminopeptidase M1		1.42
AT5G12420	AT5G12420	O-acyltransferase (WSD1-like) family protein		1.42
AT1G54270	EIF4A-2	eif4a-2		1.42
AT5G66930	AT5G66930			1.42
AT2G03120	SPP	signal peptide peptidase		1.41
AT5G03520	RAB-E1D	RAB GTPase homolog 8C		1.41
AT1G60420	AT1G60420	DC1 domain-containing protein		1.41
AT2G29420	GSTU7	glutathione S-transferase tau 7		1.41
AT1G06720	AT1G06720	P-loop containing nucleoside triphosphate hydrolases superfamily protein		1.41
AT1G17860	AT1G17860	Kunitz family trypsin and protease inhibitor protein		1.4
AT1G51060	HTA10	histone H2A 10		1.4
AT5G62480	GSTU9	glutathione S-transferase tau 9		1.39
AT3G16920	CTL2	chitinase-like protein 2		0.73
AT3G23470	AT3G23470	Cyclopropane-fatty-acyl-phospholipid synthase		0.73
AT3G45070	AT3G45070	P-loop containing nucleoside triphosphate hydrolases superfamily protein		0.72
AT5G59910	HTB4	Histone superfamily protein		0.72
AT2G45070	SEC61 BETA	Preprotein translocase Sec, Sec61-beta subunit protein		0.7
AT1G64880	AT1G64880	Ribosomal protein S5 family protein		0.69
AT5G22650	HD2	histone deacetylase 2B		0.68
AT4G30930	NFD1	Ribosomal protein L21		0.64
AT3G15353	MT3	metallothionein 3		0.62
AT1G28290	AGP31	arabinogalactan protein 31		0.52
AT3G09260	BGLU23	Glycosyl hydrolase superfamily protein	935.1
AT3G61430	PIP1	plasma membrane intrinsic protein 1A	259.59
AT4G16190	AT4G16190	Papain family cysteine protease	173.85
AT2G47730	GSTF5	glutathione S-transferase phi 8	162.83
AT5G11670	NADP-ME2	NADP-malic enzyme 2	153.79
AT2G30870	GSTF10	glutathione S-transferase PHI 10	141.57
AT4G38080	AT4G38080	hydroxyproline-rich glycoprotein family protein	135.08
AT3G18780	ACT2	actin 2	116.94
AT4G17340	DELTA-TIP2	tonoplast intrinsic protein 2;2	116.18
AT4G21850	MSRB9	methionine sulfoxide reductase B9	115.96
AT4G30170	AT4G30170	Peroxidase family protein	112.17
AT5G23020	IMS2	2-isopropylmalate synthase 2	102.33
AT4G23400	PIP1;5	plasma membrane intrinsic protein 1;5	102.16
AT3G25830	TPS-CIN	terpene synthase-like sequence-1,8-cineole	97.45
AT1G67870	AT1G67870	glycine-rich protein	93.79
AT1G77330	AT1G77330	2-oxoglutarate (2OG) and Fe(II)-dependent oxygenase superfamily protein	86.25
AT1G49240	ACT8	actin 8	85.37
AT1G14870	PCR2	PLANT CADMIUM RESISTANCE 2	84.09
AT3G15950	NAI2	DNA topoisomerase-related	81.69
AT4G01450	AT4G01450	nodulin MtN21 /EamA-like transporter family protein	81.41
AT3G21510	AHP1	histidine-containing phosphotransmitter 1	77.97
AT5G17330	GAD	glutamate decarboxylase	76.22
AT5G56540	AGP14	arabinogalactan protein 14	73.54
AT4G34050	CCoAOMT1	S-adenosyl-L-methionine-dependent methyltransferases superfamily protein	72.97
AT4G17500	ERF-1	ethylene responsive element binding factor 1	72.74
AT4G33420	AT4G33420	Peroxidase superfamily protein	72.52
AT4G04830	MSRB5	methionine sulfoxide reductase B5	72.38
AT4G40040	AT4G40040	Histone superfamily protein	72.19
AT3G50970	LTI30	dehydrin family protein	71.95
AT1G21100	IGMT1	O-methyltransferase family protein	67.27
AT5G59090	SBT4.12	subtilase 4.12	66.6
AT5G53250	AGP22	arabinogalactan protein 22	66.28
AT1G09970	LRR XI-23	Leucine-rich receptor-like protein kinase family protein	63.8
AT5G09530	PELPK1	hydroxyproline-rich glycoprotein family protein	63.45
AT4G31500	R4	cytochrome P450, family 83, subfamily B, polypeptide 1	62.13
AT4G13180	AT4G13180	NAD(P)-binding Rossmann-fold superfamily protein	54.24
AT5G63790	ANAC102	NAC domain containing protein 102	53.02
AT5G54500	FQR1	flavodoxin-like quinone reductase 1	52.73
AT3G06390	AT3G06390	Uncharacterised protein family (UPF0497)	50.48
AT5G63660	LCR74	Scorpion toxin-like knottin superfamily protein	50.01
AT5G35190	EXT13	proline-rich extensin-like family protein	48.62
AT5G03630	MDAR2	Pyridine nucleotide-disulphide oxidoreductase family protein	48.57
AT5G10430	AGP4	arabinogalactan protein 4	47.16
AT1G64230	UBC28	ubiquitin-conjugating enzyme 28	47.09
AT5G23010	IMS3	methylthioalkylmalate synthase 1	46.67
AT5G64400	AT5G64400		44.35
AT3G01290	HIR2	SPFH/Band 7/PHB domain-containing membrane-associated protein family	43.89
AT4G01480	PPa5	pyrophosphorylase 5	43.72
AT4G37010	CEN2	centrin 2	43.66
AT2G17500	AT2G17500	Auxin efflux carrier family protein	41.68
AT1G09210	CRT1b	calreticulin 1b	40.87
AT1G56340	CRT1a	calreticulin 1a	37.85
AT1G64200	VHA-E3	vacuolar H+-ATPase subunit E isoform 3	37.23
AT2G29490	GSTU1	glutathione S-transferase TAU 1	37.14
AT5G26260	AT5G26260	TRAF-like family protein	36.24
AT3G13790	BFRUCT1	Glycosyl hydrolases family 32 protein	35.46
AT1G78000	SEL1	sulfate transporter 1;2	34.83
AT4G11600	GPX6	glutathione peroxidase 6	34.78
AT4G23680	AT4G23680	Polyketide cyclase/dehydrase and lipid transport superfamily protein	34.68
AT1G62660	AT1G62660	Glycosyl hydrolases family 32 protein	34.23
AT5G47450	TIP23	tonoplast intrinsic protein 2;3	33.85
AT1G21440	AT1G21440	Phosphoenolpyruvate carboxylase family protein	33.73
AT2G19110	HMA4	heavy metal atpase 4	32.83
AT1G23870	TPS9	trehalose-phosphatase/synthase 9	31.46
AT5G53560	B5-A	cytochrome B5 isoform E	30.99
AT5G62340	AT5G62340	Plant invertase/pectin methylesterase inhibitor superfamily protein	30.79
AT2G43100	LEUD1	isopropylmalate isomerase 2	30.01
AT2G22510	AT2G22510	hydroxyproline-rich glycoprotein family protein	29.87
AT2G36380	ABCG34	pleiotropic drug resistance 6	29.82
AT5G13750	ZIFL1	zinc induced facilitator-like 1	29.66
AT1G13300	HRS1	myb-like transcription factor family protein	29.58
AT5G58110	AT5G58110	chaperone binding;ATPase activators	28.97
AT3G17810	PYD1	pyrimidine 1	28.77
AT1G21750	PDI5	PDI-like 1-1	28.42
AT1G30270	CIPK23	CBL-interacting protein kinase 23	28.31
AT4G00880	AT4G00880	SAUR-like auxin-responsive protein family	28.01
AT4G24190	Hsp90-7	Chaperone protein htpG family protein	27.71
AT5G48230	ACAT2	acetoacetyl-CoA thiolase 2	27.63
AT5G47200	RAB1A	RAB GTPase homolog 1A	27.4
AT1G76090	SMT3	sterol methyltransferase 3	26.99
AT1G78660	GGH1	gamma-glutamyl hydrolase 1	26.72
AT3G45980	H2B	Histone superfamily protein	26.1
AT1G56700	AT1G56700	Peptidase C15, pyroglutamyl peptidase I-like	26.08
AT5G47770	FPS1	farnesyl diphosphate synthase 1	25.51
AT3G53730	AT3G53730	Histone superfamily protein	25.41
AT4G17530	RAB1C	RAB GTPase homolog 1C	25.19
AT1G78300	14-3-3OMEGA	general regulatory factor 2	24.79
AT4G27320	PHOS34	Adenine nucleotide alpha hydrolases-like superfamily protein	24.46
AT1G54010	AT1G54010	GDSL-like Lipase/Acylhydrolase superfamily protein	24.43
AT5G10130	AT5G10130	Pollen Ole e 1 allergen and extensin family protein	24.21
AT2G40110	AT2G40110	Yippee family putative zinc-binding protein	23.33
AT4G24160	AT4G24160	alpha/beta-Hydrolases superfamily protein	23.28
AT2G22330	CYP79B3	cytochrome P450, family 79, subfamily B, polypeptide 3	22.41
AT5G15090	VDAC3	voltage dependent anion channel 3	22.32
AT1G64590	AT1G64590	NAD(P)-binding Rossmann-fold superfamily protein	21.86
AT4G00860	0ZI1	Protein of unknown function (DUF1138)	21.81
AT5G57090	AGR	Auxin efflux carrier family protein	21.78
AT4G19030	0	NOD26-like major intrinsic protein 1	21.73
AT1G73500	MKK9	MAP kinase kinase 9	21.56
AT5G28050	AT5G28050	Cytidine/deoxycytidylate deaminase family protein	21.43
AT4G39940	AKN2	APS-kinase 2	21.31
AT4G26220	AT4G26220	S-adenosyl-L-methionine-dependent methyltransferases superfamily protein	20.97
AT2G46750	AT2G46750	D-arabinono-1,4-lactone oxidase family protein	20.71
AT3G26470	AT3G26470	Powdery mildew resistance protein, RPW8 domain	20.2
AT2G01490	AT2G01490	phytanoyl-CoA dioxygenase (PhyH) family protein	20.04
AT4G16760	ACX1	acyl-CoA oxidase 1	19.87
AT1G76490	HMGR1	hydroxy methylglutaryl CoA reductase 1	19.86
AT5G10830	AT5G10830	S-adenosyl-L-methionine-dependent methyltransferases superfamily protein	19.74
AT2G47000	ABCB4	ATP binding cassette subfamily B4	19.62
AT1G53910	RAP2.12	related to AP2 12	19.55
AT4G36990	#NAME?	heat shock factor 4	19.5
AT5G18860	NSH3	inosine-uridine preferring nucleoside hydrolase family protein	19.48
AT2G47130	SDR3	NAD(P)-binding Rossmann-fold superfamily protein	19.41
AT4G12390	PME1	pectin methylesterase inhibitor 1	19.3
AT2G44350	CS	Citrate synthase family protein	18.94
AT3G25585	AAPT2	aminoalcoholphosphotransferase	18.82
AT1G34370	STOP1	C2H2 and C2HC zinc fingers superfamily protein	18.68
AT2G17440	PIRL5	plant intracellular ras group-related LRR 5	18.37
AT2G02960	AT2G02960	RING/FYVE/PHD zinc finger superfamily protein	18.06
AT1G32170	XTH30	xyloglucan endotransglucosylase/hydrolase 30	17.95
AT1G62570	FMO GS-OX4	flavin-monooxygenase glucosinolate S-oxygenase 4	17.9
AT4G39660	AGT2	alanine:glyoxylate aminotransferase 2	17.8
AT3G54770	AT3G54770	RNA-binding (RRM/RBD/RNP motifs) family protein	17.78
AT1G64370	AT1G64370		17.09
AT1G54030	GOLD36	GDSL-like Lipase/Acylhydrolase superfamily protein	16.92
AT3G23560	ALF5	MATE efflux family protein	16.9
AT3G19390	AT3G19390	Granulin repeat cysteine protease family protein	16.88
AT1G01750	ADF11	actin depolymerizing factor 11	16.87
AT2G46140	AT2G46140	Late embryogenesis abundant protein	16.59
AT5G18520	AT5G18520	Lung seven transmembrane receptor family protein	16.52
AT2G15480	UGT73B5	UDP-glucosyl transferase 73B5	16.38
AT2G32990	GH9B8	glycosyl hydrolase 9B8	-16.53
AT4G11420	EIF3A-1	eukaryotic translation initiation factor 3A	-16.85
AT1G52420	AT1G52420	UDP-Glycosyltransferase superfamily protein	-16.92
AT1G45130	BGAL5	beta-galactosidase 5	-16.95
AT3G22320	RPABC24.3	Eukaryotic rpb5 RNA polymerase subunit family protein	-17.28
AT2G38710	AT2G38710	AMMECR1 family	-18.42
AT2G40480	AT2G40480	Plant protein of unknown function (DUF827)	-18.99
AT1G07880	MPK13	Protein kinase superfamily protein	-19.06
AT4G35350	XCP1	xylem cysteine peptidase 1	-19.33
AT5G63400	ADK1	adenylate kinase 1	-19.67
AT5G12250	TUB6	beta-6 tubulin	-19.78
AT5G08530	CI51	51 kDa subunit of complex I	-21.11
AT1G28130	GH3.17	Auxin-responsive GH3 family protein	-21.27
AT3G19370	AT3G19370	Plant protein of unknown function (DUF869)	-21.54
AT5G05790	AT5G05790	Duplicated homeodomain-like superfamily protein	-21.81
AT4G01100	ADNT1	adenine nucleotide transporter 1	-23.12
AT3G25290	AT3G25290	Auxin-responsive family protein	-23.48
AT1G62790	AT1G62790	Bifunctional inhibitor/lipid-transfer protein/seed storage 2S albumin superfamily protein	-24.59
AT5G09810	ACT7	actin 7	-24.62
AT3G55770	WLIM2b	GATA type zinc finger transcription factor family protein	-25.36
AT3G27310	PUX1	plant UBX domain-containing protein 1	-25.53
AT1G07140	SIRANBP	Pleckstrin homology (PH) domain superfamily protein	-26.71
AT5G10580	AT5G10580	Protein of unknown function, DUF599	-26.91
AT2G23610	MES3	methyl esterase 3	-26.92
AT1G59960	AT1G59960	NAD(P)-linked oxidoreductase superfamily protein	-27.49
AT1G60710	B2	NAD(P)-linked oxidoreductase superfamily protein	-28.15
AT2G19990	PR-1-LIKE	pathogenesis-related protein-1-like	-28.25
AT2G33850	AT2G33850		-28.62
AT1G70310	SPDS2	spermidine synthase 2	-28.93
AT3G03780	MS2	methionine synthase 2	-30.03
AT2G28780	AT2G28780		-30.55
AT1G43790	TED6	tracheary element differentiation-related 6	-33.04
AT2G32240	AT2G32240		-33.99
AT4G36430	AT4G36430	Peroxidase superfamily protein	-34
AT1G55210	AT1G55210	Disease resistance-responsive (dirigent-like protein) family protein	-35.11
AT5G62390	BAG7	BCL-2-associated athanogene 7	-35.93
AT3G13650	AT3G13650	Disease resistance-responsive (dirigent-like protein) family protein	-37.45
AT2G36570	AT2G36570	Leucine-rich repeat protein kinase family protein	-39.45
AT5G49720	GH9A1	glycosyl hydrolase 9A1	-40.57
AT5G12140	CYS1	cystatin-1	-40.63
AT3G20390	AT3G20390	endoribonuclease L-PSP family protein	-42.64
AT3G09820	ADK1	adenosine kinase 1	-43
AT5G43150	AT5G43150		-43.56
AT4G30140	CDEF1	GDSL-like Lipase/Acylhydrolase superfamily protein	-48.31
AT2G21870	MGP1	copper ion binding;cobalt ion binding;zinc ion binding	-49.3
AT3G19130	RBP47B	RNA-binding protein 47B	-50.83
AT2G19970	AT2G19970	CAP (Cysteine-rich secretory proteins, Antigen 5, and Pathogenesis-related 1 protein) superfamily protein	-51.93
AT5G22740	CSLA02	cellulose synthase-like A02	-55.99
AT5G07030	AT5G07030	Eukaryotic aspartyl protease family protein	-57.29
AT2G01140	PDE345	Aldolase superfamily protein	-59.01
AT4G31730	GDU1	glutamine dumper 1	-60.96
AT4G13235	EDA21	embryo sac development arrest 21	-61.79
AT1G04410	c-NAD-MDH1	Lactate/malate dehydrogenase family protein	-80.5
AT5G65640	bHLH093	beta HLH protein 93	-87.88
AT2G36530	ENO2	Enolase	-89.97
AT1G11680	CYP51	CYTOCHROME P450 51G1	-92.82
AT2G36580	AT2G36580	Pyruvate kinase family protein	-95.38
AT4G30190	AHA2	H(+)-ATPase 2	-98.49
AT3G18280	AT3G18280	Bifunctional inhibitor/lipid-transfer protein/seed storage 2S albumin superfamily protein	-110.97
AT4G28250	EXPB3	expansin B3	-119.03
AT1G28400	AT1G28400		-119.83
AT1G30510	RFNR2	root FNR 2	-123.53
AT3G02885	GASA5	GAST1 protein homolog 5	-124.56
AT3G49120	PCB	peroxidase CB	-143.69
AT4G02290	GH9B13	glycosyl hydrolase 9B13	-146.27
AT2G39700	EXP4	expansin A4	-168.2
AT3G45160	AT3G45160	Putative membrane lipoprotein	-168.5
AT5G05960	AT5G05960	Bifunctional inhibitor/lipid-transfer protein/seed storage 2S albumin superfamily protein	-168.75
AT2G16600	ROC3	rotamase CYP 3	-178.31
AT5G66985	AT5G66985		-187.13
AT5G19140	AILP1	Aluminium induced protein with YGL and LRDR motifs	-200.94
AT1G35720	ANNAT1	annexin 1	-211.98
AT1G11840	GLX1	glyoxalase I homolog	-213.81
AT1G19570	DHAR1	dehydroascorbate reductase	-214.01
AT3G54260	TBL36	TRICHOME BIREFRINGENCE-LIKE 36	-217.29
AT2G30490	C4H	cinnamate-4-hydroxylase	-223.97
AT2G02130	LCR68	low-molecular-weight cysteine-rich 68	-241.89
AT4G21960	PRXR1	Peroxidase superfamily protein	-254.98
AT2G31390	AT2G31390	pfkB-like carbohydrate kinase family protein	-332.9
AT1G11580	PMEPCRA	methylesterase PCR A	-514.45
AT1G13440	GAPC-2	glyceraldehyde-3-phosphate dehydrogenase C2	-1286.09
